# Supplementary material for: Metabolic pathways and genes identified by RNA-seq analysis of barley near-isogenic lines differing by allelic state of the Black lemma and pericarp (Blp) gene
Source: BMC Plant Biol. 2017 Nov 14;17(Suppl 1):182. doi: 10.1186/s12870-017-1124-1 (PMC5688459; doi:10.1186/s12870-017-1124-1)
Supplement: Supplementary file 1 — Tables “Genes” (List of genome fragments identified by TopHat2, their genomic location, RPKM values in six samples and annotation), “Cufflinks” (Differentially expressed genes identified by Cufflinks), “EdgeR” (Differentially expressed genes identified by EdgeR), Table “UpRegDEGS_Cufflinks & EdgeR” (Differentially expressed genes identified by Cufflinks and EdgeR, upregulated in BLP line), and “DownRegDEGS_Cufflinks & EdgeR” (Differentially expressed genes identified by Cufflinks and EdgeR, downregulated in BLP line). (XLSX 2557 kb) [file 12870_2017_1124_MOESM1_ESM.xlsx]

## Sheet: Info
Additional file 1: Tables:
Table "Genes" -	List of genome fragments identified by TopHat2, their genomic location, RPKM values in six samples and annotation.
Table "Cufflinks" -	Differentially expressed genes identified by Cufflinks.
Table "EdgeR" -	Differentially expressed genes identified by EdgeR.
Table "UpRegDEGS_Cufflinks&EdgeR" -	Differentially expressed genes identified by Cufflinks and EdgeR; upregulated in BLP line.
Table "DownRegDEGS_Cufflinks&EdgeR" -	Differentially expressed genes identified by Cufflinks and EdgeR; downregulated in BLP line.

## Sheet: Genes
RPKM -	Reads Per Kilobase per Million mapped reads
transcript -	an ID attributed to the transcribed genome fragment by Cufflinks pipeline
gene -	Name of respective gene (if any) as iferred from H. vulgare genome annotation
location -	genome localization of the fragment; chromosome or contig name stated before the colon, start and end positions stated after the colon
Blp1-3 -	RPKM values for respective Blp libraries
Bowman1-3 -	RPKM values for respective Bowman libraries
annotation -	gene protein product and function as inferred from H. vulgare genome annotation
transcript	gene	location	Blp1	Blp2	Blp3	Bowman1	Bowman2	Bowman3	annotation
XLOC_000001	-	1:364-3133	11.45	3.68	10.75	4.83	12.84	13.86
XLOC_000002	MLOC_18184	1:262534-267774	0	0	0	0	0	0	Uncharacterized protein
XLOC_000003	MLOC_55537	1:271692-273288	0	1.22	0	4.8	3.99	0.46	Uncharacterized protein
XLOC_000004	MLOC_71339	1:280852-283016	66.41	57.24	77.92	56.09	80.32	57.99	Predicted protein; Uncharacterized protein
XLOC_000005	MLOC_69504	1:305957-309355	2.77	3.18	1.78	7.81	5.49	6.24	Uncharacterized protein
XLOC_000006	MLOC_910	1:386848-388338	0.59	0	0.62	0	0	0	Uncharacterized protein
XLOC_000007	MLOC_5295	1:495183-504905	0.36	0.27	0.25	0.42	2.09	0	Uncharacterized protein
XLOC_000008	MLOC_75811	1:519202-520303	0	0	0	0	0	0	Horcolin
XLOC_000009	MLOC_65169	1:523913-535420	22.51	24.7	23.52	19.39	22.53	23.43	Uncharacterized protein
XLOC_000010	MLOC_53555	1:613491-613757	8.24	0	8.79	0	0	0	Uncharacterized protein
XLOC_000011	MLOC_57430	1:636983-639030	16.06	4.62	22.65	16.96	12.65	13.76	Predicted protein; Uncharacterized protein
XLOC_000012	MLOC_55443	1:664216-666075	0	0	0	0	0	0	Uncharacterized protein
XLOC_000013	MLOC_9888	1:778170-779214	0	0	0	0	0	0	Uncharacterized protein
XLOC_000014	MLOC_34765	1:802239-810240	11.69	19.12	14.28	11.22	8.4	11.17	Uncharacterized protein
XLOC_000015	MLOC_43909	1:813000-818583	3.47	3.68	3.41	5.63	6.08	10.37	Uncharacterized protein
XLOC_000016	MLOC_13737	1:918700-922491	0.38	2.38	0	0.73	0.99	0.18	Uncharacterized protein
XLOC_000017	MLOC_64273	1:924448-925772	309.82	153.61	279.01	280.38	361.12	391.59	Uncharacterized protein
XLOC_000018	MLOC_44278	1:1202189-1205344	34.45	46.18	40.57	35.36	21.39	45.92	Uncharacterized protein
XLOC_000019	MLOC_60692	1:1406166-1412541	0	0	0	0	0	0	Uncharacterized protein
XLOC_000020	MLOC_78227	1:1674158-1681534	0	0	0	0	0	0	Uncharacterized protein
XLOC_000021	MLOC_56313	1:1723942-1732301	3.34	3.7	3.16	28.93	20.56	15.4	Predicted protein; Uncharacterized protein
XLOC_000022	MMT1	1:1743333-1751200	10.65	18.36	15.87	27.79	19.96	30.33
XLOC_000023	MLOC_58864	1:1780047-1782938	0	0	0	0	0	0	Serine/threonine-protein kinase
XLOC_000024	MLOC_58866	1:1788720-1791534	0	0	0	0	0	0	Arginine decarboxylase
XLOC_000025	MLOC_66709	1:1812732-1815746	0	0	0	0	0	0	Uncharacterized protein
XLOC_000026	MLOC_65034	1:1863371-1865195	0	0	0	0	0	0	Uncharacterized protein
XLOC_000027	MLOC_73480	1:1893229-1900115	1.54	3.53	1.5	0.99	0.64	2.2	Vacuolar sorting protein 39
XLOC_000028	MLOC_73481	1:1900679-1902044	0	0	0	0	0	0	Uncharacterized protein
XLOC_000029	MLOC_9830	1:1969984-1972167	0	0	0	0	0	0	Uncharacterized protein
XLOC_000030	MLOC_74749	1:1978644-1981424	6.83	3.41	7.29	6.27	2.6	3.08	Uncharacterized protein
XLOC_000031	MLOC_5818	1:1983651-1985466	0	0	0	0	0	0	Uncharacterized protein
XLOC_000032	MLOC_3117	1:1989091-1993507	0.14	0.17	0	0	0.25	0.12	Uncharacterized protein
XLOC_000033	MLOC_74537	1:2007432-2012594	7.21	9.1	6.54	7.61	7.08	9.35	SMAD/FHA domain-containing protein
XLOC_000034	MLOC_37184	1:2028165-2031923	0	9.99	1.26	2.78	0	1.37	Uncharacterized protein
XLOC_000035	MLOC_50847	1:2169334-2169972	23.16	4.44	4.12	0	3.38	11.68	Uncharacterized protein
XLOC_000036	MLOC_81200	1:2175976-2178043	0	1.13	3.29	0	0	0	Uncharacterized protein
XLOC_000037	MLOC_23129	1:2206564-2207682	8.99	8.86	21.92	6.78	15.76	9.44	Uncharacterized protein
XLOC_000038	MLOC_70559	1:2219708-2350157	5206.63	6384.3	5930.56	4258.16	6366.56	6448.77	Uncharacterized protein
XLOC_000039	MLOC_77310	1:2363350-2365333	0	0	0	0	0	0	Uncharacterized protein
XLOC_000040	MLOC_46003	1:2431639-2433018	305.32	81.54	99.13	281.32	76.2	48.82	B1-hordein
XLOC_000041	MLOC_67701	1:2884266-2885258	0	0	0	0	0	0	Uncharacterized protein
XLOC_000042	MLOC_61515	1:2892706-2899330	6.35	5.53	7.35	48.95	26.93	38.15	Uncharacterized protein
XLOC_000043	MLOC_66081	1:2908327-2909984	17.74	0	9.41	0	1.8	0	Uncharacterized protein
XLOC_000044	MLOC_71784	1:2949553-2953525	3.44	0.65	4.24	7.98	8.05	3.98	Uncharacterized protein
XLOC_000045	MLOC_61634	1:2956415-2957319	2.52	7.71	6.26	11.8	10.29	8.7	Uncharacterized protein
XLOC_000046	MLOC_37211	1:2973457-2974386	0	0	0	0	0	0	Uncharacterized protein
XLOC_000047	MLOC_37717	1:2983307-2987632	0	0	0	0	0	0	Uncharacterized protein
XLOC_000048	MLOC_44678	1:3037050-3038670	0	0	0	0	0	0	Uncharacterized protein
XLOC_000049	MLOC_14454	1:3095733-3099859	43.93	14.34	36.45	24.8	7.61	15.01	Uncharacterized protein
XLOC_000050	MLOC_32842	1:3144900-3146135	0	0	0	0	0	0	Uncharacterized protein
XLOC_000051	MLOC_11917	1:3178349-3180484	0	0	0	0	0	0	Uncharacterized protein
XLOC_000052	MLOC_923	1:3244928-3245704	0	0	0	0	0	0	Uncharacterized protein
XLOC_000053	MLOC_54382	1:4329005-4332670	220.02	284.67	227.39	348.55	366.19	405.86	Predicted protein; Uncharacterized protein
XLOC_000054	MLOC_54383	1:4337701-4345157	0	0	0	0	0	1.33	Uncharacterized protein
XLOC_000055	MLOC_66712	1:4602318-4603531	0	0	0	0	0	0	Uncharacterized protein
XLOC_000056	MLOC_17252	1:4609806-4610941	0	0	0	0	0	0	Uncharacterized protein
XLOC_000057	MLOC_53389	1:5417961-5419270	22.45	6.83	23.95	4.98	7.45	8.01	Uncharacterized protein
XLOC_000058	MLOC_59777	1:5438100-5445853	0	0	0	0	0	0	Uncharacterized protein
XLOC_000059	MLOC_16571	1:5489867-5494226	0.58	0	0.93	0	2.93	0.96	Uncharacterized protein
XLOC_000060	-	1:5502886-5504524	8.22	2.7	3.76	4.13	22.63	8.12
XLOC_000061	MLOC_51103	1:5504631-5641511	8.98	11.49	9.14	14.36	12.63	15.24	Uncharacterized protein
XLOC_000062	MLOC_65041	1:5504631-5641511	0	0	0	0	0	0	Uncharacterized protein
XLOC_000063	tRNA-Leu	1:5703683-5703763	0	0	0	0	0	0
XLOC_000064	MLOC_69527	1:5793193-5794357	0	0	0	0	0	0	Uncharacterized protein
XLOC_000065	MLOC_54234	1:6618764-6627817	1.91	3.25	1.93	4.03	5.52	6	Uncharacterized protein
XLOC_000066	MLOC_58704	1:6641933-6648329	3.85	3.79	2.34	0.97	0.96	2.14	Uncharacterized protein
XLOC_000067	MLOC_30235	1:6679435-6682606	3.96	1.36	3.8	6.27	3.47	3.42	Uncharacterized protein
XLOC_000068	MLOC_10656	1:6693408-6694182	0	0	0	0	0	0	Uncharacterized protein
XLOC_000069	MLOC_75528	1:6709158-6711279	0	1.78	0	0	0	0	Uncharacterized protein
XLOC_000070	MLOC_65684	1:7295927-7300229	4.88	10.83	6.51	4.3	2.14	5.28	Papain-like cysteine proteinase; Uncharacterized protein
XLOC_000071	MLOC_30215	1:7319310-7319807	33.72	7.28	19.18	0	15.76	29.71	Uncharacterized protein
XLOC_000072	tRNA-Ser	1:7997009-7997091	0	0	0	0	0	0
XLOC_000073	tRNA-Ser	1:8000255-8000337	0	0	0	0	0	0
XLOC_000074	MLOC_56627	1:8022279-8029474	5	6.58	5.46	8.13	9.17	8.13	Uncharacterized protein
XLOC_000075	MLOC_22838	1:8547272-8547712	0	0	0	0	0	0	Uncharacterized protein
XLOC_000076	MLOC_68779	1:9148434-9153002	2.31	4.18	4.23	1.16	4.05	0.29	Uncharacterized protein
XLOC_000077	MLOC_64326	1:9797479-9800916	0.3	4.88	0.65	5.34	2.66	3.41	P-loop containing nucleoside triphosphate hydrolases superfamily protein
XLOC_000078	MLOC_43911	1:9810417-9815045	21.2	28.27	16.8	19.18	27.79	32.98	Uncharacterized protein
XLOC_000079	MLOC_44697	1:9815270-9818007	8.01	7.75	11.15	2.83	11.34	11.82	FUNCTIONS IN: molecular_function unknown; INVOLVED IN: biological_process unknown; LOCATED IN: chloroplast; EXPRESSED IN: 23 plant structures; EXPRESSED DURING: 13 growth stages; BEST Arabidopsis thaliana protein match is: PGR5-like B (TAIR:AT4G1196 /.../Has 97 Blast hits to 97 proteins in 19 species: Archae - 0; Bacteria - 0; Metazoa - 0; Fungi - 0; Plants - 97; Viruses - 0; Other Eukaryotes - 0…
XLOC_000080	MLOC_50917	1:10315628-10317419	0	0	0	0	5.17	0	Uncharacterized protein
XLOC_000081	-	1:10528238-10530622	12.3	9.42	21.86	37.51	18.68	19.14
XLOC_000082	MLOC_10525	1:10550763-10560137	0	0	0	0	0	0	Uncharacterized protein
XLOC_000083	MLOC_14903	1:10561636-10562990	17.36	58.67	31.04	34.13	35.8	23.39	Uncharacterized protein
XLOC_000084	MLOC_60208	1:10592373-10595126	3.28	1.88	6.12	0	4.31	5.67	Uncharacterized protein
XLOC_000085	MLOC_74662	1:10625027-10627369	0	0	0.59	0	0	0	2-oxoglutarate (2OG) and Fe(II)-dependent oxygenase superfamily protein
XLOC_000086	MLOC_65584	1:10914662-10915494	0	0	0	0	0	0	Uncharacterized protein
XLOC_000087	MLOC_39336	1:10992328-10995543	1.56	10.76	4.44	0	5.47	4.5	Uncharacterized protein
XLOC_000088	MLOC_68710	1:10996440-10999248	1.13	0.52	0.48	0	0	0	Uncharacterized protein
XLOC_000089	MLOC_35025	1:11024392-11025746	7.66	11.73	9.8	14.37	8.05	5.74	Uncharacterized protein
XLOC_000090	MLOC_58150	1:11058767-11187955	9167.07	3037.09	5606.64	2805.54	5235.52	6430.35	Uncharacterized protein
XLOC_000091	MLOC_58150	1:11058767-11187955	0	0.63	0	4.52	0.6	0	Uncharacterized protein
XLOC_000092	MLOC_767	1:11058767-11187955	0.74	0.85	1.27	0.52	0.26	1.54	Uncharacterized protein
XLOC_000093	-	1:11058767-11187955	1864.79	1155.02	1615.97	809.02	1069.54	1210.48
XLOC_000094	-	1:11189275-11189612	397.89	91.44	254.64	0	0	0
XLOC_000095	MLOC_38210	1:11228975-11231193	138.02	194.54	117.77	271.98	220.95	336.49	Uncharacterized protein
XLOC_000096	MLOC_17312	1:11238874-11240809	0.83	0.95	3.53	0	0	0.36	Uncharacterized protein
XLOC_000097	MLOC_7648	1:11259124-11260150	33.29	14.03	20.12	7.81	11.67	10.55	Uncharacterized protein
XLOC_000098	-	1:11354913-11355870	316.51	518.98	373.23	890.91	412.76	633.49
XLOC_000099	-	1:11377453-11379184	2.08	3.58	3.32	3.66	0	9.88
XLOC_000100	MLOC_70910	1:11382100-11386392	0	0	0	0	0	0	Uncharacterized protein
XLOC_000101	MLOC_75131	1:11409490-11410657	0	0	0	0	0	0	Uncharacterized protein
XLOC_000102	MLOC_43957	1:11453226-11457760	0	0.68	0.63	3.81	7.3	0.51	Uncharacterized protein
XLOC_000103	MLOC_69663	1:11524238-11532812	0.18	1.66	0.98	2.15	2.58	1.27	Uncharacterized protein
XLOC_000104	MLOC_71497	1:11540416-11543442	0	0	0	0	0	0	Uncharacterized protein
XLOC_000105	MLOC_33482	1:11550310-11554025	0	1.28	0	0	0	1.89	Uncharacterized protein
XLOC_000106	MLOC_9969	1:12198448-12200715	35.84	25.74	31.86	15.77	20.94	0	Uncharacterized protein
XLOC_000107	MLOC_9970	1:12201607-12206907	0.21	0.24	0.22	0	0.71	0.18	Uncharacterized protein
XLOC_000108	MLOC_55368	1:12703855-12710823	5.41	5.76	5.77	2.77	3.3	5.06	Uncharacterized protein
XLOC_000109	MLOC_20089	1:12714407-12717820	7.56	5.79	10.75	8.87	1.47	2.9	Uncharacterized protein
XLOC_000110	MLOC_61974	1:12884297-12889488	35.75	40.03	39.6	50	69.09	43.59	Glucose-6-phosphate isomerase
XLOC_000111	MLOC_39726	1:12909701-12910612	0	0	0	0	0	0	Uncharacterized protein
XLOC_000112	MLOC_53936	1:12926517-12930441	1.96	0	1.04	0	0	0	Uncharacterized protein
XLOC_000113	MLOC_12443	1:13108223-13114491	22.63	20.49	17.19	10.86	13.82	10.42	beta-hexosaminidase 1
XLOC_000114	MLOC_39000	1:13116695-13117346	0	0	0	4.62	4.6	0	Uncharacterized protein
XLOC_000115	MLOC_39001	1:13122266-13123165	0	0	0	0	0	0	HvZFP16-1; Predicted protein; Uncharacterized protein; ZFP16-1
XLOC_000116	MLOC_5434	1:13135315-13137352	0	0	0	0	0	0	Uncharacterized protein
XLOC_000117	MLOC_5569	1:13687462-13694405	1.38	3.44	2.21	2.63	0	1.79	Uncharacterized protein
XLOC_000118	MLOC_33179	1:13917007-13918380	0	0.58	0	0	0	0	Uncharacterized protein
XLOC_000119	tRNA-Glu	1:14302769-14302843	0	0	0	0	0	0
XLOC_000120	tRNA-Glu	1:14306619-14306693	0	0	0	0	0	0
XLOC_000121	-	1:14333625-14333697	0	0	0	0	0	0
XLOC_000122	MLOC_23830	1:14363917-14364624	0	1.65	1.53	0	0	0	Predicted protein; Uncharacterized protein
XLOC_000123	MLOC_54740	1:17255411-17256444	0	1.63	0	0	0	0	Uncharacterized protein
XLOC_000124	MLOC_53170	1:18151543-18159682	0	0	0	0	0	0	Uncharacterized protein
XLOC_000125	MLOC_60460	1:18161832-18166522	3.39	1.23	1.61	0.94	0	1.63	Uncharacterized protein
XLOC_000126	MLOC_65784	1:18200214-18204521	57.19	51.18	62.64	83.2	75.02	72.37	Uncharacterized protein
XLOC_000127	MLOC_19578	1:18282741-18283661	0	0	0	0	0	0	Uncharacterized protein
XLOC_000128	tRNA-Arg	1:18284910-18284984	0	0	0	0	0	0
XLOC_000129	MLOC_57666	1:18672664-18676872	0	0	0	0	0	0	Uncharacterized protein
XLOC_000130	MLOC_53279	1:18707984-18710237	0	1.55	0	2.38	1.46	0	Uncharacterized protein
XLOC_000131	MLOC_43525	1:19171640-19188702	29.9	24.67	27.33	30.64	28.42	31.55	Uncharacterized protein
XLOC_000132	MLOC_57871	1:19258119-19264142	2.97	11.39	1.98	6.53	5.15	4.44	Uncharacterized protein
XLOC_000133	MLOC_69897	1:19287057-19291338	0	0	0	0	0	0	Uncharacterized protein
XLOC_000134	MLOC_6194	1:19299861-19300531	7.8	5.38	9.99	0	2.74	0	Uncharacterized protein
XLOC_000135	MLOC_150	1:19311002-19313330	0	0	0	0	0	0	Predicted protein; Uncharacterized protein
XLOC_000136	MLOC_16241	1:19421408-19423481	0	0	0	0	0	0	Uncharacterized protein
XLOC_000137	MLOC_13137	1:19633254-19637618	0	0	0	0	0	0	Uncharacterized protein
XLOC_000138	MLOC_56929	1:19668987-19672449	19.53	11.22	20.33	11.73	13.78	13.8	mitogen-activated protein kinase phosphatase 1
XLOC_000139	MLOC_17935	1:19724331-19725463	26.44	29.37	22.56	21.71	26.27	8.38	Uncharacterized protein
XLOC_000140	MLOC_16127	1:20091724-20092538	0	0	0	0	0	0	Uncharacterized protein
XLOC_000141	MLOC_27067	1:20097081-20098782	0	0	0	0	0	0	Uncharacterized protein
XLOC_000142	tRNA-Glu	1:21857685-21857759	0	0	0	0	0	0
XLOC_000143	MLOC_27541	1:21865008-21866758	12.23	11.5	11.86	15.65	25.33	13.46	Uncharacterized protein
XLOC_000144	MLOC_74415	1:23464457-23468104	0	0	0	0	0	0	Uncharacterized protein
XLOC_000145	MLOC_50663	1:23874715-23875355	0	0	0	0	0	0	Uncharacterized protein
XLOC_000146	MLOC_16468	1:27209823-27214554	7.26	5.69	11.23	15.26	9.78	7.52	Uncharacterized protein
XLOC_000147	MLOC_34445	1:27249013-27252984	0	0.65	0.6	1.33	2.32	0.82	Uncharacterized protein
XLOC_000148	MLOC_18617	1:27256821-27257641	0	0	1.02	0	3.34	1.65	Uncharacterized protein
XLOC_000149	MLOC_55281	1:27364353-27370449	0	0	0	0	0	0	Uncharacterized protein
XLOC_000150	MLOC_63317	1:27377085-27379956	2.59	1.37	0.97	0	1.4	1.38	Uncharacterized protein
XLOC_000151	MLOC_516	1:28172163-28176167	0	0	0	0	4.8	0	Uncharacterized protein
XLOC_000152	MLOC_36684	1:29986913-29990683	3.37	4.17	3.04	6.39	8.64	4.71	Uncharacterized protein
XLOC_000153	MLOC_37736	1:30033016-30034213	36.58	31.52	37.06	35.39	14.42	30.04	Uncharacterized protein
XLOC_000154	MLOC_65638	1:30823388-30825657	1.14	2.61	0.91	7	7.48	6.39	Uncharacterized protein
XLOC_000155	MLOC_65639	1:30826393-30833397	0	0	0	0	0	0.54	Uncharacterized protein
XLOC_000156	MLOC_18223	1:30896642-30898959	3.06	1.28	3.56	2.93	2.44	3.36	Uncharacterized protein
XLOC_000157	MLOC_59170	1:31123210-31130108	0	0.39	0	0	1.68	2.21	Uncharacterized protein
XLOC_000158	MLOC_63431	1:34202682-34203897	0	0	0	0	0	0	Uncharacterized protein
XLOC_000159	HEMA2	1:34662379-34664498	7.33	6.68	8.87	18.99	15.28	24.35
XLOC_000160	MLOC_12883	1:36327462-36333155	10.49	5.17	7.59	3.96	9.85	7.78	Uncharacterized protein
XLOC_000161	MLOC_77763	1:36335424-36339156	0	2.82	0	4.79	0	0.86	Uncharacterized protein
XLOC_000162	-	1:36353275-36353342	0	0	0	0	0	0
XLOC_000163	MLOC_81683	1:36476561-36477769	0	0	0	0	0	0	Uncharacterized protein
XLOC_000164	tRNA-Glu	1:36697308-36697381	0	0	0	0	0	0
XLOC_000165	MLOC_14700	1:36700294-36701582	0	0	0	0	0	0	ENTH/VHS family protein
XLOC_000166	MLOC_56900	1:36813542-36814471	0	0	0	0	0	0	Predicted protein; Uncharacterized protein
XLOC_000167	MLOC_110	1:36958598-36959292	0	0	0	0	0	0	Uncharacterized protein
XLOC_000168	MLOC_47693	1:36985099-36985449	0	0	0	0	0	0	Uncharacterized protein
XLOC_000169	MLOC_11790	1:37622357-37629497	1.41	0.29	2	0.88	0	0.22	Uncharacterized protein
XLOC_000170	MLOC_33802	1:37641967-37644065	0	0	0	0	0	0.9	Uncharacterized protein
XLOC_000171	MLOC_79642	1:37644466-37646759	7.86	10.79	8.73	3.67	4.46	7.21	Uncharacterized protein
XLOC_000172	MLOC_61374	1:38804559-38807322	0	0.87	0	0	0	0.98	Uncharacterized protein
XLOC_000173	MLOC_34615	1:38835472-38836013	30.94	18.12	14.61	0	0	0	Uncharacterized protein
XLOC_000174	MLOC_11492	1:38842367-38844503	1.22	2.1	1.62	7.49	5.33	5.26	Uncharacterized protein
XLOC_000175	MLOC_74048	1:38870718-38872786	2.86	0.79	5.09	2.43	0	0.6	Uncharacterized protein
XLOC_000176	-	1:38876449-38876926	3080.02	358.97	997.57	839.88	205.3	341.28
XLOC_000177	MLOC_58649	1:38882654-38883183	557.9	630.08	559.3	404.57	612.76	699.69	Subtilisin-chymotrypsin inhibitor CI-1B
XLOC_000178	MLOC_27584	1:40161838-40162253	0	0	0	0	0	0	Uncharacterized protein
XLOC_000179	MLOC_47872	1:40163203-40163691	0	0	0	0	0	0	Uncharacterized protein
XLOC_000180	MLOC_64235	1:40489859-40493968	31.52	31.58	27.15	38.39	38.25	35.29	Predicted protein; Uncharacterized protein
XLOC_000181	MLOC_61340	1:41146336-41151601	3.63	5.13	4.16	9.81	5.02	5.81	carotenoid isomerase
XLOC_000182	MLOC_61738	1:41173022-41181567	0	1.22	1.88	0.71	2.47	0.3	Uncharacterized protein
XLOC_000183	MLOC_76503	1:41201704-41203591	0	0	0	0	0	0	Uncharacterized protein
XLOC_000184	MLOC_54897	1:41319848-41321747	161.93	92.44	179.4	69.85	107.13	74.07	HOPW1-1-interacting 1
XLOC_000185	MLOC_51032	1:41536558-41542459	7.24	4.48	8.91	1	8.79	9.63	Uncharacterized protein
XLOC_000186	MLOC_67446	1:41568470-41570636	78.22	73.03	70.39	51.62	34.27	31.7	Predicted protein; Uncharacterized protein
XLOC_000187	MLOC_45552	1:41608923-41609991	0	0	0	0	0	0	Uncharacterized protein
XLOC_000188	MLOC_78190	1:41619484-41620359	4.37	1.01	2.8	0	1.53	0	Uncharacterized protein
XLOC_000189	MLOC_67627	1:41757811-41768983	3.87	1.02	2.86	2.09	3.18	1.03	Uncharacterized protein
XLOC_000190	MLOC_10770	1:41785981-41790943	8.76	6.98	1.17	14.93	7.68	41.77	Uncharacterized protein
XLOC_000191	MLOC_11764	1:42369579-42373383	1.38	1.81	1.05	0.69	1.38	3.24	Uncharacterized protein
XLOC_000192	MLOC_38280	1:42381824-42385577	12.74	7.36	16.44	22.41	26.44	18.83	Predicted protein; Uncharacterized protein
XLOC_000193	MLOC_50365	1:42390069-42391538	0	0	0	0	0	0	Uncharacterized protein
XLOC_000194	MLOC_1972	1:42408561-42409354	0	0	0	0	0	0	Uncharacterized protein
XLOC_000195	MLOC_19201	1:42645902-42647395	0	0	0	0	0	0	Predicted protein; Uncharacterized protein
XLOC_000196	MLOC_59394	1:42651593-42652780	0	1.37	0	0	2.09	0	Uncharacterized protein
XLOC_000197	MLOC_16787	1:44435672-44436601	12.96	8.37	8.64	5.7	2.84	6.3	Uncharacterized protein
XLOC_000198	MLOC_37192	1:45444006-45448257	33.66	33.82	38.98	29.59	30.54	27.79	P-loop containing nucleoside triphosphate hydrolases superfamily protein
XLOC_000199	MLOC_43104	1:45452995-45455975	0	0.49	1.13	0	0	0.37	Uncharacterized protein
XLOC_000200	MLOC_11338	1:46291681-46297496	2.78	2.63	2.6	4.86	4.03	7.16	Uncharacterized protein
XLOC_000201	tRNA-Lys	1:46297759-46297832	0	0	0	0	0	0
XLOC_000202	MLOC_70508	1:46421629-46422871	0	0	0	0	0	0	Uncharacterized protein
XLOC_000203	MLOC_17168	1:46428408-46429865	2.5	7.19	1.33	4.4	2.19	0	Uncharacterized protein
XLOC_000204	MLOC_73506	1:46729980-46733312	12.28	15.72	9.61	21.89	27.35	2.79	Peptide chain release factor 1
XLOC_000205	MLOC_63090	1:46744157-46748832	1.07	12.28	1.14	5.01	3.12	7.08	Uncharacterized protein
XLOC_000206	-	1:47209147-47211023	2.52	3.85	4.47	2.95	20.58	2.18
XLOC_000207	MLOC_61019	1:47242619-47245375	2.21	0	0	0	0	0.38	Uncharacterized protein
XLOC_000208	MLOC_34713	1:47255504-47258766	0	1.1	0	3.36	3.32	0.82	Uncharacterized protein
XLOC_000209	MLOC_6398	1:47387780-47388530	3.23	1.24	0	7.57	5.65	7.44	Uncharacterized protein
XLOC_000210	MLOC_31029	1:47503576-47503987	0	0	11.02	36.41	18.1	0	Uncharacterized protein
XLOC_000211	-	1:47594944-47599418	30.75	60.71	36.85	48.32	56.51	50.66
XLOC_000212	MLOC_57632	1:47896602-47900525	5.88	10.14	5.75	5.17	11.17	5.08	Predicted protein; Uncharacterized protein
XLOC_000213	MLOC_9872	1:48694846-48698733	0.28	0.32	0.3	1.98	0	0	Uncharacterized protein
XLOC_000214	MLOC_76018	1:48700406-48702331	1471.23	377.66	1662.23	0	1.76	2.6	Uncharacterized protein
XLOC_000215	MLOC_31886	1:48832117-48833049	0	0	0	0	0	0	Uncharacterized protein
XLOC_000216	MLOC_31293	1:48941411-48941667	0	53.13	0	0	0	0	Uncharacterized protein
XLOC_000217	MLOC_70053	1:48956445-48963417	0	0	0	0	0	0	Predicted protein; Uncharacterized protein
XLOC_000218	MLOC_71447	1:48990254-48993285	0	0.24	0	0.73	0	0.54	Uncharacterized protein
XLOC_000219	MLOC_60535	1:49008360-49010504	0	0.48	0	0	0	0	Uncharacterized protein
XLOC_000220	MLOC_33538	1:49103672-49104614	0	0	0	0	0	0	Uncharacterized protein
XLOC_000221	MLOC_52125	1:49695907-49697810	41.78	48.86	29.27	38.63	72.83	50.45	Predicted protein; Uncharacterized protein
XLOC_000222	MLOC_65173	1:49760135-49762012	0.35	0.4	0.37	0	0	0	Predicted protein; Uncharacterized protein
XLOC_000223	MLOC_69861	1:50252493-50254483	48.22	34.22	39.83	24.95	29	27.38	Predicted protein; Uncharacterized protein
XLOC_000224	MLOC_80097	1:59639726-59641070	0	0.59	0	0	0	0	Uncharacterized protein
XLOC_000225	MLOC_80099	1:59642217-59643612	0	0	0	0	0	0	Uncharacterized protein
XLOC_000226	MLOC_18704	1:59663029-59664027	0	0	0	0	0	0	Uncharacterized protein
XLOC_000227	MLOC_79392	1:59741999-59744315	9.12	13.02	6.71	2.47	5.52	4.9	Uncharacterized protein
XLOC_000228	MLOC_55351	1:60647039-60654068	0	1.61	0	0	7.34	0	S-adenosyl-L-methionine-dependent methyltransferases superfamily protein
XLOC_000229	MLOC_74925	1:60682913-60687263	16.06	21.47	11.05	14.59	4.54	16.12	Pentatricopeptide repeat (PPR) superfamily protein
XLOC_000230	-	1:60749520-60754050	146.79	99.8	173.97	96.13	91.49	138.19
XLOC_000231	MLOC_60357	1:60840873-60841696	92.74	68.61	117.89	62.59	48.99	45.03	Uncharacterized protein
XLOC_000232	MLOC_14910	1:60937546-60939058	0	0	0	0	0	0	Uncharacterized protein
XLOC_000233	MLOC_2573	1:61171072-61171919	0	0	0	0	0	0	Uncharacterized protein
XLOC_000234	MLOC_71611	1:61532382-61534903	63.32	37.06	70.55	25.78	32.31	22.57	Uncharacterized protein
XLOC_000235	MLOC_61576	1:61713933-61724782	0.9	2.07	0.72	3.17	0	0.78	MIF4G domain-containing protein / MA3 domain-containing protein
XLOC_000236	MLOC_68227	1:61748636-61755137	122.39	67.62	141.36	89.98	65.54	80.57	Predicted protein; Uncharacterized protein
XLOC_000237	MLOC_66388	1:61789591-61795767	1.53	2.64	4.27	0	3.15	4.11	Predicted protein; Uncharacterized protein
XLOC_000238	MLOC_19342	1:61817669-61818925	0	0	0	0	0	0	Uncharacterized protein
XLOC_000239	MLOC_13930	1:61895755-61902900	5.82	6.97	2.59	4.27	5.95	2.81	Uncharacterized protein
XLOC_000240	MLOC_66471	1:61998894-62003896	4.09	20.35	4.76	3.91	3.58	4.42	CONTAINS InterPro DOMAIN/s: P60-like (InterPro:IPR011687), Tumour suppressor protein Gltscr2 (InterPro:IPR011211); Has 709 Blast hits to 643 proteins in 201 species: Archae - 0; Bacteria - 32; Metazoa - 224; Fungi - 154; Plants - 45; Viruses - 0; Ot /.../karyotes - 254 (source: NCBI BLink).
XLOC_000241	MLOC_7480	1:62081783-62084570	14.15	12.01	11.14	17.43	21.21	11.89	Uncharacterized protein
XLOC_000242	MLOC_20962	1:62285525-62288010	3.09	1.77	3.57	6.34	3.16	6.01	Predicted protein; Uncharacterized protein
XLOC_000243	MLOC_74207	1:62289718-62292564	9.21	10.58	8.42	4.63	1.73	5.69	Uncharacterized protein
XLOC_000244	MLOC_5355	1:62296915-62301363	7.16	13.11	5.19	20.21	38.8	33.77	Uncharacterized protein
XLOC_000245	-	1:62307110-62308859	14.81	30.46	19.96	24.69	23.23	37.07
XLOC_000246	MLOC_11904	1:62377802-62381701	5.34	9.65	3.26	16.11	10.7	7.84	Uncharacterized protein
XLOC_000247	MLOC_21736	1:62463607-62465018	0	0	0	0	0	0	Uncharacterized protein
XLOC_000248	MLOC_52936	1:62786077-62787511	0	0	0	0	0	0	Uncharacterized protein
XLOC_000249	MLOC_67637	1:62839752-62841293	3.07	3.03	0.94	4.64	3.85	6.45	Uncharacterized protein
XLOC_000250	MLOC_19854	1:62907461-62910993	34.28	12.03	24.75	2.76	0	5.42	Predicted protein; Uncharacterized protein
XLOC_000251	MLOC_2642	1:63241062-63241344	27.83	55.97	51.95	49.03	73.17	72.18	Uncharacterized protein
XLOC_000252	MLOC_73851	1:63445237-63448048	0	0	0	0	0	0	Predicted protein; Uncharacterized protein
XLOC_000253	-	1:63695419-63695906	0	20.73	0	10.58	31.62	25.99
XLOC_000254	MLOC_57232	1:65057718-65064396	0	7.89	0.52	3.37	2.54	0.84	Predicted protein; Uncharacterized protein
XLOC_000255	MLOC_72897	1:65231289-65238691	5.12	5.15	5.97	2.09	5.72	7.19	MBOAT (membrane bound O-acyl transferase) family protein
XLOC_000256	MLOC_60926	1:65252843-65258534	18.15	11.52	13.7	10.81	21.53	21	mitogen-activated protein kinase 16
XLOC_000257	MLOC_37216	1:65259434-65265306	25.86	18.44	22.93	37.82	35.22	44.98	Uncharacterized protein
XLOC_000258	MLOC_70906	1:65389783-65392943	14.09	3.8	7.7	15.8	9.41	11.62	Predicted protein; Uncharacterized protein
XLOC_000259	MLOC_73859	1:65414303-65415192	3.43	2.95	0	9.05	7.51	13.34	Uncharacterized protein
XLOC_000260	MLOC_26137	1:65458053-65460630	0	0	0	0	0	0	Uncharacterized protein
XLOC_000261	MLOC_34910	1:65478908-65481714	4.39	4.51	5.85	5.15	1.92	4.11	Predicted protein; Uncharacterized protein
XLOC_000262	MLOC_75668	1:65599956-65602367	8.19	2.85	7.24	13.03	12.96	13.74	Uncharacterized protein
XLOC_000263	MLOC_76259	1:65694203-65695279	0	0	0	0	0	0	Uncharacterized protein
XLOC_000264	MLOC_81194	1:65720394-65723012	0	0.45	0	0	0.45	0	Pentatricopeptide repeat (PPR-like) superfamily protein
XLOC_000265	MLOC_38537	1:65773080-65775611	4.7	8.88	6.09	10.64	5.89	10.16	Uncharacterized protein
XLOC_000266	MLOC_1044	1:65830126-65830820	1.2	5.51	6.39	8.43	4.2	1.04	Uncharacterized protein
XLOC_000267	MLOC_23987	1:66159189-66159877	0	0	0	0	0	0	Uncharacterized protein
XLOC_000268	MLOC_64623	1:69729825-69730844	0	0	0	0	0	0	Uncharacterized protein
XLOC_000269	MLOC_59663	1:71080185-71085064	0	0	0	0	0	0	Uncharacterized protein
XLOC_000270	tRNA-Leu	1:71090073-71090154	0	0	0	0	0	0
XLOC_000271	MLOC_12700	1:71163611-71169608	0	0	0	0	0	0.24	Uncharacterized protein
XLOC_000272	tRNA-Asn	1:71393715-71393789	0	0	0	0	0	0
XLOC_000273	MLOC_35019	1:71704972-71705160	0	0	0	0	0	0	Uncharacterized protein
XLOC_000274	MLOC_56925	1:73621156-73625482	45.97	43.96	48.99	30.5	50.21	50.95	Pti1-like S/T protein kinase; Uncharacterized protein
XLOC_000275	MLOC_58179	1:73721870-73724857	5.49	9.46	5.18	6.68	14.79	10.22	Predicted protein; Uncharacterized protein
XLOC_000276	MLOC_60654	1:73729249-73735671	0.38	0.44	0	0	0	0.33	Predicted protein; Uncharacterized protein
XLOC_000277	MLOC_69164	1:73757505-73762571	0	0.61	0	0	0	0	Uncharacterized protein
XLOC_000278	MLOC_15492	1:73962641-73965725	68.27	79.72	76.93	44.47	76.72	70.03	Protein of unknown function (DUF1218)
XLOC_000279	MLOC_3161	1:74193082-74194371	9.98	12.51	7.74	22.35	12.72	11.77	Uncharacterized protein
XLOC_000280	MLOC_2793	1:74221588-74225974	44.37	39.06	52.85	42.58	26.26	34.37	Predicted protein; Uncharacterized protein
XLOC_000281	MLOC_77976	1:74246712-74249209	12.89	8.15	10.31	2.27	5.65	2.23	Eukaryotic initiation factor 4E protein
XLOC_000282	MLOC_81974	1:74532050-74535426	2.04	1.41	1.09	1.44	0.72	2.65	Uncharacterized protein
XLOC_000283	tRNA-Ser	1:74975858-74975930	0	0	0	0	0	0
XLOC_000284	MLOC_51619	1:74995353-74996073	0	0	0	0	0	0	Uncharacterized protein
XLOC_000285	MLOC_23969	1:75144520-75145892	13.6	13.2	21.47	0	4.77	2.82	Predicted protein; Uncharacterized protein
XLOC_000286	MLOC_8209	1:75181480-75182559	8.72	10.02	12.88	0	0	0	Uncharacterized protein
XLOC_000287	MLOC_13425	1:76290857-76294442	81.52	92.63	93.79	90.25	100.35	86.32	Uncharacterized protein
XLOC_000288	MLOC_12550	1:76309194-76312638	8.12	1.64	4.97	5.54	0.92	3.02	Uncharacterized protein
XLOC_000289	MLOC_78003	1:79020479-79024718	8.43	0	17.99	0	0	0	Uncharacterized protein
XLOC_000290	MLOC_39526	1:82675048-82677172	0	1.93	0	4.86	0	1.59	Uncharacterized protein
XLOC_000291	MLOC_44161	1:86318687-86326126	8.34	2.99	4.44	1.29	8.22	4.51	shikimate kinase like 2
XLOC_000292	tRNA-Ser	1:86350090-86350178	0	0	0	0	0	0
XLOC_000293	MLOC_69611	1:91429681-91436831	2.08	2.87	1.77	1.35	2.55	1.08	Uncharacterized protein
XLOC_000294	MLOC_65905	1:91517665-91520028	0	0.66	0	0	0	0.96	Reticulon-like protein
XLOC_000295	MLOC_16126	1:91574759-91579342	12.71	15.91	15.74	13.58	8.75	14.52	Predicted protein; Uncharacterized protein
XLOC_000296	MLOC_65259	1:91587889-91589022	12.63	11.17	11.4	0	10.22	1.68	Uncharacterized protein
XLOC_000297	MLOC_68598	1:91633852-91637614	1.12	1.03	0.6	0	2.58	4.48	Uncharacterized protein
XLOC_000298	MLOC_69612	1:91781702-91782580	73.22	11.1	68.57	62.39	16.53	25.31	Predicted protein; Uncharacterized protein
XLOC_000299	MLOC_69613	1:91782834-91784354	2.17	0	0	0	0	1.25	Uncharacterized protein
XLOC_000300	-	1:91973955-91974554	40.19	23.09	34.29	28.29	21.13	46.9
XLOC_000301	MLOC_20270	1:95418012-95423035	11.87	10.82	16.6	27.37	18.66	22.3	Uncharacterized protein
XLOC_000302	-	1:95440577-95442187	34.46	23.6	40.99	20.99	37.17	35.52
XLOC_000303	MLOC_69875	1:95640491-95641839	10.88	3.54	6.57	0	9	8.43	Uncharacterized protein
XLOC_000304	MLOC_79396	1:95777019-95777449	0	0	0	0	0	0	Uncharacterized protein
XLOC_000305	MLOC_36646	1:102283343-102285951	0	1.74	0	2.57	1.28	2.52	Uncharacterized protein
XLOC_000306	MLOC_56305	1:107920613-107934262	0	1.86	0	1.04	1.23	0.38	Uncharacterized protein
XLOC_000307	MLOC_73112	1:107958735-107960056	12.59	5.92	14.04	4.03	9.03	3.96	Uncharacterized protein
XLOC_000308	MLOC_73113	1:107963036-107966776	47.46	80.15	46.89	47.35	50.94	50.85	Uncharacterized protein
XLOC_000309	MLOC_36898	1:107967083-107975364	3.22	6.36	3.71	11.77	7.9	9.24	Uncharacterized protein
XLOC_000310	MLOC_55676	1:107999807-108004772	11.25	10.54	5.64	4.61	10.36	7.38	Uncharacterized protein
XLOC_000311	MLOC_64906	1:108017459-108019331	0	4.86	1.8	0	2.97	4.39	Histone H2A
XLOC_000312	MLOC_44130	1:108038055-108042942	20.96	26.6	15.13	20.14	21.38	25.18	Uncharacterized protein
XLOC_000313	MLOC_63221	1:108138914-108142646	19.7	14.04	15.74	11.9	14.65	11.62	Uncharacterized protein
XLOC_000314	MLOC_36322	1:108344026-108346198	18.5	19.54	15.59	13.65	14.12	23.99	Predicted protein; Uncharacterized protein
XLOC_000315	MLOC_7115	1:109060461-109063112	0	0	0	0	0	0	Uncharacterized protein
XLOC_000316	MLOC_55178	1:122439164-122444102	0.44	1.75	0	0	0	2.26	Predicted protein; Uncharacterized protein
XLOC_000317	MLOC_15703	1:122525518-122529931	0	1.4	0	2.65	1.32	1.04	Uncharacterized protein
XLOC_000318	MLOC_50973	1:122936204-122940631	63.39	57.99	46.4	66.5	41.57	42.19	Predicted protein; Uncharacterized protein
XLOC_000319	MLOC_63339	1:123061981-123069452	0	0.46	0	0	0	0.4	dicer-like 3
XLOC_000320	MLOC_51011	1:123073506-123076665	5.23	8.78	5.15	16.98	11.98	14.26	Uncharacterized protein
XLOC_000321	MLOC_54615	1:123107888-123114669	68.25	65.72	77.67	51.46	47.3	77.72	Predicted protein; Uncharacterized protein
XLOC_000322	MLOC_56717	1:123146294-123152671	0.21	0.24	0.44	0.73	0.36	0.36	Uncharacterized protein
XLOC_000323	MLOC_64860	1:123154839-123161124	17.75	6.23	16.3	8.67	8.64	10.23	Predicted protein; Uncharacterized protein
XLOC_000324	tRNA-Gly	1:123174963-123179538	0	0	0	0	0	0
XLOC_000325	-	1:123375985-123378305	6.62	15.21	21.18	11.65	5.8	5.72
XLOC_000326	MLOC_53351	1:123526711-123527378	1.63	0	0	5.72	0	0	Uncharacterized protein
XLOC_000327	MLOC_11169	1:123574540-123576305	88.06	47.4	108.31	63.62	72.31	66.53	Uncharacterized protein
XLOC_000328	-	1:123697077-123698435	14.03	10.97	5.39	39.5	30.5	42.22
XLOC_000329	MLOC_63539	1:123726282-123729460	16.11	10.92	18.02	39.02	46.74	39.17	Uncharacterized protein
XLOC_000330	MLOC_38870	1:123742979-123747214	0	0	0	0	0	0.91	Uncharacterized protein
XLOC_000331	MLOC_67287	1:123779244-123780840	2.31	0	1.97	0	0	0	Uncharacterized protein
XLOC_000332	MLOC_17720	1:123839233-123840760	1.78	0	1.89	21.86	9.34	7.29	Uncharacterized protein
XLOC_000333	MLOC_20060	1:123845873-123847934	3.79	8.36	5.73	2.23	2.22	3.55	Predicted protein; Uncharacterized protein
XLOC_000334	MLOC_20288	1:123985351-123988271	9.56	4.4	12.92	42.62	29.05	21.49	NAD(P)-linked oxidoreductase superfamily protein
XLOC_000335	MLOC_53285	1:125557957-125571275	10.87	15.28	10.15	13.2	6.6	8.68	Uncharacterized protein
XLOC_000336	MLOC_12628	1:125580229-125590122	14.97	11.37	17.86	16.07	12.01	17.11	Predicted protein; Uncharacterized protein
XLOC_000337	MLOC_56298	1:125636911-125639127	0	0	0	0	0	0	Uncharacterized protein
XLOC_000338	MLOC_56299	1:125640012-125641317	0	0	0	0	0	0	Uncharacterized protein
XLOC_000339	MLOC_59280	1:125742858-125745623	10.48	9.78	6.29	6.93	12.63	11.96	Uncharacterized protein
XLOC_000340	MLOC_65777	1:125842687-125849123	0.78	0.82	0.41	0.94	0	0.24	Pentatricopeptide repeat (PPR) superfamily protein
XLOC_000341	MLOC_56968	1:125868811-125874689	0	0.33	0.75	2.05	0	0	Uncharacterized protein
XLOC_000342	MLOC_56394	1:125876162-125881914	14.69	13.11	12.39	20.06	4.97	13.47	Predicted protein; Uncharacterized protein
XLOC_000343	MLOC_68758	1:125901368-125903786	0	0	0	0	0	0	SPFH/Band 7/PHB domain-containing membrane-associated protein family
XLOC_000344	MLOC_68759	1:125904992-125910385	119.82	73.15	132.94	62.95	58.7	50.34	Predicted protein; Uncharacterized protein
XLOC_000345	MLOC_53357	1:126075654-126083183	0	0	0	0	0	0	Uncharacterized protein
XLOC_000346	MLOC_57711	1:126097866-126106259	1.77	1.91	1.58	2.08	0	1.79	Uncharacterized protein
XLOC_000347	MLOC_11126	1:126180307-126189118	10.83	13.55	16.23	16.36	16.12	16.16	Predicted protein; Uncharacterized protein
XLOC_000348	MLOC_69628	1:126225388-126230661	1.26	2.24	1.08	1.03	0	2.29	Predicted protein; Uncharacterized protein
XLOC_000349	MLOC_63208	1:126236334-126239615	17.62	8.76	10.16	18.43	25.88	27.17	Predicted protein; Uncharacterized protein
XLOC_000350	MLOC_69616	1:126365922-126370231	0.37	0.4	0	0	0	0	Uncharacterized protein
XLOC_000351	MLOC_10453	1:126390742-126396456	12.33	13.85	9.7	18.4	22.71	32.63	Predicted protein; Uncharacterized protein
XLOC_000352	MLOC_13522	1:126428075-126434906	16.91	11.52	11.65	9.87	10.72	14.04	Uncharacterized protein
XLOC_000353	MLOC_61941	1:126465951-126473057	2.01	6.93	2.68	7.07	7.49	6.73	Uncharacterized protein
XLOC_000354	MLOC_55086	1:126593942-126602442	64.77	59.67	62.39	84.33	117.53	79.18	Uncharacterized protein
XLOC_000355	MLOC_13939	1:126603216-126608840	2.25	3.19	1.06	11.36	6.96	5.72	tRNA pseudouridine synthase
XLOC_000356	MLOC_56829	1:126682916-126687650	4.79	2.12	3.14	3.89	0.64	3.5	Uncharacterized protein
XLOC_000357	MLOC_4535	1:126782395-126785239	2.75	2.63	3.42	4.83	8.82	6.33	Uncharacterized protein
XLOC_000358	MLOC_67367	1:126805406-126808421	0	1.4	0	0	0	0.85	Uncharacterized protein
XLOC_000359	MLOC_645	1:126818159-126819774	12.07	9.56	9.32	2.93	0.73	1.8	Uncharacterized protein
XLOC_000360	MLOC_17372	1:126979888-126985480	2.48	3.2	2.38	1.73	4.61	2.13	Uncharacterized protein
XLOC_000361	MLOC_74767	1:126996215-127003335	41.91	17.11	39.43	15.48	13.64	14.37	Uncharacterized protein
XLOC_000362	MLOC_12499	1:127188488-127193303	26.01	18.86	25.88	33.57	25.24	30.74	Uncharacterized protein
XLOC_000363	-	1:127205699-127210327	8.04	8.09	22.51	3.54	7.05	13.04
XLOC_000364	MLOC_38366	1:127405282-127409715	0.61	3.49	0.97	0	2.67	6.31	Predicted protein; Uncharacterized protein
XLOC_000365	MLOC_44795	1:127486284-127489548	46.88	18.76	51.6	83.25	110.99	170.05	Ribulose bisphosphate carboxylase small chain
XLOC_000366	MLOC_18422	1:127502261-127504453	6.98	10.98	8.62	7.76	12.88	7.94	Uncharacterized protein
XLOC_000367	MLOC_20351	1:127557938-127560353	3.05	2.19	1.22	0	0	0.66	Uncharacterized protein
XLOC_000368	-	1:127743263-127744357	9.46	29.9	12.62	24.98	29.02	28.63
XLOC_000369	MLOC_80264	1:127774245-127775514	0	0	0	0	0	0	Uncharacterized protein
XLOC_000370	MLOC_70505	1:127844108-127850466	5.02	11.72	7.27	11.36	8.17	6.2	Predicted protein; Uncharacterized protein
XLOC_000371	MLOC_56495	1:127857503-127860749	16.76	5.85	33.08	0	2.07	5.97	Uncharacterized protein
XLOC_000372	MLOC_11116	1:127884104-127887811	2.63	8.35	2.12	6.98	1.16	2.29	Uncharacterized protein
XLOC_000373	MLOC_2467	1:127899499-127903295	12.82	33.23	19.98	48.56	43.77	34.66	Uncharacterized protein
XLOC_000374	MLOC_76303	1:127979214-127981795	1.09	2.5	3.32	0	0	0	Predicted protein; Uncharacterized protein
XLOC_000375	MLOC_78729	1:127992029-127994731	0	0	0	0	0	0	Uncharacterized protein
XLOC_000376	MLOC_10504	1:128008283-128014226	1.24	0.91	0.66	2.78	4.35	4.83	Uncharacterized protein
XLOC_000377	MLOC_20806	1:128066181-128071121	20.19	11.05	16.92	10.16	5.05	9.98	Uncharacterized protein
XLOC_000378	-	1:128131234-128132165	8.21	4.72	4.38	0	7.19	14.19
XLOC_000379	MLOC_68379	1:128287010-128290513	0	0.52	0	0	0	0	Phosphoglycerate kinase
XLOC_000380	MLOC_15718	1:128455132-128456852	1.85	4.24	2.95	6.5	9.71	2.39	Uncharacterized protein
XLOC_000381	MLOC_14032	1:128533845-128537259	29.17	34.06	31.11	31.45	30.51	35.79	Uncharacterized protein
XLOC_000382	MLOC_16800	1:128833525-128836751	24.43	23.92	26.05	21.86	17.84	27.45	Predicted protein; Uncharacterized protein
XLOC_000383	MLOC_46212	1:129117142-129119931	0	0	0	0	0.94	0	Uncharacterized protein
XLOC_000384	MLOC_69853	1:129160344-129165519	5.55	5.04	5.92	3.25	6.48	8.79	Uncharacterized protein
XLOC_000385	MLOC_44123	1:129235873-129240452	7.51	16.03	8.01	7.54	9.4	7.42	Uncharacterized protein
XLOC_000386	MLOC_47595	1:129344243-129346411	6.47	5.12	6.04	7.12	4.26	7	Uncharacterized protein
XLOC_000387	MLOC_75511	1:129393103-129393503	0	0	0	0	0	0	Uncharacterized protein
XLOC_000388	MLOC_61273	1:129479873-129482905	10.99	15.68	9.38	5.16	9.19	15.63	Uncharacterized protein
XLOC_000389	MLOC_72181	1:129635366-129638502	3.09	1.94	0.9	0.99	2.46	2.67	Uncharacterized protein
XLOC_000390	MLOC_68602	1:130013937-130015909	10.32	9.79	10.73	12	11.58	4.64	Uncharacterized protein
XLOC_000391	MLOC_18746	1:130031953-130032703	0	3.71	0	0	9.42	5.58	Uncharacterized protein
XLOC_000392	MLOC_68035	1:130046608-130051102	26.99	22.78	27	27.62	3.69	3.14	Uncharacterized protein
XLOC_000393	MLOC_20817	1:130151938-130154532	46.08	31.53	57.7	7.57	10.24	3.19	Uncharacterized protein
XLOC_000394	MLOC_65911	1:130186320-130188920	34.32	18.27	34.82	30.92	35.21	27.14	Uncharacterized protein
XLOC_000395	MLOC_6575	1:130222969-130225871	38.5	41.87	36.83	25.18	34.11	41.57	Uncharacterized protein
XLOC_000396	MLOC_34316	1:130276162-130278177	10.74	5.82	6.7	4.82	8.7	4.13	Predicted protein; Uncharacterized protein
XLOC_000397	tRNA-Ile	1:130278251-130278325	0	0	0	0	0	0
XLOC_000398	tRNA-Met	1:130318587-130318674	0	0	0	0	0	0
XLOC_000399	MLOC_78862	1:131320090-131322998	43.98	45.92	42.05	33.96	13.75	33.06	Uncharacterized protein
XLOC_000400	MLOC_75045	1:132225791-132228641	535.9	541.38	537.94	584.36	654.19	729.97	Malate dehydrogenase
XLOC_000401	MLOC_18416	1:132291669-132295010	1.22	8.42	0	6.45	2.14	0.53	Uncharacterized protein
XLOC_000402	MLOC_38917	1:132849646-132851767	53.65	52.65	45.02	28.72	54.38	40.94	Uncharacterized protein
XLOC_000403	MLOC_28882	1:133034332-133035680	3.34	0	0	0	0	0	Uncharacterized protein
XLOC_000404	MLOC_47751	1:133173451-133175826	0.42	1.19	2.22	0	0.91	0	Uncharacterized protein
XLOC_000405	-	1:133410500-133412844	3.92	3.61	10.05	5.52	20.64	4.75
XLOC_000406	MLOC_1037	1:133469543-133470730	1.19	0.69	0	0	0	0	Uncharacterized protein
XLOC_000407	-	1:133481740-133482022	143.07	46.97	21.8	0	0	0
XLOC_000408	MLOC_11430	1:133615649-133618305	0	0	0	0	0	0	Uncharacterized protein
XLOC_000409	MLOC_78572	1:134463334-134463934	27.34	9.67	15.7	14.8	7.37	9.09	Uncharacterized protein
XLOC_000410	MLOC_39495	1:134480262-134481340	0	0	0.72	4.73	1.18	2.9	Uncharacterized protein
XLOC_000411	-	1:134731361-134732330	17.14	54.16	23.77	60.31	52.58	42.97
XLOC_000412	MLOC_72975	1:134853574-134854500	10.96	9.44	3.9	6.43	1.6	17.36	Uncharacterized protein
XLOC_000413	MLOC_50963	1:137289965-137291476	0.84	0	1.8	0	0	0	Pollen Ole e 1 allergen and extensin family protein
XLOC_000414	MLOC_22581	1:137316473-137318370	1.49	1.14	3.17	1.74	2.61	5.57	Uncharacterized protein
XLOC_000415	MLOC_41053	1:138680354-138681340	0	0	0	0	0	0	Uncharacterized protein
XLOC_000416	SNORD18	1:138719091-138719173	0	0	0	0	0	0
XLOC_000417	MLOC_20448	1:139530115-139531507	0.56	2.56	0	0	0.87	0.85	Uncharacterized protein
XLOC_000418	-	1:141588792-141588864	0	0	0	0	0	0
XLOC_000419	-	1:141945636-141945709	0	0	0	0	0	0
XLOC_000420	-	1:142002543-142002614	0	0	0	0	0	0
XLOC_000421	MLOC_49799	1:142991871-142992462	0	0	0	0	0	0	Uncharacterized protein
XLOC_000422	MLOC_63894	1:145534344-145538681	288.06	178.2	278.53	104.21	114.72	110.65	Predicted protein; Uncharacterized protein
XLOC_000423	MLOC_3077	1:145551460-145553764	7.7	5.52	4.56	12.04	1.5	4.7	Predicted protein; Uncharacterized protein
XLOC_000424	MLOC_32920	1:145587960-145590501	445.24	842.26	403.57	468.55	534.07	553.71	Uncharacterized protein
XLOC_000425	tRNA-Thr	1:145728899-145728971	0	0	0	0	0	0
XLOC_000426	MLOC_14559	1:145758829-145759427	5.96	5.13	7.94	0	0	5.15	Uncharacterized protein
XLOC_000427	-	1:146193264-146195834	121.06	88.28	114.22	32.78	69.37	20.13
XLOC_000428	MLOC_68088	1:146271224-146281253	12.55	12.08	12.55	11.59	8.25	8	Uncharacterized protein
XLOC_000429	MLOC_51815	1:146420273-146425980	18.8	32.19	25.95	25.94	32.95	34.1	Uncharacterized protein
XLOC_000430	MLOC_51816	1:146428484-146431675	8.1	4.79	9.53	2.1	2.09	4.63	tetraspanin10
XLOC_000431	MLOC_14312	1:146592681-146602355	5.61	9.24	10.62	10.9	16.36	8.48	Uncharacterized protein
XLOC_000432	MLOC_11761	1:146625419-146633931	4.16	3.25	2.85	5.38	6.77	2.38	Uncharacterized protein
XLOC_000433	MLOC_7157	1:146736716-146741279	9.69	2.87	9.58	5.87	5.25	6.25	Predicted protein; Uncharacterized protein
XLOC_000434	MLOC_78863	1:146784256-146787884	1.29	4.88	2.02	0	2.28	4.1	Uncharacterized protein
XLOC_000435	MLOC_61103	1:146841007-146842155	0	0	0	0	0	0	Uncharacterized protein
XLOC_000436	MLOC_7118	1:146885150-146887586	0	0.64	0	0	0	0	Uncharacterized protein
XLOC_000437	MLOC_15778	1:147066601-147069520	14.95	7.16	14.17	13.91	3.64	5.7	alpha-galactosidase 1
XLOC_000438	MLOC_70653	1:147095668-147099359	2.12	0.98	4.98	2.99	10.41	8.8	Uncharacterized protein
XLOC_000439	MLOC_9850	1:147116793-147121672	0	0	0	0	0	1.08	Uncharacterized protein
XLOC_000440	MLOC_80689	1:147160706-147165445	30.65	12.25	37.9	15.63	17.13	17.66	Serine/threonine-protein phosphatase
XLOC_000441	MLOC_37115	1:147200978-147205677	1.64	1.18	0.88	0.72	1.44	2.49	Uncharacterized protein
XLOC_000442	MLOC_13301	1:147378489-147379722	0	1.79	0	0	10.9	12.96	Uncharacterized protein
XLOC_000443	MLOC_65140	1:147450434-147453921	7.23	7.12	4.41	9.09	4.53	6.25	BEST Arabidopsis thaliana protein match is: 3'-5' exonuclease domain-containing protein / K homology domain-containing protein / KH domain-containing protein (TAIR:AT2G25910.2); Has 131 Blast hits to 125 proteins in 54 species: Archae - 0; Bacteria /.../Metazoa - 12; Fungi - 12; Plants - 41; Viruses - 0; Other Eukaryotes - 16 (source: NCBI BLink).
XLOC_000444	MLOC_10718	1:147508878-147511222	0.86	12.86	0	0	1.51	11.16	Uncharacterized protein
XLOC_000445	MLOC_79437	1:147549704-147550619	15.69	16.13	21.14	11.62	39.08	48.54	Predicted protein; Uncharacterized protein
XLOC_000446	MLOC_5376	1:147787225-147790147	39.75	40.81	34.45	39.23	44.14	41.92	Uncharacterized protein
XLOC_000447	-	1:147833589-147834509	76.36	0	203.62	0	0	0
XLOC_000448	MLOC_39356	1:148021582-148024951	23.64	14.23	19.75	9.42	12.81	17.93	Uncharacterized protein
XLOC_000449	MLOC_69642	1:148175096-148175986	81.24	15.56	115.53	0	47.47	35.12	Uncharacterized protein
XLOC_000450	MLOC_52044	1:148544924-148546403	0	0	0	0	0	0	Uncharacterized protein
XLOC_000451	MLOC_24827	1:148784658-148785645	3.48	7.01	0	6.13	7.63	4.52	Uncharacterized protein
XLOC_000452	MLOC_12017	1:149049129-149051392	0	0	0	0	0	1.76	Uncharacterized protein
XLOC_000453	MLOC_31107	1:149977796-149977994	0	0	0	0	0	0	Uncharacterized protein
XLOC_000454	MLOC_68919	1:150819268-150821331	0	1.14	0.71	0	1.16	0	Predicted protein; Uncharacterized protein
XLOC_000455	MLOC_5821	1:151008581-151010066	14.38	6.79	15.34	23.81	31.14	9.51	Uncharacterized protein
XLOC_000456	tRNA-Gly	1:151048682-151048757	0	0	0	0	0	0
XLOC_000457	MLOC_55489	1:151048949-151050769	0	0	0	1.28	0	0	Predicted protein; Uncharacterized protein
XLOC_000458	MLOC_7321	1:151080300-151082562	0.31	0.35	0	0	1.08	0	Uncharacterized protein
XLOC_000459	MLOC_12710	1:151147234-151150155	70.67	59.97	67.84	55.47	58.13	73.79	Proteasome subunit beta type
XLOC_000460	MLOC_36987	1:151227198-151229171	0	0.58	0	0	0	0	Predicted protein; Uncharacterized protein
XLOC_000461	MLOC_54391	1:151257328-151259174	183.17	451.76	202.04	160.36	175.41	186.17	Predicted protein; Uncharacterized protein
XLOC_000462	MLOC_59603	1:151307252-151310921	0	7.77	0	3.98	0	0	Uncharacterized protein
XLOC_000463	MLOC_72949	1:151576552-151578188	0.41	0	0.44	2.89	1.44	2.84	Uncharacterized protein
XLOC_000464	MLOC_39437	1:151825311-151828161	0	1.02	0	0.78	0.78	0.19	Uncharacterized protein
XLOC_000465	MLOC_1626	1:152586058-152587430	0	0	0	0	0	0	Uncharacterized protein
XLOC_000466	MLOC_60304	1:152633113-152635800	0.71	0.41	0	0	0	0	Uncharacterized protein
XLOC_000467	MLOC_16333	1:152779889-152782960	20.23	15.85	20.6	22.65	13.7	18.29	ZIP metal ion transporter family
XLOC_000468	MLOC_36475	1:153007742-153008324	0	0	0	0	0	2.68	Uncharacterized protein
XLOC_000469	MLOC_36476	1:153011739-153023670	10.3	13.97	7.61	5.13	5.38	6.68	ARM repeat superfamily protein
XLOC_000470	MLOC_65189	1:153151787-153164482	0.78	2.23	3.72	1.36	2.39	0.67	Predicted protein; Uncharacterized protein
XLOC_000471	MLOC_56439	1:153168915-153173047	26.53	12.93	23.22	13.66	11.66	10.55	Uncharacterized protein
XLOC_000472	MLOC_56440	1:153176334-153178792	0	0	0	0	0	0	Uncharacterized protein
XLOC_000473	MLOC_53979	1:153233367-153241398	14.55	11.73	23.41	7.17	14.3	6.13	Uncharacterized protein
XLOC_000474	MLOC_65080	1:153248439-153249360	0	0	0	0	0	0	Uncharacterized protein
XLOC_000475	MLOC_59238	1:153273625-153283701	32.17	26.41	29.18	11.55	9.97	5.68	glutamate-ammonia ligases;catalytics;glutamate-ammonia ligases
XLOC_000476	MLOC_64658	1:153301667-153313991	51.28	33.59	47.58	23.46	35.95	34.58	Uncharacterized protein
XLOC_000477	MLOC_54129	1:153487796-153489653	0	0	0.6	0	1.98	0	Uncharacterized protein
XLOC_000478	MLOC_55522	1:153574754-153582889	87.08	117.18	233.09	33.48	73.59	107.74	Predicted protein; Uncharacterized protein
XLOC_000479	MLOC_57890	1:153630544-153637470	68.32	36.8	79.7	58.22	55.2	37.38	Predicted protein; Uncharacterized protein
XLOC_000480	MLOC_30711	1:153664157-153676286	14.22	8.17	9.55	12.04	6.92	9.56	Uncharacterized protein
XLOC_000481	MLOC_64335	1:153739043-153751126	4.32	6.52	4.9	10.45	3.79	9.11	Protein of unknown function (DUF3506)
XLOC_000482	MLOC_70229	1:153902592-153907117	5	6.08	5.58	35.58	8.71	20.19	Uncharacterized protein
XLOC_000483	MLOC_2498	1:153981749-153987586	0	0.22	0	0	0	0	P-loop containing nucleoside triphosphate hydrolases superfamily protein
XLOC_000484	MLOC_50995	1:154062140-154062965	0	0	0	0	0	0	Uncharacterized protein
XLOC_000485	MLOC_73251	1:154105530-154113577	87.25	42.85	64.5	34.55	51.64	58.08	RNI-like superfamily protein
XLOC_000486	MLOC_66721	1:154117891-154122338	3.26	3.84	2.9	1.76	0.48	2.12	Uncharacterized protein
XLOC_000487	MLOC_60237	1:154172833-154179832	2.02	1.51	1.29	0.47	1.9	18.91	Uncharacterized protein
XLOC_000488	MLOC_73100	1:154239030-154240628	3.51	3.57	3.74	0	2.72	1.34	Uncharacterized protein
XLOC_000489	MLOC_73101	1:154245905-154247085	0	0	0	0	0	0	Uncharacterized protein
XLOC_000490	MLOC_13156	1:154283672-154291902	9.81	12.64	11.23	16.83	18.87	18.4	ubiquitin protein ligase 6
XLOC_000491	MLOC_5314	1:154317174-154323901	10.07	16.55	12.42	12.5	28.01	15.44	Uncharacterized protein
XLOC_000492	MLOC_56005	1:154360604-154366302	9.41	5.55	9.31	4.28	1.16	8.92	phospholipid/glycerol acyltransferase family protein
XLOC_000493	MLOC_56006	1:154366623-154370112	65.32	42.51	55.7	48.66	49.78	37.49	Uncharacterized protein
XLOC_000494	MLOC_76008	1:154400354-154401470	0	0	0	0	0	0	Uncharacterized protein
XLOC_000495	MLOC_10329	1:154561182-154570361	4.96	5.04	6.22	5.18	4.51	4.75	Uncharacterized protein
XLOC_000496	MLOC_15450	1:154592172-154597850	1.33	1.27	0.59	3.9	0.71	3.15	Uncharacterized protein
XLOC_000497	MLOC_72838	1:154636209-154642512	4.06	9.34	3.79	19.66	8.01	8.78	Plastid-lipid associated protein PAP / fibrillin family protein
XLOC_000498	MLOC_38768	1:154653013-154656921	28.12	30.21	22.98	17.99	21.12	31.89	Uncharacterized protein
XLOC_000499	MLOC_38769	1:154657225-154658425	1.92	0	0.68	0	0	0	Predicted protein; Uncharacterized protein
XLOC_000500	MLOC_69598	1:154722913-154724982	13.55	11.87	11.24	0	10.73	11.68	Uncharacterized protein
XLOC_000501	MLOC_59796	1:154854858-154858640	9.84	6.63	11.58	3.58	5.95	4.99	methyltransferases;copper ion binding
XLOC_000502	MLOC_57896	1:154863472-154867487	45.96	27.92	37.78	8.24	6.16	2.78	Uncharacterized protein
XLOC_000503	MLOC_50140	1:155199884-155208427	0	0.44	0.12	0.59	0	0.1	Uncharacterized protein
XLOC_000504	MLOC_33821	1:155244880-155248023	1.73	2.48	0.92	0	3.03	1.49	Uncharacterized protein
XLOC_000505	MLOC_6900	1:155307680-155310859	0.97	0	1.04	0	0.43	0	Uncharacterized protein
XLOC_000506	MLOC_66381	1:155370186-155377916	0.25	1.16	1.62	1.78	0.44	0.66	Uncharacterized protein
XLOC_000507	MLOC_72854	1:155451146-155452338	5.94	3.41	14.58	12.55	6.25	10.79	Predicted protein; Uncharacterized protein
XLOC_000508	MLOC_73738	1:155568793-155577000	8.14	13.41	5.87	11.71	7.32	6.25	Uncharacterized protein
XLOC_000509	MLOC_65546	1:155622343-155627966	9.88	8.57	11.07	9.98	6.06	7.61	Tetratricopeptide repeat (TPR)-like superfamily protein
XLOC_000510	MLOC_57555	1:155640294-155642881	9.87	3.78	7.02	3.86	1.92	4.74	Uncharacterized protein
XLOC_000511	MLOC_59473	1:155780059-155781436	6.72	6.63	17.42	3.38	0	0	Uncharacterized protein
XLOC_000512	MLOC_8088	1:155820394-155821236	347.8	277.01	351.34	194.27	179.02	216.37	Uncharacterized protein
XLOC_000513	MLOC_12172	1:156016556-156021042	42.49	91.25	39.02	87.68	61.79	42.99	Predicted protein; Uncharacterized protein
XLOC_000514	MLOC_75202	1:156192325-156197095	42.97	41.32	46.98	15.11	87.17	67.63	Uncharacterized protein
XLOC_000515	MLOC_44501	1:156325360-156332435	59.28	48.37	65.97	37.78	54.21	49.39	Uncharacterized protein
XLOC_000516	MLOC_19838	1:156425406-156432180	0.62	2.87	0.67	4.39	0	2.16	Uncharacterized protein
XLOC_000517	MLOC_72066	1:156551173-156552232	0	0	0	0	0	0	Uncharacterized protein
XLOC_000518	MLOC_12260	1:156683688-156686206	12.84	21.76	16.1	17.14	11.02	12.21	Predicted protein; Uncharacterized protein
XLOC_000519	MLOC_60480	1:156697238-156700569	0	0.46	0	0	0	0	Uncharacterized protein
XLOC_000520	MLOC_70447	1:156805935-156811240	0.28	3.26	1.21	9.92	9.46	8.84	Uncharacterized protein
XLOC_000521	MLOC_61940	1:156939341-156941486	9.08	3.48	11.63	8.52	9.56	4.65	Uncharacterized protein
XLOC_000522	MLOC_19537	1:157221988-157226519	12.23	10.37	8.35	7.17	3.57	7.8	Predicted protein; Uncharacterized protein
XLOC_000523	-	1:157323414-157324524	28.66	37.15	34.48	28.44	38.64	47.01
XLOC_000524	MLOC_15764	1:157324968-157329576	1.76	5.04	1.88	9.29	4.19	3.8	Uncharacterized protein
XLOC_000525	MLOC_74531	1:157485360-157490362	1.54	0.35	0.66	0.88	0	0.4	Tetratricopeptide repeat (TPR)-like superfamily protein
XLOC_000526	MLOC_76558	1:157539650-157541672	5.83	5.12	6.58	1.27	0	1.19	Uncharacterized protein
XLOC_000527	MLOC_51	1:157572094-157573176	1.56	5.38	0	0	1.37	0	Predicted protein; Uncharacterized protein
XLOC_000528	MLOC_11805	1:157576973-157578615	4.9	7.98	6.1	2.87	5.01	5.3	Predicted protein; Uncharacterized protein
XLOC_000529	-	1:157627609-157627681	0	0	0	0	0	0
XLOC_000530	MLOC_70859	1:157681572-157687763	0	0	0	0	0	0	Uncharacterized protein
XLOC_000531	MLOC_69951	1:157708991-157710788	2.89	2.76	1.03	8.4	8.43	9.3	Predicted protein; Uncharacterized protein
XLOC_000532	MLOC_6823	1:157753403-157756285	4.76	3.97	5.93	0.97	4.18	0.69	Uncharacterized protein
XLOC_000533	MLOC_39270	1:157930380-157933686	42.91	34.14	34.04	24.52	19.93	34.88	Glutamyl-tRNA reductase 1, chloroplastic
XLOC_000534	MLOC_43526	1:157980920-157982351	34.45	30.24	37.26	18.52	14.26	17.38	Uncharacterized protein
XLOC_000535	MLOC_36602	1:158018270-158019502	13.67	6.93	15.27	2.65	3.28	1.08	Uncharacterized protein
XLOC_000536	MLOC_36373	1:158061112-158065065	9.82	9.63	4.15	15.96	17.23	6.53	Uncharacterized protein
XLOC_000537	MLOC_1690	1:158069600-158070936	17.64	20.26	18.26	3.65	5.45	0.9	Uncharacterized protein
XLOC_000538	tRNA-Asn	1:158071267-158071341	0	0	0	0	0	0
XLOC_000539	MLOC_53048	1:158313438-158318587	3.07	9.35	1.53	1.08	2.69	2.48	Uncharacterized protein
XLOC_000540	MLOC_38557	1:158342707-158348394	0	2.4	0.23	0	0	0.18	Tetratricopeptide repeat (TPR)-like superfamily protein
XLOC_000541	MLOC_17774	1:158551337-158556184	12.3	8.2	13.41	6.96	9.2	7.33	Uncharacterized protein
XLOC_000542	MLOC_70696	1:158591298-158594319	15.17	18.99	13.86	25.56	48.22	15.24	Uncharacterized protein
XLOC_000543	tRNA-Ala	1:158650791-158650864	0	0	0	0	0	0
XLOC_000544	MLOC_71035	1:158813418-158816100	0.77	0.44	0.4	1.35	2.7	2.33	Uncharacterized protein
XLOC_000545	MLOC_34594	1:158838827-158841031	15.25	3.89	9.03	11.87	11.87	4.39	Predicted protein; Uncharacterized protein
XLOC_000546	MLOC_57432	1:158893820-158899001	2.4	4.6	3.42	2.82	4.91	4.5	Uncharacterized protein
XLOC_000547	MLOC_10949	1:159045721-159048588	7.23	3.91	6.35	4.49	2.24	5.51	Predicted protein; Uncharacterized protein
XLOC_000548	MLOC_66865	1:159243157-159245159	1.18	0.68	1.9	0	1.04	0	Uncharacterized protein
XLOC_000549	MLOC_59793	1:159248744-159250317	3.86	0.49	2.74	1.51	0	2.22	Uncharacterized protein
XLOC_000550	MLOC_73459	1:159352656-159353593	0	0	0	0	0	0	Uncharacterized protein
XLOC_000551	MLOC_5373	1:159388047-159389242	119.17	387.1	149.1	185.53	136.57	202.09	60S ribosomal protein L18
XLOC_000552	SNORD29	1:159389839-159389931	0	0	0	0	0	0
XLOC_000553	MLOC_8040	1:159642637-159644484	2.15	1.43	1.62	8.74	2.07	2.52	Uncharacterized protein
XLOC_000554	MLOC_11219	1:159683271-159684829	72.32	85.91	71.33	69.88	78.97	79.91	Uncharacterized protein
XLOC_000555	MLOC_34155	1:159803363-159807370	28.71	18.7	22.24	15.44	23.72	17.39	Uncharacterized protein
XLOC_000556	MLOC_50965	1:159808327-159810900	4.03	7.37	3.07	2.02	22.6	8.38	Uncharacterized protein
XLOC_000557	-	1:159927590-159929605	8.45	25.08	11.26	22.29	19.74	24.34
XLOC_000558	MLOC_71617	1:160142745-160146491	7.41	1.78	6.55	9.07	0.92	6.24	Uncharacterized protein
XLOC_000559	MLOC_38287	1:160256307-160259641	24.22	23.74	32.68	17.55	14.99	22.18	Predicted protein; Uncharacterized protein
XLOC_000560	-	1:160381103-160382828	13.3	13.25	13.24	31.2	29.53	32.2
XLOC_000561	MLOC_3699	1:160558607-160562504	11.84	13.61	18.14	21.37	27.14	27.3	Predicted protein; Uncharacterized protein
XLOC_000562	MLOC_21090	1:160648392-160650710	0	0.32	0	0	1.95	1.68	Uncharacterized protein
XLOC_000563	MLOC_14968	1:160652877-160656293	38.71	26.29	48.17	24.77	25.7	31.95	Uncharacterized protein
XLOC_000564	MLOC_60126	1:160666365-160668961	0	1.36	0	4.16	4.14	0	Uncharacterized protein
XLOC_000565	PORB	1:160706467-160708643	37.37	21.33	42	73.38	73.99	85.97
XLOC_000566	MLOC_78807	1:160719435-160723491	2.19	2.1	1.17	3.86	2.56	2.84	DNA ligase
XLOC_000567	MLOC_45140	1:160916366-160919104	0	0	1	0	1.64	0	Predicted protein; Uncharacterized protein
XLOC_000568	MLOC_39419	1:161107308-161108607	7.08	0.74	8.24	0	1.13	0	Uncharacterized protein
XLOC_000569	MLOC_39386	1:161136788-161139892	0	5.32	0	1.16	2.7	5.7	Uncharacterized protein
XLOC_000570	MLOC_79196	1:161190046-161190701	0	0	0	4.58	2.28	0	Uncharacterized protein
XLOC_000571	MLOC_44420	1:161386148-161388233	31.6	31.16	25.15	17.86	25.21	10.34	Uncharacterized protein
XLOC_000572	MLOC_67991	1:161450689-161452666	7.7	8.85	5.13	0	3.37	16.64	Uncharacterized protein
XLOC_000573	MLOC_76010	1:162005029-162007327	0.78	0.45	0.83	1.37	0	1.34	Uncharacterized protein
XLOC_000574	MLOC_67203	1:162041834-162043908	3.84	0.55	4.01	0	0	0	Uncharacterized protein
XLOC_000575	MLOC_63860	1:162290339-162291420	2.01	6.92	3.57	4.71	12.91	19.1	Uncharacterized protein
XLOC_000576	MLOC_22782	1:162384098-162385830	0	0	0	1.35	0	0	Uncharacterized protein
XLOC_000577	-	1:162418410-162419812	23.12	31.19	19.3	31.83	14.09	15.64
XLOC_000578	MLOC_48840	1:162557862-162559877	7.43	7.32	10.19	3.74	13.03	8.87	Uncharacterized protein
XLOC_000579	MLOC_38549	1:162722825-162725803	14.73	14.51	13.47	4.95	9.88	9.1	Uncharacterized protein
XLOC_000580	MLOC_78596	1:162726084-162728037	0.75	1.72	3.19	2.63	1.31	0	Uncharacterized protein
XLOC_000581	MLOC_19863	1:162818277-162819522	0	0	0	0	0	0.64	Uncharacterized protein
XLOC_000582	-	1:162902348-162903249	0	1.97	0	6.02	38.98	1.48
XLOC_000583	MLOC_14402	1:163436239-163437694	0.97	0	1.04	0	0	0	Uncharacterized protein
XLOC_000584	MLOC_23396	1:163523789-163525766	4.97	8.37	8.12	2.33	8.13	5.44	Uncharacterized protein
XLOC_000585	MLOC_4203	1:163777072-163778266	2.37	2.73	3.16	2.09	8.32	0.51	Predicted protein; Uncharacterized protein
XLOC_000586	MLOC_71242	1:163917075-163917939	23.13	23.51	48.38	3.13	4.68	0	Uncharacterized protein
XLOC_000587	MLOC_3912	1:163991014-163992666	1.67	2.87	0.89	1.81	1.8	0	Uncharacterized protein
XLOC_000588	MLOC_9522	1:164361163-164362856	110.31	80.74	80.59	66.47	43.7	42.46	Uncharacterized protein
XLOC_000589	MLOC_79167	1:164564320-164565285	0	0	0	0	0	0	Uncharacterized protein
XLOC_000590	MLOC_72498	1:164708670-164709650	602.97	509.43	576.15	82.53	102.11	117.08	Predicted protein; Uncharacterized protein
XLOC_000591	MLOC_39974	1:165060166-165060993	0	0	2.01	0	0	0.81	Pathogenesis-related thaumatin superfamily protein
XLOC_000592	MLOC_31034	1:165482439-165483335	0	0	0	0	0	0	Uncharacterized protein
XLOC_000593	MLOC_1688	1:166092672-166093662	0	0	0	0	0	0	Uncharacterized protein
XLOC_000594	-	1:166219535-166220490	15.36	13.24	20.48	27.05	0	39.85
XLOC_000595	-	1:169091565-169091637	0	0	0	0	0	0
XLOC_000596	MLOC_43217	1:169341767-169342542	0	0	0	0	0	0	Uncharacterized protein
XLOC_000597	MLOC_27099	1:170300680-170301084	0	3.37	0	0	0	0	Uncharacterized protein
XLOC_000598	MLOC_26429	1:170705954-170706583	0	0	0	0	0	0	Uncharacterized protein
XLOC_000599	-	1:170756915-170757899	20.08	21.3	18.12	27.18	0	5.34
XLOC_000600	-	1:170784015-170784087	0	0	0	0	0	0
XLOC_000601	MLOC_70132	1:170819549-170828593	1.86	4.27	3.07	1.87	1.6	2.75	Uncharacterized protein
XLOC_000602	-	1:170861179-170863416	23.26	20.92	15.64	32.03	19.5	26.23
XLOC_000603	MLOC_71202	1:170895837-170902431	0	0	0	0	0	0	Uncharacterized protein
XLOC_000604	MLOC_10224	1:171080489-171086822	0.88	6.58	0.47	4.65	0.39	3.05	minichromosome maintenance (MCM2/3/5) family protein
XLOC_000605	MLOC_2490	1:171126625-171128557	28.78	50.8	25.22	14.47	16.22	11.55	Uncharacterized protein
XLOC_000606	MLOC_11603	1:171290048-171294378	15.55	10.87	17.5	24.47	13.16	20.19	Uncharacterized protein
XLOC_000607	MLOC_44613	1:173803807-173809734	5.94	4.55	5.28	3.48	1.74	4.28	Uncharacterized protein
XLOC_000608	MLOC_71878	1:178036855-178043707	23.66	16.97	29.05	15.71	21.91	35.51	Uncharacterized protein
XLOC_000609	MLOC_59179	1:178236688-178245259	5.66	12.36	5.43	13.95	10.92	10.28	Translin family protein
XLOC_000610	MLOC_58032	1:178296696-178302181	9.6	20.08	6.95	8.44	8.62	16.39	Uncharacterized protein
XLOC_000611	MLOC_37338	1:178465245-178471860	43.07	30.98	43.87	17.6	19	18.74	Dihydrolipoyl dehydrogenase
XLOC_000612	MLOC_63023	1:178536568-178541013	2.78	0.69	0.49	5.42	4	1.33	Uncharacterized protein
XLOC_000613	MLOC_70742	1:178546039-178551270	2.89	9.13	1.54	7.62	12.13	8.74	Predicted protein; Uncharacterized protein
XLOC_000614	MLOC_19955	1:178623256-178625850	5.35	3.95	4.89	6.72	6.02	4.62	Uncharacterized protein
XLOC_000615	MLOC_44114	1:178720012-178722137	1.98	6.84	0	13.93	2.3	6.88	Uncharacterized protein
XLOC_000616	MLOC_5729	1:178738172-178742400	0.48	0.55	0.51	1.68	1.68	0.83	Uncharacterized protein
XLOC_000617	MLOC_72346	1:178792725-178794790	7.86	24.09	6.52	12.3	19.91	14.34	Uncharacterized protein
XLOC_000618	MLOC_72347	1:178794883-178795589	1.42	1.63	7.58	0	0	0	Uncharacterized protein
XLOC_000619	MLOC_20159	1:178839616-178840150	0	0	0	0	0	0	Uncharacterized protein
XLOC_000620	MLOC_44998	1:179245535-179248354	4.49	7.5	4.79	8.61	7.87	6.35	Acyl-CoA N-acyltransferases (NAT) superfamily protein
XLOC_000621	MLOC_37359	1:179292003-179294631	0	0	0	0	0	0	Uncharacterized protein
XLOC_000622	MLOC_75667	1:179370974-179373942	12.91	7.72	6.41	18.61	15.56	13.48	Malic enzyme
XLOC_000623	MLOC_8834	1:179486018-179488685	1.17	1.16	0.42	1.39	1.18	0	Uncharacterized protein
XLOC_000624	-	1:179536121-179536562	60.26	19.79	9.18	15.16	7.55	7.44
XLOC_000625	snoF1_F2	1:179562872-179563017	0	0	0	0	0	0
XLOC_000626	MLOC_8492	1:179811734-179813616	16.02	11.38	13.81	22.28	4.05	8.46	Uncharacterized protein
XLOC_000627	MLOC_45456	1:179818337-179819352	0	0	0	0	0	0	Uncharacterized protein
XLOC_000628	MLOC_63012	1:187062715-187067547	52.52	58.92	47.35	61.6	66.42	42.16	Predicted protein; Uncharacterized protein
XLOC_000629	MLOC_7474	1:187371298-187373036	0	0	0	0	0	0	Uncharacterized protein
XLOC_000630	MLOC_71750	1:187722950-187725510	0.3	0.34	0	0	0	0	Uncharacterized protein
XLOC_000631	MLOC_37122	1:210839907-210848592	0	1.24	0	0	0	0	Uncharacterized protein
XLOC_000632	MLOC_54010	1:210900954-210907336	1.74	1.41	3.39	4.33	4.31	1.06	Uncharacterized protein
XLOC_000633	MLOC_67136	1:210968314-210974724	7.09	7.98	7.42	27.44	20.17	22.48	Predicted protein; Uncharacterized protein
XLOC_000634	MLOC_19034	1:211248155-211251434	3.1	2.54	2.2	1.82	2.33	0	Uncharacterized protein
XLOC_000635	MLOC_31142	1:211419015-211420357	0	0	0.78	0	0	0	Uncharacterized protein
XLOC_000636	-	1:211429953-211430712	18.85	53.44	18.77	26.54	22.03	14.13
XLOC_000637	MLOC_17903	1:217588200-217590590	57.83	15.75	13.52	12.01	49.59	10.96	Predicted protein; Uncharacterized protein
XLOC_000638	MLOC_78511	1:224425731-224428964	64.2	58.72	72.23	53.28	49.53	53.82	Predicted protein; Uncharacterized protein
XLOC_000639	MLOC_58946	1:231536130-231541250	18.52	13.93	22.68	20.52	16.23	25.34	Predicted protein; Uncharacterized protein
XLOC_000640	MLOC_58947	1:231541420-231546291	1.99	5.48	2.97	4.2	6.97	3.96	Predicted protein; Uncharacterized protein
XLOC_000641	MLOC_4517	1:231549505-231551495	0	3.42	0	1.34	0	0.33	Beta-amylase
XLOC_000642	MLOC_5365	1:231569055-231571500	1.83	2.41	2.79	0	1.38	2.49	Uncharacterized protein
XLOC_000643	MLOC_36414	1:233261685-233265084	5.81	1.5	4.86	24.71	14.35	16.33	Uncharacterized protein
XLOC_000644	MLOC_36415	1:233266022-233266446	0	0	0	0	4.67	0	Uncharacterized protein
XLOC_000645	MLOC_68267	1:238590993-238594417	0	0	0	0	3.35	0.21	Serine/threonine-protein kinase
XLOC_000646	MLOC_10420	1:242224091-242233575	0.28	0.71	0.3	8.54	10.68	5.76	Uncharacterized protein
XLOC_000647	MLOC_16470	1:242465771-242469701	0	0	0	0	0	0	Predicted protein; Uncharacterized protein
XLOC_000648	MLOC_20438	1:242585817-242591586	0.67	3.46	1.07	1.12	2.93	3.02	Predicted protein; Uncharacterized protein
XLOC_000649	MLOC_14062	1:242724376-242726800	83.47	41.47	74.77	65.73	57.36	41.99	Protein kinase superfamily protein
XLOC_000650	MLOC_13655	1:242800908-242802208	0	0	0	2.49	2.49	1.84	Uncharacterized protein
XLOC_000651	MLOC_39807	1:244445041-244449935	10.71	9.57	6.35	9.77	7.96	9.95	Uncharacterized protein
XLOC_000652	tRNA-Ala	1:245443321-245443394	0	0	0	0	0	0
XLOC_000653	MLOC_64918	1:246600725-246607756	4.43	4	5.07	6.69	6.66	16.7	NOD26-like intrinsic protein 5;1
XLOC_000654	MLOC_34571	1:246614748-246616367	0	0	0	0	1.89	0	Uncharacterized protein
XLOC_000655	MLOC_67889	1:246629533-246631375	0	0.62	0	1.91	0	1.41	S-adenosyl-L-methionine-dependent methyltransferases superfamily protein
XLOC_000656	MLOC_41330	1:246677349-246678264	0	0	0	0	0	0	Polynucleotidyl transferase, ribonuclease H-like superfamily protein
XLOC_000657	MLOC_29897	1:246691211-246691840	1.79	0	0	0	3.15	1.55	Uncharacterized protein
XLOC_000658	MLOC_48423	1:247043121-247051039	0	0	0	0	0	0	Uncharacterized protein
XLOC_000659	MLOC_51589	1:247073842-247075119	0	0	0	0	0	0	Uncharacterized protein
XLOC_000660	MLOC_64004	1:251907991-251909310	0	0	0	0	0	0	Uncharacterized protein
XLOC_000661	MLOC_52004	1:255495050-255498457	0.83	0	0.3	0.97	1.94	1.91	acid-amino acid ligases;ligases;ATP binding;ATP binding;ligases
XLOC_000662	MLOC_16387	1:263628667-263629305	5.41	0	6.34	0	2.37	0	Uncharacterized protein
XLOC_000663	MLOC_16623	1:267188639-267192806	144.83	120.39	158.13	139.74	132.63	125.51	Uncharacterized protein
XLOC_000664	MLOC_36802	1:267230143-267231955	0	6.97	3.32	0	0	2.69	Uncharacterized protein
XLOC_000665	MLOC_44519	1:269305106-269306335	0	0	0	0	0	0	Uncharacterized protein
XLOC_000666	MLOC_6909	1:270070580-270073006	1.85	3.04	1.97	0	0	0.69	Uncharacterized protein
XLOC_000667	MLOC_59294	1:271093166-271097074	0.23	0	0	0	0.4	0	Tetratricopeptide repeat (TPR)-like superfamily protein
XLOC_000668	MLOC_69347	1:271624824-271626535	2.27	0.87	1.62	2.67	5.31	0	Uncharacterized protein
XLOC_000669	MLOC_38608	1:271633097-271634724	0	6.5	0.89	8.79	0	4.32	Uncharacterized protein
XLOC_000670	MLOC_72502	1:271812551-271815411	1.11	1.02	1.65	3.06	2.33	0.96	Uncharacterized protein
XLOC_000671	-	1:271848045-271849728	9.97	2.86	22.6	8.77	10.92	16.16
XLOC_000672	-	1:271871631-271872514	50.27	35.3	65.53	9.83	9.79	31.39
XLOC_000673	MLOC_37193	1:271893348-271896043	1.43	0.82	0.38	0	0.83	1.85	Uncharacterized protein
XLOC_000674	MLOC_18901	1:271907686-271911051	1.53	4.19	2.44	4.78	0	3.52	AMP-dependent synthetase and ligase family protein
XLOC_000675	MLOC_66890	1:272327330-272336210	0.83	2.53	1.76	2.9	1.93	1.43	Uncharacterized protein
XLOC_000676	MLOC_64873	1:275196904-275207666	0.89	4.59	3.66	13.61	4.33	5.03	Uncharacterized protein
XLOC_000677	MLOC_55071	1:275276789-275281295	4.9	2.05	3.98	1.28	1.27	2.36	Uncharacterized protein
XLOC_000678	MLOC_61007	1:275282439-275286502	28.8	36.02	38.85	26.83	32.67	17.58	Uncharacterized protein
XLOC_000679	MLOC_66301	1:275291117-275295908	0.98	0.33	1.04	0	2.57	5.49	MLO-like protein
XLOC_000680	MLOC_59199	1:275346827-275350103	157.77	149.37	172.66	135.6	165.86	188.26	Predicted protein; Uncharacterized protein
XLOC_000681	MLOC_7680	1:275364522-275367164	0	0	0	0	0	0	Uncharacterized protein
XLOC_000682	MLOC_32593	1:275395222-275399678	9.22	8.63	6.19	6.24	13.16	5.9	Uncharacterized protein
XLOC_000683	MLOC_68031	1:275442167-275443161	0	0.85	1.59	5.23	2.61	1.93	Uncharacterized protein
XLOC_000684	MLOC_78260	1:275451993-275454685	0	0	0	0	0	0	Uncharacterized protein
XLOC_000685	MLOC_25875	1:275455818-275457609	0	0	0	0	0	0	Predicted protein; Uncharacterized protein
XLOC_000686	MLOC_4598	1:276923023-276926414	2.59	4.47	2.21	1.82	6.36	4.26	Uncharacterized protein
XLOC_000687	MLOC_5941	1:278378200-278386331	2.77	1.82	4.31	2.43	1.21	2.04	Uncharacterized protein
XLOC_000688	MLOC_59328	1:278399379-278404208	7.26	16.79	11.21	15.5	18.76	9.66	Uncharacterized protein
XLOC_000689	MLOC_56689	1:278449290-278452592	6.34	4.86	2.81	1.49	2.96	1.1	Uncharacterized protein
XLOC_000690	MLOC_71540	1:278458116-278463437	4.77	7.54	5.73	5.22	2.97	3.79	ATP-dependent caseinolytic (Clp) protease/crotonase family protein
XLOC_000691	MLOC_12906	1:278581007-278583530	15.91	15.37	11.81	19.31	19.39	24.19	Uncharacterized protein
XLOC_000692	MLOC_67457	1:278586661-278591054	0.57	0.33	0.31	0	0.5	0.39	Uncharacterized protein
XLOC_000693	MLOC_60138	1:278592738-278595894	7.57	4.35	6.73	0	2.21	2.29	Predicted protein; Uncharacterized protein
XLOC_000694	MLOC_57340	1:278683290-278685316	4.51	2.96	6.87	1.13	4.52	1.67	Uncharacterized protein
XLOC_000695	MLOC_44938	1:278846691-278847365	0	0	0	0	0	0	Uncharacterized protein
XLOC_000696	MLOC_57455	1:280379019-280385094	16.63	8.42	17.45	16.11	7.82	10.78	Predicted protein; Uncharacterized protein
XLOC_000697	MLOC_59508	1:280393955-280398259	0	1.97	0	0	0.55	0	Uncharacterized protein
XLOC_000698	MLOC_67213	1:280404447-280407157	26.24	23.13	33.47	53.25	28.84	19.54	Uncharacterized protein
XLOC_000699	MLOC_74150	1:280494706-280497811	31.29	12.3	27.22	14.49	17.32	7.12	Uncharacterized protein
XLOC_000700	MLOC_67926	1:280525459-280530553	16.74	17.73	15.75	7.75	20.07	17.13	Branched-chain-amino-acid aminotransferase
XLOC_000701	MLOC_17059	1:280571111-280573209	6.17	5.06	0.94	9.31	6.18	14.48	Uncharacterized protein
XLOC_000702	MLOC_71477	1:280587825-280589464	1.82	5.53	1.94	6.4	8.92	4.71	Uncharacterized protein
XLOC_000703	MLOC_74058	1:280597765-280599310	0	0	0	0	0	0	Uncharacterized protein
XLOC_000704	MLOC_72235	1:280624601-280626205	8.39	7.94	7.37	8.69	12.12	11.1	Uncharacterized protein
XLOC_000705	-	1:280669853-280671372	1.76	4.73	0.63	10.35	11.34	21.87
XLOC_000706	-	1:281079385-281079458	0	0	0	0	0	0
XLOC_000707	MLOC_52464	1:283201089-283203964	0	4.08	0	4.66	0	3.43	Uncharacterized protein
XLOC_000708	MLOC_22037	1:283241699-283244102	5.61	9.21	7.41	8.46	13.11	17.55	Uncharacterized protein
XLOC_000709	MLOC_39693	1:283298934-283299671	0	0	0	0	6.41	0	Uncharacterized protein
XLOC_000710	MLOC_61817	1:284325527-284329447	3.77	2.95	4.66	0	0.88	1.47	Lipoxygenase
XLOC_000711	MLOC_44120	1:284385466-284389705	88.48	60.43	94.74	18.24	38.16	26	Predicted protein; Uncharacterized protein
XLOC_000712	-	1:284393537-284395735	31.62	17.44	36.43	8.9	26.61	26.25
XLOC_000713	MLOC_38198	1:284479804-284484410	0.5	5.23	3.77	7.27	7.23	1.31	Uncharacterized protein
XLOC_000714	MLOC_73357	1:284498313-284502821	6.2	3.39	3.5	1.44	2.86	0.28	Predicted protein; Uncharacterized protein
XLOC_000715	MLOC_10050	1:284528350-284530176	11.98	10.71	12.31	6.25	6.22	18.42	Predicted protein; Uncharacterized protein
XLOC_000716	tRNA-Gly	1:284754300-284754371	0	0	0	0	0	0
XLOC_000717	MLOC_10762	1:285044756-285047588	28.04	38.94	23.68	28.78	13.31	27.78	Thioredoxin
XLOC_000718	MLOC_4431	1:285329257-285331662	2.21	1.9	3.53	13.59	11.61	7.66	Uncharacterized protein
XLOC_000719	MLOC_60997	1:285360234-285363949	9.13	8.71	9.55	9.69	4.83	5.51	Uncharacterized protein
XLOC_000720	MLOC_51886	1:286436741-286446931	2.83	0	5.69	0	7.27	0	Uncharacterized protein
XLOC_000721	MLOC_65819	1:286458828-286471703	6.77	5.24	6.79	10.14	13.26	6.35	Uncharacterized protein
XLOC_000722	MLOC_71452	1:286475257-286479964	0.84	6.64	2.23	3.95	7.99	5.78	delta-adaptin
XLOC_000723	tRNA-Leu	1:286480634-286480715	0	0	0	0	0	0
XLOC_000724	MLOC_70247	1:286523387-286526812	20.38	15.31	24.24	8.27	6.87	8.13	Uncharacterized protein
XLOC_000725	MLOC_75615	1:286558113-286559793	0.4	0.46	0.42	1.4	0.7	1.72	Uncharacterized protein
XLOC_000726	-	1:286590918-286592609	47.62	30.54	62.61	27.28	48.53	39.26
XLOC_000727	MLOC_18120	1:287448426-287450934	17.3	12.55	22.82	11.21	18.35	17.31	Predicted protein; Uncharacterized protein
XLOC_000728	MLOC_10168	1:288582630-288586061	0.55	1.46	1.16	0	0	0	Uncharacterized protein
XLOC_000729	MLOC_6353	1:288591949-288596367	0	2.13	0	9.79	0	2.41	Uncharacterized protein
XLOC_000730	MLOC_37169	1:289821132-289824531	0.8	0.23	0	1.41	0.98	1.56	Pentatricopeptide repeat (PPR) superfamily protein
XLOC_000731	MLOC_11945	1:290197394-290199833	8.95	12.34	10.5	12.6	3.14	3.87	Uncharacterized protein
XLOC_000732	-	1:290242731-290243846	35.8	27.42	127.27	42.08	0	0
XLOC_000733	MLOC_10962	1:290250797-290253104	1.09	2.51	1.17	0	0	0	Uncharacterized protein
XLOC_000734	MLOC_58064	1:292034041-292036042	19.71	14.97	21.35	19.56	28.16	20.98	Predicted protein; Uncharacterized protein
XLOC_000735	MLOC_64038	1:292100408-292107109	6.82	6.58	8.37	9.63	10.76	5.9	Predicted protein; Uncharacterized protein
XLOC_000736	MLOC_4399	1:293234716-293238333	4.52	0.74	6.2	6.82	1.13	0.56	Uncharacterized protein
XLOC_000737	-	1:293242542-293244622	17.96	17.83	24.38	34.48	20.04	16.24
XLOC_000738	MLOC_52635	1:293476877-293485845	0	0.86	0	0.56	3.33	0	Protein of unknown function, DUF547
XLOC_000739	MLOC_57578	1:293620951-293623901	116.12	124.42	128.01	105.01	107.94	70.67	Predicted protein; Uncharacterized protein
XLOC_000740	MLOC_14340	1:293945554-293949225	1.6	10.09	2.55	7.12	7	12.08	Uncharacterized protein
XLOC_000741	MLOC_43889	1:295087328-295091768	140.83	301.02	178.64	145.98	233.15	280.57	Nucleoside diphosphate kinase
XLOC_000742	MLOC_25218	1:295099148-295102725	63.16	43.64	57.23	36.32	54.28	62.1	Serine hydroxymethyltransferase
XLOC_000743	MLOC_56839	1:295174859-295176441	10.18	6.23	16.52	21.8	17.65	23.44	Uncharacterized protein
XLOC_000744	MLOC_43439	1:295489521-295493229	24.77	15.86	21.66	12.86	18.51	17.2	Uncharacterized protein
XLOC_000745	MLOC_10170	1:295857346-295863135	0.61	0.47	1.52	0.9	0.27	2.7	Uncharacterized protein
XLOC_000746	MLOC_10171	1:295863969-295868785	4.31	7.43	6.9	9.11	11.34	7.46	Predicted protein; Uncharacterized protein
XLOC_000747	MLOC_57040	1:295869690-295874239	0.94	3.24	2.34	1.1	2.2	2.17	Uncharacterized protein
XLOC_000748	MLOC_57041	1:295874574-295880352	1.86	1.74	1.39	3.32	0.65	0.97	Uncharacterized protein
XLOC_000749	MLOC_77475	1:295885964-295888907	57.24	44.35	52.21	19.19	28.54	28.24	Uncharacterized protein
XLOC_000750	MLOC_10280	1:295906936-295909045	55.92	49.77	61.98	75.9	86.83	90.53	Uncharacterized protein
XLOC_000751	MLOC_10528	1:295985568-295988600	20.87	37.57	25.23	39.16	47.55	44.5	Uncharacterized protein
XLOC_000752	MLOC_70795	1:296637075-296639198	0	0	0	0	0	0	Uncharacterized protein
XLOC_000753	MLOC_54921	1:296725406-296726712	0	1.37	0	2.09	0	1.54	Uncharacterized protein
XLOC_000754	MLOC_61207	1:296764280-296765978	0	0	0	0	0	0	Uncharacterized protein
XLOC_000755	MLOC_4353	1:296788587-296793906	4.92	2.26	5.78	1.73	1.73	1.7	O-fucosyltransferase family protein
XLOC_000756	MLOC_54280	1:296802866-296809315	7.57	1	8.49	0	2.27	3.52	Predicted protein; Uncharacterized protein
XLOC_000757	MLOC_73259	1:296817869-296821659	0	0.98	0	0	0	0	Predicted protein; Uncharacterized protein
XLOC_000758	MLOC_36637	1:296869586-296871095	1.8	3.62	1.92	3.17	2.37	1.56	Uncharacterized protein
XLOC_000759	tRNA-Ser	1:296942421-296944480	0	0	0	0	0	0
XLOC_000760	MLOC_13236	1:297674474-297678087	0	0.7	0	0	3.48	0.89	Uncharacterized protein
XLOC_000761	MLOC_26105	1:298825416-298832796	0	0	0	0	0	0	Uncharacterized protein
XLOC_000762	MLOC_64274	1:298833884-298837151	3.54	3.56	1.42	4.67	0.78	6.89	Transducin/WD40 repeat-like superfamily protein
XLOC_000763	MLOC_37833	1:298848603-298852714	78.41	59.06	78.71	51.01	41.58	45.57	Uncharacterized protein
XLOC_000764	MLOC_3850	1:298990946-298991287	0	0	0	0	0	0	Uncharacterized protein
XLOC_000765	MLOC_51723	1:299781195-299782040	0	0	0.98	0	0	0	Uncharacterized protein
XLOC_000766	MLOC_12077	1:304725233-304729844	15.71	12.28	13.39	11.49	9.86	18.37	Uncharacterized protein
XLOC_000767	MLOC_39179	1:305151843-305154949	28.93	23.89	34.23	28.63	28.52	25.63	Uncharacterized protein
XLOC_000768	-	1:305440484-305442011	6.24	16.55	8.71	16.89	23.56	15.36
XLOC_000769	MLOC_51140	1:305490035-305509050	0.76	2.17	1.61	0	0	1.31	Uncharacterized protein
XLOC_000770	MLOC_60840	1:305682696-305686149	0	0.83	0	0	0	0.34	Uncharacterized protein
XLOC_000771	MLOC_74422	1:305691840-305695513	21.73	10.45	14.55	0	0	0.44	Predicted protein; Uncharacterized protein
XLOC_000772	MLOC_66120	1:305891328-305896958	0	1.28	0	1.23	1.22	0	Uncharacterized protein
XLOC_000773	MLOC_10119	1:305957892-305965418	1.8	0.36	1.2	0	0	1.24	Uncharacterized protein
XLOC_000774	MLOC_37831	1:305994212-305997606	6.47	12.41	4.93	8.36	3.24	10.85	Uncharacterized protein
XLOC_000775	MLOC_7325	1:306454592-306461295	0	0.74	0	0	2.27	0.56	Predicted protein; Uncharacterized protein
XLOC_000776	MLOC_56196	1:308970951-308978710	3.52	7.21	2.61	6.46	6.17	4.63	Uncharacterized protein
XLOC_000777	MLOC_66486	1:308982988-308986599	38.21	23.34	37.66	37.44	18.65	29.69	Autophagy-related protein 3
XLOC_000778	MLOC_11892	1:309017248-309022211	0.27	0.63	0.29	0	0	0	RING/U-box superfamily protein
XLOC_000779	MLOC_34745	1:309052823-309055685	8.1	8.86	5.76	13.57	9.47	5	Heat shock protein DnaJ, N-terminal with domain of unknown function (DUF1977)
XLOC_000780	MLOC_6581	1:309062033-309066752	0	0.82	0.67	0	0	0	N-acetyltransferases;N-acetyltransferases
XLOC_000781	MLOC_64636	1:309089350-309091458	1.06	0	2.26	0	1.86	3.66	AP2/EREBP-like protein; Uncharacterized protein
XLOC_000782	MLOC_73684	1:309135532-309138458	1.13	5.13	3	0	5.89	0.98	Uncharacterized protein
XLOC_000783	MLOC_60167	1:309141489-309145851	0	3.76	0	1.91	0	1.88	Uncharacterized protein
XLOC_000784	MLOC_12859	1:309149085-309152865	0	0	0	0	0	0	Pectinesterase
XLOC_000785	MLOC_67010	1:309162730-309166485	3.71	8.53	7.35	3.73	4.65	11.46	Uncharacterized protein
XLOC_000786	tRNA-Gly	1:309167331-309167402	0	0	0	0	0	0
XLOC_000787	MLOC_68443	1:309236795-309240301	0	0	0	0	0	0	Predicted protein; Uncharacterized protein
XLOC_000788	MLOC_70811	1:309379507-309382491	0	0	0	0	0	0	Uncharacterized protein
XLOC_000789	MLOC_15067	1:309538202-309538421	0	0	0	0	0	0	Uncharacterized protein
XLOC_000790	-	1:309644909-309644978	0	0	0	0	0	0
XLOC_000791	MLOC_59979	1:309750831-309755732	0	0	0.22	0	0.73	0.72	Uncharacterized protein
XLOC_000792	MLOC_44823	1:309761574-309763685	58.69	48.79	51.95	43.95	80.99	62.62	Small nuclear ribonucleoprotein family protein
XLOC_000793	MLOC_20841	1:309796018-309799710	2.45	1.1	1.49	2.68	0.61	0.6	Uncharacterized protein
XLOC_000794	MLOC_31183	1:309831687-309832725	0	0	0	0	0	0	Uncharacterized protein
XLOC_000795	MLOC_61783	1:309934286-309943024	6.85	7.43	6.38	6.82	9.35	10.62	Predicted protein; Uncharacterized protein
XLOC_000796	MLOC_61784	1:309943525-309946172	0.24	0	0.26	0.85	1.26	0	Predicted protein; Uncharacterized protein
XLOC_000797	MLOC_54932	1:309948595-309957281	0	0.18	0	0	2.85	0.63	Uncharacterized protein
XLOC_000798	MLOC_37112	1:310002896-310005866	32.88	22.04	27.14	30.3	28.13	33.84	Uncharacterized protein
XLOC_000799	MLOC_9808	1:310170839-310173932	15.78	16.25	13.86	12.81	6.91	9.44	Major facilitator superfamily protein
XLOC_000800	MLOC_37838	1:310243933-310249813	13.27	16.94	14.16	0	5.17	6.37	Predicted protein; Uncharacterized protein
XLOC_000801	MLOC_70886	1:310252089-310256032	0	2.3	0	4.7	5.84	1.73	Predicted protein; Uncharacterized protein
XLOC_000802	snoR41	1:310311284-310311388	0	298.27	276.86	0	0	0
XLOC_000803	snoZ155	1:310311497-310311576	2819.78	0	0	0	0	0
XLOC_000804	snoR100	1:310311664-310311781	0	0	0	566.09	0	0
XLOC_000805	MLOC_58815	1:310322607-310328114	12.69	9.58	11.53	14.66	11.95	6.88	Uncharacterized protein
XLOC_000806	MLOC_4382	1:310329598-310333101	0	0.65	0	0.99	0	2.04	Pentatricopeptide repeat (PPR) superfamily protein
XLOC_000807	MLOC_61065	1:310355732-310356859	0	0	0	0	0	0	Uncharacterized protein
XLOC_000808	MLOC_17902	1:310462961-310467118	8.7	7.87	10.4	11.13	10.63	15.49	sulfoquinovosyldiacylglycerol 1
XLOC_000809	-	1:310483596-310484528	8.41	23.19	0	5.92	8.84	4.36
XLOC_000810	-	1:310536199-310537988	5.61	23.62	3.99	6.58	13.1	1.62
XLOC_000811	MLOC_51255	1:310597241-310599130	8.36	9.21	4.46	4.9	9.77	5.42	Uncharacterized protein
XLOC_000812	-	1:310715485-310716745	178.21	132.12	122.63	131.55	120.92	146.62
XLOC_000813	MLOC_5111	1:311171554-311330405	1.4	0	0.75	3.78	3.07	0.46	F-box family protein
XLOC_000814	MLOC_74266	1:311171554-311330405	7.6	15.29	6.92	0	13.53	14.05	Predicted protein; Uncharacterized protein
XLOC_000815	MLOC_15619	1:311171554-311330405	13.53	13.92	6.55	17.96	13.4	8.27	Uncharacterized protein
XLOC_000816	MLOC_13058	1:311171554-311330405	143.51	133.14	145.45	33.78	15.84	22.36	Uncharacterized protein
XLOC_000817	MLOC_73582	1:311171554-311330405	8.85	5.08	15.73	0	0	3.82	Uncharacterized protein
XLOC_000818	MLOC_43984	1:311171554-311330405	0	0.32	0	0.97	0	0	Uncharacterized protein
XLOC_000819	MLOC_51581	1:311171554-311330405	32.54	31.58	25.84	48.34	32.96	48.45	Uncharacterized protein
XLOC_000820	MLOC_13770	1:311335715-311339734	3.16	8.62	5.9	12.5	2.08	4.39	Uncharacterized protein
XLOC_000821	MLOC_64714	1:311382197-311383071	0	0	0	0	0	0.76	Predicted protein; Uncharacterized protein
XLOC_000822	MLOC_18909	1:311415391-311418206	3.6	0	2.88	1.58	0	1.36	Uncharacterized protein
XLOC_000823	MLOC_15504	1:311439214-311439516	0	0	0	0	0	0	Uncharacterized protein
XLOC_000824	MLOC_13302	1:311593037-311593693	3.9	4.48	2.77	0	2.28	4.49	Uncharacterized protein
XLOC_000825	MLOC_69340	1:311772491-311772788	0	0	0	0	0	0	Uncharacterized protein
XLOC_000826	MLOC_24797	1:311787304-311791569	12.18	10.19	13.83	20.41	32.91	49.58	Uncharacterized protein
XLOC_000827	MLOC_3641	1:311833152-311835094	2.7	3.11	3.6	1.19	1.18	0	Uncharacterized protein
XLOC_000828	MLOC_24861	1:311920666-311921147	0	0	0	0	0	0	Uncharacterized protein
XLOC_000829	MLOC_76080	1:312071453-312077188	6.59	3.28	3.75	3.18	2.58	2.02	Predicted protein; Uncharacterized protein
XLOC_000830	tRNA-Lys	1:312116067-312116140	0	0	0	0	0	0
XLOC_000831	MLOC_64832	1:312271967-312272602	0	0	0	0	0	0	Uncharacterized protein
XLOC_000832	MLOC_74830	1:312300877-312305786	19.83	28.22	20.67	40.11	35.55	46.76	Uncharacterized protein
XLOC_000833	MLOC_25672	1:312309031-312309633	0	0	0	0	0	0	Metallothionein
XLOC_000834	MLOC_6851	1:312350399-312354058	0	1.39	0	1.42	0	4.17	Uncharacterized protein
XLOC_000835	MLOC_20864	1:312397497-312398491	9.85	10.09	14.04	0	6.13	3.02	Uncharacterized protein
XLOC_000836	MLOC_21948	1:312444196-312445047	0	0	0	0	0	0	Uncharacterized protein
XLOC_000837	MLOC_77928	1:313910875-313915080	4.27	3.37	3.7	3.75	4.21	5.07	Uncharacterized protein
XLOC_000838	MLOC_53880	1:314241275-314245078	7.62	9.74	5.4	8.94	9.9	9.77	Uncharacterized protein
XLOC_000839	MLOC_60090	1:314264625-314269189	10.22	2.73	14.99	5.84	2.49	5.34	Uncharacterized protein
XLOC_000840	MLOC_7831	1:314307455-314308120	0	0	0	0	0	0	Uncharacterized protein
XLOC_000841	MLOC_5681	1:314312170-314315330	3.25	2.8	2.16	1.43	4.98	1.4	DNAJ heat shock N-terminal domain-containing protein
XLOC_000842	MLOC_53242	1:314322304-314324096	0	0	1.01	0	0.83	0	Uncharacterized protein
XLOC_000843	MLOC_22011	1:314358045-314361919	1.22	3.15	2.28	4.29	1.21	3.01	Uncharacterized protein
XLOC_000844	MLOC_38446	1:314386091-314389785	22.6	19.76	15.68	44.31	42.08	38.41	Uncharacterized protein
XLOC_000845	MLOC_70897	1:314417960-314421125	18.72	14.18	15.43	25.85	26.1	26.12	Uncharacterized protein
XLOC_000846	MLOC_26177	1:314485138-314485997	0	0	0	0	0	0	Uncharacterized protein
XLOC_000847	MLOC_22796	1:314503936-314505217	0	0	0	0	1.91	0	Uncharacterized protein
XLOC_000848	MLOC_72057	1:314841438-314842334	0	0	0	0	0	0	Uncharacterized protein
XLOC_000849	MLOC_58153	1:315438610-315440937	0	0	0	0	0	0	Uncharacterized protein
XLOC_000850	MLOC_4764	1:315449116-315455675	29.86	17.38	30.09	41.72	43.72	34.97	UbiA prenyltransferase family protein
XLOC_000851	MLOC_51215	1:315461812-315464272	0	0.36	0	0	0	0	Uncharacterized protein
XLOC_000852	-	1:315483188-315483947	31.52	82.79	38.42	100.37	202.58	99.92
XLOC_000853	MLOC_22512	1:315546278-315548310	2.25	1.94	6.01	7.93	5.93	12.67	Predicted protein; Uncharacterized protein
XLOC_000854	MLOC_35512	1:316881773-316882951	1.21	0.69	3.21	0	4.23	1.04	Uncharacterized protein
XLOC_000855	MLOC_81847	1:317054671-317054941	0	0	0	0	0	0	Uncharacterized protein
XLOC_000856	MLOC_60706	1:317928651-317933023	0	1.56	0	0	0.72	0	Uncharacterized protein
XLOC_000857	MLOC_9518	1:318452306-318458820	0	6.25	0	0	1.43	5.65	Uncharacterized protein
XLOC_000858	MLOC_1154	1:318509591-318518873	9.22	8.25	9.11	4.77	11.18	5.51	Uncharacterized protein
XLOC_000859	MLOC_5937	1:318522551-318529798	0.36	0	0.39	0	0	0	Uncharacterized protein
XLOC_000860	MLOC_53633	1:318531363-318534622	3.55	0.82	2.94	0	6.22	4.3	CONTAINS InterPro DOMAIN/s: Sgf11, transcriptional regulation (InterPro:IPR013246); Has 30201 Blast hits to 17322 proteins in 780 species: Archae - 12; Bacteria - 1396; Metazoa - 17338; Fungi - 3422; Plants - 5037; Viruses - 0; Other Eukaryotes - 29 /.../urce: NCBI BLink).
XLOC_000861	B19.1A	1:318607489-318608388	102.93	921.62	115.22	86.07	110.75	8.81
XLOC_000862	MLOC_67661	1:319325531-319332027	0	0	0	0	0	0	Uncharacterized protein
XLOC_000863	-	1:319379455-319382695	6.4	6.61	12.96	20.25	28.03	21.01
XLOC_000864	MLOC_14212	1:319438853-319440611	1.67	0.96	0	5.89	0	2.17	Uncharacterized protein
XLOC_000865	MLOC_15317	1:319464603-319465087	0	0	0	0	0	0	Uncharacterized protein
XLOC_000866	MLOC_11609	1:321262535-321265831	32.49	25.25	33.34	38.94	13.68	29.9	Uncharacterized protein
XLOC_000867	MLOC_22177	1:321375841-321377686	0	0	0	0	0	0	Uncharacterized protein
XLOC_000868	MLOC_13565	1:321420850-321424114	45.65	79.23	57.26	66.93	43.72	59.21	Methionine aminopeptiase
XLOC_000869	MLOC_71208	1:321447417-321450503	120.05	61.41	170.73	21.44	16	19.28	Uncharacterized protein
XLOC_000870	MLOC_65394	1:321478403-321482058	14.2	10.88	21.46	16.66	12.45	8.18	Uncharacterized protein
XLOC_000871	MLOC_20718	1:322346016-322348841	0	0	0	0	0	0	Uncharacterized protein
XLOC_000872	MLOC_55250	1:325620343-325625540	5.47	7.08	5.16	2.13	5.72	6.09	Uncharacterized protein
XLOC_000873	MLOC_45047	1:325640524-325642913	66.29	53.16	83.75	25.02	29.68	18.03	Uncharacterized protein
XLOC_000874	MLOC_4339	1:327914345-327917660	82.92	44.14	57.87	62.21	47.02	46.91	Predicted protein; Uncharacterized protein
XLOC_000875	B19.4	1:327967683-327968580	5.81	150.27	2.07	6.82	10.19	0
XLOC_000876	-	1:327984963-327990149	72.31	24.68	70.26	20.15	7.53	4.95
XLOC_000877	MLOC_34601	1:328008367-328011970	2.2	1.37	1.91	7.66	7.71	7.61	Uncharacterized protein
XLOC_000878	MLOC_53334	1:328037132-328039745	3.63	3.34	3.1	2.55	0	0	Uncharacterized protein
XLOC_000879	MLOC_5527	1:329250201-329260156	0.31	0.36	0.67	3.77	0	1.93	Uncharacterized protein
XLOC_000880	MLOC_7030	1:329261122-329265819	16.83	12.75	16.32	12.11	16.09	21.83	Predicted protein; Uncharacterized protein
XLOC_000881	MLOC_61994	1:329284051-329286010	0	0	0.67	0	3.28	2.16	TRICHOME BIREFRINGENCE-LIKE 33
XLOC_000882	-	1:330187744-330190482	16.83	22.8	26.74	33.08	32.95	47.93
XLOC_000883	MLOC_12888	1:331066084-331069504	1.67	1.28	1.18	0	1.78	0	Uncharacterized protein
XLOC_000884	MLOC_38614	1:333078892-333079716	14.64	16.23	18.41	5.52	0	1.36	Uncharacterized protein
XLOC_000885	MLOC_79687	1:333795284-333796654	2.7	2.33	0.72	0	0	0	Predicted protein; Uncharacterized protein
XLOC_000886	MLOC_1701	1:334512139-334518664	1.48	7.42	4.92	6.94	2.59	4.26	Uncharacterized protein
XLOC_000887	MLOC_3525	1:334525386-334532868	8.21	5.61	9.11	5.78	7.48	4.54	Uncharacterized protein
XLOC_000888	MLOC_14273	1:334543448-334545819	0	0.31	0.87	0.95	5.7	1.64	Uncharacterized protein
XLOC_000889	MLOC_15579	1:334614929-334618899	4.51	2.07	2.89	0.82	0.79	0.78	Uncharacterized protein
XLOC_000890	MLOC_72449	1:334619047-334621704	0.63	0.36	0	1.12	0.56	0.82	Uncharacterized protein
XLOC_000891	MLOC_3089	1:334636451-334638755	3.47	2.28	5.82	3.49	0	1.71	Leucine-rich repeat (LRR) family protein
XLOC_000892	-	1:334667418-334668919	94.7	47.31	105.4	28.98	28.87	10.68
XLOC_000893	MLOC_77405	1:334679652-334682110	20.78	45.21	25.41	31.96	26.73	26.78	AP2/EREBP protein; Uncharacterized protein
XLOC_000894	-	1:334729046-334729863	36.5	11.98	36.15	18.35	31.99	9.02
XLOC_000895	MLOC_2856	1:334906337-334908437	3.62	8.9	7.24	12.75	23	20.82	Uncharacterized protein
XLOC_000896	-	1:334911476-334912918	16.77	9.63	11.92	0	12.25	1.21
XLOC_000897	MLOC_69197	1:335142354-335145912	23.95	13.71	16.42	6.18	7.2	9.76	Predicted protein; Uncharacterized protein
XLOC_000898	MLOC_56989	1:335168276-335169695	0	0	0	0	0	0	Uncharacterized protein
XLOC_000899	MLOC_58044	1:335763171-335767671	0	1.09	0.21	0	0	0	Uncharacterized protein
XLOC_000900	MLOC_9783	1:335833212-335836853	4.93	4.41	4.09	6.43	5.45	5.21	Uncharacterized protein
XLOC_000901	MLOC_61544	1:339431810-339433883	7.99	4.94	9.18	17.3	12.92	7.44	Predicted protein; Uncharacterized protein
XLOC_000902	MLOC_21457	1:339908827-339910479	5.27	3.26	3.89	2.85	3.55	4.21	Mitochondrial transcription termination factor family protein
XLOC_000903	MLOC_21459	1:339911659-339915314	23.84	11.74	13.32	27.97	13.93	4.91	Predicted protein; Uncharacterized protein
XLOC_000904	MLOC_63445	1:340998293-340999869	6.21	6.25	5.8	0	10.89	2.01	Uncharacterized protein
XLOC_000905	-	1:342026510-342028115	12.08	22.77	17.52	17	29.65	16.71
XLOC_000906	MLOC_15147	1:342180841-342182616	0	0	0	0	0	0	Uncharacterized protein
XLOC_000907	MLOC_15148	1:342191504-342195713	6.54	7.51	2.9	7.67	1.91	7.06	Predicted protein; Uncharacterized protein
XLOC_000908	MLOC_64258	1:342197148-342203573	48.24	76.93	45.87	58.59	60.13	76.75	Uncharacterized protein
XLOC_000909	MLOC_12537	1:342245010-342248765	7.33	6.31	10.5	12.08	13.64	10.89	Uncharacterized protein
XLOC_000910	MLOC_63743	1:342272434-342274735	29.8	15.01	37.76	7.86	6.42	7.13	Uncharacterized protein
XLOC_000911	MLOC_36634	1:342283930-342289263	0.37	3.21	0.2	4.58	0.98	2.57	minichromosome maintenance (MCM2/3/5) family protein
XLOC_000912	-	1:342381562-342383331	7.26	10.02	7.75	10.23	15.28	13.82
XLOC_000913	MLOC_54601	1:342724705-342726666	0	0	0	0	0	0	Uncharacterized protein
XLOC_000914	tRNA-Arg	1:343946444-343946517	0	0	0	0	0	0
XLOC_000915	MLOC_65390	1:343975638-343978029	1.53	0	1.3	0	0.54	0	Pectinesterase
XLOC_000916	MLOC_62211	1:343979715-343983156	5.15	4.73	4.94	19.02	23.46	14.69	Uncharacterized protein
XLOC_000917	MLOC_44513	1:343993445-343998330	4.65	4.11	7.34	4.11	6.1	5.67	Uncharacterized protein
XLOC_000918	MLOC_12977	1:349211285-349217141	4.17	1.07	2.5	5.49	0.91	7.21	Uncharacterized protein
XLOC_000919	MLOC_45120	1:349249561-349251122	9.95	17.9	11.08	9.13	13.65	13.09	Uncharacterized protein
XLOC_000920	MLOC_57758	1:350953512-350958398	2.82	5.76	1.95	2.65	2.86	2.16	Uncharacterized protein
XLOC_000921	MLOC_66580	1:350994757-350996313	21.28	5.49	18.53	10.7	7.61	7.13	Uncharacterized protein
XLOC_000922	MLOC_4933	1:351027843-351029642	0	0	0	0	1.11	2.52	Uncharacterized protein
XLOC_000923	MLOC_59298	1:351034067-351035366	0	0	0	0	0	0	Uncharacterized protein
XLOC_000924	MLOC_71107	1:351057050-351060963	0.56	0.85	0	0	0	0	Uncharacterized protein
XLOC_000925	MLOC_6926	1:351073926-351078755	9.14	6.25	8.17	12.17	5.3	8.33	Uncharacterized protein
XLOC_000926	MLOC_12910	1:351129825-351131888	0	0	0	0	0	0.55	Uncharacterized protein
XLOC_000927	tRNA-Ser	1:351134524-351134606	0	0	0	0	0	0
XLOC_000928	MLOC_12040	1:351182292-351184807	0	0	0.66	0	1.09	0	Uncharacterized protein
XLOC_000929	MLOC_12816	1:352002874-352007298	0.36	0.48	1.16	3.43	0.74	0	Predicted protein; Uncharacterized protein
XLOC_000930	MLOC_69427	1:352008574-352012380	185.8	149.68	183.49	133.35	124.7	109.24	Uncharacterized protein
XLOC_000931	-	1:354380870-354383495	10.63	11.58	10.15	19.69	20.6	20.81
XLOC_000932	MLOC_16345	1:358633802-358636606	0	0	0	0.84	0	0.21	Predicted protein; Uncharacterized protein
XLOC_000933	MLOC_37550	1:359439280-359443341	21	19.87	25.43	14.13	10.48	14.9	RING/U-box superfamily protein
XLOC_000934	MLOC_10536	1:359793895-359795129	0	0	2.87	0	2.35	0	Uncharacterized protein
XLOC_000935	tRNA-Ile	1:359795848-359795922	0	0	0	0	0	0
XLOC_000936	MLOC_10139	1:362080755-362086810	0	0.58	0	0	0.74	0.87	SGNH hydrolase-type esterase superfamily protein
XLOC_000937	MLOC_37761	1:362127327-362134319	22.78	25.44	18.22	13.36	36.6	27.9	Predicted protein; Uncharacterized protein
XLOC_000938	MLOC_7466	1:362168084-362170603	1.53	0.35	0.54	0	0	0	Uncharacterized protein
XLOC_000939	MLOC_7467	1:362171765-362173054	0	1.62	0	0	1.27	1.25	Uncharacterized protein
XLOC_000940	MLOC_43595	1:362263269-362267287	70.63	60.75	55.42	45	34.28	41.77	Uncharacterized protein
XLOC_000941	MLOC_36782	1:362282285-362285094	0.39	1.35	1.68	2.77	2.76	2.72	Uncharacterized protein
XLOC_000942	-	1:362292674-362295296	28.37	13.49	32.35	17.21	27.44	15.23
XLOC_000943	MLOC_61156	1:362441786-362446229	0.49	0	0	0	0	0	Uncharacterized protein
XLOC_000944	MLOC_69833	1:362508731-362512609	23.18	15.72	25.26	19.65	14.16	15.2	Uncharacterized protein
XLOC_000945	MLOC_55880	1:362520642-362522802	0	0	0	0	2.23	0	Uncharacterized protein
XLOC_000946	MLOC_10133	1:362579522-362582540	0	0	0	0.76	0	0.75	Serine/threonine-protein kinase
XLOC_000947	MLOC_73207	1:362601108-362604570	19.62	27.58	26.32	29.74	27.26	35.36	Predicted protein; Uncharacterized protein
XLOC_000948	MLOC_80135	1:362628961-362629948	0	3.45	2.4	0	0	0.65	Predicted protein; Uncharacterized protein
XLOC_000949	MLOC_6143	1:362676742-362679701	0	0	0	0	0	0	Uncharacterized protein
XLOC_000950	MLOC_44141	1:362679838-362682764	6.69	3.72	6.67	2.28	0.76	2.42	Uncharacterized protein
XLOC_000951	MLOC_52366	1:362862960-362869766	17.72	8.53	23.06	18.43	12.73	10.84	Predicted protein; Uncharacterized protein
XLOC_000952	MLOC_34489	1:362888067-362892359	27.55	27.39	38.53	14.19	12.12	13.94	Predicted protein; Uncharacterized protein
XLOC_000953	MLOC_58402	1:362963377-362973780	1.04	1.64	1.94	2.75	1.67	2.21	Uncharacterized protein
XLOC_000954	MLOC_38202	1:363001549-363003896	1.64	1.57	1.17	0.96	0.96	0.24	Uncharacterized protein
XLOC_000955	MLOC_44017	1:363050192-363054411	0	1.76	0.44	1.31	5.21	1.28	Uncharacterized protein
XLOC_000956	MLOC_79973	1:363056540-363057132	0	0	0	0	0	0	Uncharacterized protein
XLOC_000957	MLOC_16402	1:363076373-363078871	0	0	0	0	0	0	Adenine nucleotide alpha hydrolases-like superfamily protein
XLOC_000958	-	1:363111734-363112894	40.75	5.62	34.77	17.21	17.14	5.64
XLOC_000959	MLOC_37854	1:363398059-363401653	3.61	0.84	7.01	10.28	5.06	8.74	Uncharacterized protein
XLOC_000960	MLOC_17544	1:363403588-363405489	0	0.4	0	0	0.61	3.29	Uncharacterized protein
XLOC_000961	MLOC_43759	1:363666596-363667460	1144.61	737.42	1483.71	1241.68	1076.7	824.11	Uncharacterized protein
XLOC_000962	MLOC_53283	1:363828017-363830120	7.93	22.58	13.7	9.31	9.28	9.15	Uncharacterized protein
XLOC_000963	MLOC_6076	1:363908458-363915907	4.57	3	3.83	1.75	1.14	1.69	protease-related
XLOC_000964	MLOC_11260	1:363929373-363936458	10.08	16.77	9.99	8.96	17.9	20.07	Uncharacterized protein
XLOC_000965	-	1:363957892-363960916	27.6	24.53	33.12	24.28	36.29	9.7
XLOC_000966	MLOC_74281	1:364020835-364022373	0	0.51	0	0	0	0	Uncharacterized protein
XLOC_000967	-	1:364029233-364030050	41.08	19.67	76.68	12.05	18	11.84
XLOC_000968	MLOC_75102	1:364469835-364483894	0.1	0	0	0	1.18	0.78	helicases;ATP-dependent helicases;nucleic acid binding;ATP binding;DNA-directed DNA polymerases;DNA binding
XLOC_000969	MLOC_4505	1:364547043-364551858	0	0.51	0	0	0	0	Uncharacterized protein
XLOC_000970	MLOC_18031	1:364572912-364576174	16.46	10.06	12.33	22.5	23.45	22.52	Uncharacterized protein
XLOC_000971	MLOC_15034	1:364577025-364580909	22.28	11.61	16.16	12.06	21.55	20.37	Predicted protein; Uncharacterized protein
XLOC_000972	MLOC_68897	1:364700423-364700959	0	0	0	0	3.1	0	Uncharacterized protein
XLOC_000973	MLOC_18762	1:364712197-364717990	6.02	5.98	9.93	7.15	15.36	11.83	Predicted protein; Uncharacterized protein
XLOC_000974	MLOC_58793	1:364761499-364769105	5.3	2.13	6.22	0.93	0	0	Uncharacterized protein
XLOC_000975	MLOC_62674	1:364787309-364791384	3.41	12.55	4.73	6	10.17	3.54	Predicted protein; Uncharacterized protein
XLOC_000976	MLOC_17414	1:364800348-364801053	0	1.35	1.25	0	0	0	Uncharacterized protein
XLOC_000977	MLOC_53822	1:364827109-364830406	0.81	0	1.4	3.45	1.42	0.35	Uncharacterized protein
XLOC_000978	MLOC_72651	1:364840085-364841536	23.62	13.46	26.38	24.72	28.74	23.54	Predicted protein; Uncharacterized protein
XLOC_000979	MLOC_8595	1:364901405-364903114	0.6	1.38	0	0	3.16	0	Uncharacterized protein
XLOC_000980	MLOC_73922	1:368380261-368381934	12.36	14.69	19.54	4.5	8.22	6.63	Uncharacterized protein
XLOC_000981	tRNA-Asp	1:368381945-368382016	0	0	0	0	0	0
XLOC_000982	MLOC_14042	1:369173546-369177330	3.79	2.9	2.68	5.5	2.21	5.09	Uncharacterized protein
XLOC_000983	MLOC_17891	1:369189758-369190455	0	0	0	0	0	0	Uncharacterized protein
XLOC_000984	MLOC_73275	1:370025984-370029904	3.37	5.68	2.63	3.16	3.54	1.94	Uncharacterized protein
XLOC_000985	MLOC_73277	1:370038028-370038503	0	0	0	0	0	0	Uncharacterized protein
XLOC_000986	MLOC_73066	1:370058400-370062018	1.36	0.51	2.17	0	0	0	Uncharacterized protein
XLOC_000987	MLOC_65893	1:370097907-370100650	2.22	4.47	4.74	1.95	0.97	2.88	Uncharacterized protein
XLOC_000988	MLOC_54699	1:370164148-370167182	0	1.53	0	0	0	1.52	Uncharacterized protein
XLOC_000989	MLOC_63528	1:370191256-370193815	1.32	3.41	0.7	4.64	2.31	5.3	Uncharacterized protein
XLOC_000990	MLOC_73563	1:370204718-370211377	0.3	0.41	0.83	0.52	0	0.16	Uncharacterized protein
XLOC_000991	MLOC_37490	1:370270973-370277327	3.43	7.22	6.7	8.04	6.01	3.95	Uncharacterized protein
XLOC_000992	MLOC_56267	1:370279365-370283322	239.87	335.86	234.63	312.41	307.5	401.03	DCD (Development and Cell Death) domain protein
XLOC_000993	MLOC_57544	1:370305298-370308067	45.38	55.75	54.44	21.84	16.29	18.9	Predicted protein; Uncharacterized protein
XLOC_000994	MLOC_69141	1:370321355-370323346	0	0.38	0	0	0	0	Uncharacterized protein
XLOC_000995	MLOC_52379	1:370333633-370337756	7.69	2.94	6.6	10.52	3.8	5.54	Pentatricopeptide repeat (PPR) superfamily protein
XLOC_000996	MLOC_20986	1:370387437-370390390	2.25	1.11	0	4.52	5.07	1.94	Uncharacterized protein
XLOC_000997	MLOC_80829	1:370445329-370447741	2.66	1.22	1.99	4.68	0.93	0.69	Uncharacterized protein
XLOC_000998	MLOC_80830	1:370448316-370449257	0	0	0	0	0	0	Uncharacterized protein
XLOC_000999	MLOC_22221	1:370547872-370548085	0	0	0	0	0	0	Uncharacterized protein
XLOC_001000	tRNA-Asn	1:370623576-370623650	0	0	0	0	0	0
XLOC_001001	MLOC_322	1:370796096-370796704	0	0	0	0	0	0	Predicted protein; Uncharacterized protein
XLOC_001002	-	1:370873855-370875344	8.27	37.99	5.29	23.27	28.98	35.73
XLOC_001003	MLOC_10517	1:371113550-371120313	0.52	2.67	0.27	3.63	1.36	2.67	Uncharacterized protein
XLOC_001004	MLOC_52605	1:371126622-371128500	17.64	11.35	9.03	14.9	16.08	12.81	Predicted protein; Uncharacterized protein
XLOC_001005	MLOC_73341	1:371157108-371160646	35.52	19.72	30.98	8.48	11.08	6.25	lysophosphatidyl acyltransferase 5
XLOC_001006	MLOC_16201	1:371187488-371188889	0	0	0	0	0	0	Uncharacterized protein
XLOC_001007	MLOC_37107	1:371214962-371216676	699.04	855.04	656.74	771.12	594.95	648.9	Uncharacterized protein
XLOC_001008	MLOC_65396	1:372644732-372646738	22.36	86.71	30.24	34.43	14.7	6.04	Uncharacterized protein
XLOC_001009	MLOC_11591	1:372664327-372668224	3.72	8.56	3.97	13.1	5.08	9.66	Uncharacterized protein
XLOC_001010	MLOC_70089	1:372685024-372686110	0	0	0	0	0	0	Uncharacterized protein
XLOC_001011	MLOC_6777	1:374237595-374239783	31.42	43.59	33.33	19.96	38.84	53.36	Predicted protein; Uncharacterized protein
XLOC_001012	MLOC_76054	1:374254472-374256353	6.36	5.85	11.53	2.24	4.46	1.65	Uncharacterized protein
XLOC_001013	MLOC_32671	1:374260239-374263546	7.25	2.5	7.75	7.65	3.77	8.68	Uncharacterized protein
XLOC_001014	MLOC_15998	1:374265907-374269601	0	0	0	0	0	0	Uncharacterized protein
XLOC_001015	MLOC_15633	1:374283941-374287821	2.12	2.77	0.97	3.2	0.53	0.52	Uncharacterized protein
XLOC_001016	MLOC_68171	1:377589349-377595743	0.29	0	0.91	0	0	0.74	Predicted protein; Uncharacterized protein
XLOC_001017	MLOC_54930	1:378667163-378671607	0.41	3.33	1.77	2.91	4.35	3.58	zinc ion binding
XLOC_001018	MLOC_55764	1:380166303-380170874	0	1.58	0	0	0	0	Uncharacterized protein
XLOC_001019	MLOC_72809	1:381582387-381588206	3.4	0.65	3.62	1.49	3	1.19	Uncharacterized protein
XLOC_001020	MLOC_7713	1:381886830-381887576	1.37	0	4.39	4.83	9.61	0	Uncharacterized protein
XLOC_001021	MLOC_62765	1:383279926-383281648	0	1.75	0	0	0	0	Uncharacterized protein
XLOC_001022	-	1:383304718-383305813	10.86	0	23.18	7.65	7.62	20.66
XLOC_001023	MLOC_76003	1:383322253-383324727	0.32	1.12	0	0	0	0.28	Uncharacterized protein
XLOC_001024	MLOC_11860	1:383337861-383338627	5.74	16.49	8.27	10.1	12.89	14.87	Uncharacterized protein
XLOC_001025	MLOC_66337	1:383654413-383657546	54.54	126.47	60.79	129.66	136.94	220.89	Uncharacterized protein
XLOC_001026	MLOC_56737	1:384747360-384754766	3.03	3.88	4.17	7.74	5.14	2.19	Uncharacterized protein
XLOC_001027	MLOC_19262	1:384781900-384787828	1.19	0.85	0.69	0.44	0.89	0.19	Uncharacterized protein
XLOC_001028	MLOC_57289	1:385054861-385055899	5.26	3.02	15.89	15.42	13.82	6.82	Uncharacterized protein
XLOC_001029	MLOC_57290	1:385058700-385062840	30.46	29.51	28.03	12.61	15.7	21.17	Proteasome subunit alpha type
XLOC_001030	-	1:385066999-385068221	25.37	5.83	20.87	10.2	8.89	9.4
XLOC_001031	MLOC_36991	1:385070993-385073482	112.9	61.2	117.49	44.2	54.99	46.92	Uncharacterized protein
XLOC_001032	MLOC_36992	1:385074235-385075218	0	0.87	0.8	2.65	7.93	2.61	Uncharacterized protein
XLOC_001033	MLOC_17145	1:385077992-385081525	1.78	1.46	2.99	0.9	0.45	2.86	Uncharacterized protein
XLOC_001034	MLOC_63595	1:389110859-389118280	0	0	0	0	0	0	Uncharacterized protein
XLOC_001035	MLOC_36698	1:389134672-389140189	8.58	5.59	8.32	7.21	5.84	7.62	MATE efflux family protein
XLOC_001036	MLOC_70752	1:389157750-389158308	24.87	28.57	22.99	46.68	81.36	53.03	Uncharacterized protein
XLOC_001037	MLOC_57911	1:391333984-391338616	9.44	7.89	6.96	10.26	9.93	10.39	Uncharacterized protein
XLOC_001038	-	1:391408407-391410305	7.95	3.66	10.18	16.79	11.15	17.87
XLOC_001039	MLOC_64904	1:391422543-391423398	1.3	0	0	0	0	0	Uncharacterized protein
XLOC_001040	MLOC_66574	1:391425482-391429207	0.65	0.37	1.04	4.57	5.69	9.26	Uncharacterized protein
XLOC_001041	MLOC_6533	1:391436683-391439741	2.49	7.07	1.77	0	4.31	3.19	Histone superfamily protein
XLOC_001042	MLOC_4418	1:391534099-391538503	17.6	37.11	16.51	17.12	6.06	16.56	Predicted protein; Uncharacterized protein
XLOC_001043	MLOC_77110	1:391549850-391550557	0	0	0	0	0	0	Uncharacterized protein
XLOC_001044	MLOC_5773	1:391601049-391604573	9.13	8.75	8.12	12.05	8	12.17	Uncharacterized protein
XLOC_001045	tRNA-Ile	1:391686269-391690304	0	0	0	0	0	0
XLOC_001046	MLOC_15430	1:391707284-391708630	0	0	0	0	0	1.97	Uncharacterized protein
XLOC_001047	MLOC_5971	1:392773244-392774848	0	0	0	0	0	0	Uncharacterized protein
XLOC_001048	MLOC_68982	1:392960588-392962996	0	0	0.89	0.98	0	0.24	Uncharacterized protein
XLOC_001049	MLOC_60739	1:393494199-393495150	0	0	0	0	1.38	0	Uncharacterized protein
XLOC_001050	MLOC_66582	1:393505793-393507707	1.34	0.51	0.95	0	2.34	0.32	Uncharacterized protein
XLOC_001051	MLOC_70261	1:395285960-395287927	2.05	0	0.73	0	0	0	Uncharacterized protein
XLOC_001052	MLOC_60898	1:395327337-395332476	0	1.88	0.2	3.84	1	3.78	Uncharacterized protein
XLOC_001053	MLOC_14005	1:395333811-395339765	0	0	0	0	0	0	Uncharacterized protein
XLOC_001054	MLOC_22579	1:395348550-395350097	1.75	1	3.73	3.08	1.53	6.43	Uncharacterized protein
XLOC_001055	MLOC_11088	1:395375197-395378443	0	0	0	0	0	0	Uncharacterized protein
XLOC_001056	MLOC_19292	1:395406164-395422291	106.33	128.57	128.9	119.65	179.76	159.37	Uncharacterized protein
XLOC_001057	MLOC_1658	1:397278150-397281015	0	0	0	1	0	0	Uncharacterized protein
XLOC_001058	MLOC_61307	1:397285438-397287780	0	0	0	0	0	0	Uncharacterized protein
XLOC_001059	MLOC_13732	1:397291120-397296700	6.59	15.13	5.02	23.17	29.68	13.01	Uncharacterized protein
XLOC_001060	MLOC_68311	1:397299892-397303762	18.39	32.3	20.73	19.54	17.64	24.3	Uncharacterized protein
XLOC_001061	-	1:397308292-397310237	18.33	18.43	19.55	32.27	64.27	25.76
XLOC_001062	MLOC_59742	1:397321624-397323442	1.68	8.36	2.98	7.88	2.94	4.84	Uncharacterized protein
XLOC_001063	MLOC_15783	1:397403368-397408161	0.87	1.75	0.23	0.76	2.66	3.47	Uncharacterized protein
XLOC_001064	MLOC_62011	1:398119981-398122202	19.21	18.06	18.01	21.51	15.31	15.86	Uncharacterized protein
XLOC_001065	MLOC_57144	1:398145358-398148601	27.34	25.21	27.81	15.66	21.73	18.42	Uncharacterized protein
XLOC_001066	MLOC_52730	1:398201429-398206694	9.3	3.2	8.92	17.25	4.88	2.21	Uncharacterized protein
XLOC_001067	tRNA-Glu	1:398217787-398217860	0	0	0	0	0	0
XLOC_001068	MLOC_72825	1:398274604-398277390	20.32	8.76	19.42	13.41	16.32	9.15	Uncharacterized protein
XLOC_001069	MLOC_68678	1:398591701-398595289	0.32	0	0	1.12	0	0.82	Uncharacterized protein
XLOC_001070	MLOC_73696	1:398852583-398857720	3.29	3.52	3.74	0.77	2.69	0.76	Uncharacterized protein
XLOC_001071	MLOC_63891	1:399759321-399762366	16.12	9.74	21.16	5.82	5.07	8.22	Uncharacterized protein
XLOC_001072	MLOC_36443	1:399792271-399795815	7.82	24.7	9.9	10.31	7.71	16.89	Uncharacterized protein
XLOC_001073	MLOC_23693	1:399799241-399801332	148.66	210.25	138.23	114.02	111.92	107.11	Predicted protein; Uncharacterized protein
XLOC_001074	MLOC_68084	1:399809773-399812355	27.05	29.76	28	14.39	7.17	17.97	Uncharacterized protein
XLOC_001075	MLOC_44264	1:400672432-400674156	1.34	0	0.71	0	0	2.89	Uncharacterized protein
XLOC_001076	MLOC_19874	1:400714629-400715078	0	0	0	16.86	0	2.07	Uncharacterized protein
XLOC_001077	MLOC_24700	1:400728787-400729188	0	0	0	0	0	0	Uncharacterized protein
XLOC_001078	MLOC_36339	1:401964599-401972492	13.56	14.74	15.99	29.4	23.03	21.13	Lipin family protein
XLOC_001079	MLOC_51578	1:401998681-402004637	1.76	4.9	0.8	0	3.52	3.25	Uncharacterized protein
XLOC_001080	MLOC_56258	1:402019495-402023832	16.54	12.2	14.6	12.39	11.31	13.53	Predicted protein; Uncharacterized protein
XLOC_001081	NAAT-A	1:402035381-402038707	0	0	0	0	0	1.37
XLOC_001082	snoU31b	1:402041726-402041816	0	0	0	0	0	0
XLOC_001083	MLOC_13772	1:402079895-402081988	5.35	2.73	10.79	2.09	3.13	1.03	Uncharacterized protein
XLOC_001084	MLOC_51842	1:402139507-402139657	0	0	0	0	0	0	Uncharacterized protein
XLOC_001085	MLOC_62605	1:402315571-402318066	0	0.51	2.36	1.56	7.75	1.91	Uncharacterized protein
XLOC_001086	MLOC_58251	1:402450679-402458484	15.82	13.5	14.67	9.31	15.13	11.1	Uncharacterized protein
XLOC_001087	MLOC_22683	1:402570394-402573145	0.72	0.83	0.26	0	0.42	0	Uncharacterized protein
XLOC_001088	MLOC_65624	1:402576748-402579517	0.62	1.67	0.6	2.18	0.55	0	Uncharacterized protein
XLOC_001089	tRNA-Leu	1:402619789-402619870	0	0	0	0	0	0
XLOC_001090	MLOC_69899	1:402744783-402747323	0	0	0	5.35	7.46	12.8	Predicted protein; Uncharacterized protein
XLOC_001091	MLOC_10200	1:402748177-402753742	34.04	40.98	34.81	42.65	39.64	47.97	Uncharacterized protein
XLOC_001092	MLOC_10769	1:403409296-403411094	20.65	18.2	25.54	18.15	13.56	13.38	Predicted protein; Uncharacterized protein
XLOC_001093	MLOC_77700	1:403506188-403509989	0.94	0.54	0	0	0.83	0	Uncharacterized protein
XLOC_001094	MLOC_50459	1:403510135-403512832	0.64	0.54	3.4	0	2.23	1.65	Uncharacterized protein
XLOC_001095	MLOC_57545	1:403769720-403777412	34.31	32.13	36.38	46.83	55.97	60.01	Uncharacterized protein
XLOC_001096	MLOC_60455	1:404064747-404067341	33.99	25.16	42.67	18.25	19.19	22.42	Predicted protein; Uncharacterized protein
XLOC_001097	MLOC_16792	1:404069058-404072279	47.23	33.95	61.51	26.71	16.26	43.67	uracil phosphoribosyltransferase
XLOC_001098	MLOC_65120	1:404599459-404602959	0.53	0.61	0	0	0	1.38	Predicted protein; Uncharacterized protein
XLOC_001099	MLOC_68918	1:404607007-404610990	1	0.38	1.06	1.17	1.17	0.57	Uncharacterized protein
XLOC_001100	MLOC_74323	1:404615101-404616415	39.6	1.6	31.87	0	0	1.8	Uncharacterized protein
XLOC_001101	MLOC_70343	1:404619544-404620786	13.88	12.76	6.66	9.77	23.56	23.84	Uncharacterized protein
XLOC_001102	MLOC_69448	1:404638616-404641667	0	0	0	0	0	0	Uncharacterized protein
XLOC_001103	MLOC_69449	1:404646841-404648424	2.82	0	5.26	2.48	0	0.95	Uncharacterized protein
XLOC_001104	MLOC_77070	1:404667780-404670008	0	0.33	0	1.02	0	0	Pentatricopeptide repeat (PPR) superfamily protein
XLOC_001105	MLOC_69263	1:404672992-404677714	0	0	0	0	0	0	Uncharacterized protein
XLOC_001106	MLOC_51202	1:404680977-404688521	24.86	25.76	46.17	10.43	10.39	10.88	Peptidyl-prolyl cis-trans isomerase
XLOC_001107	MLOC_72136	1:404707504-404709499	69.27	68.42	46.66	68.43	29.82	68.29	Uncharacterized protein
XLOC_001108	MLOC_64613	1:405134603-405142877	1.93	1.9	1.47	3.89	1.94	4.54	Uncharacterized protein
XLOC_001109	MLOC_69831	1:406700823-406708280	6.52	6.77	4.28	3.97	7.03	7.16	Uncharacterized protein
XLOC_001110	MLOC_36879	1:406712635-406716420	16.37	10.36	15.75	10.57	6.16	16.62	Uncharacterized protein
XLOC_001111	tRNA-Asn	1:406804239-406804311	0	0	0	0	0	0
XLOC_001112	MLOC_74390	1:406845163-406846633	1.39	1.6	0.99	0	4.88	3.61	Fasciclin-like arabinogalactan family protein
XLOC_001113	MLOC_34834	1:407044645-407046870	10.17	11.02	14.88	13.29	16.3	17.08	Uncharacterized protein
XLOC_001114	MLOC_4800	1:408116385-408120278	64.91	55.13	60.88	129.26	63.32	81.43	Predicted protein; Uncharacterized protein
XLOC_001115	MLOC_13962	1:408126281-408127423	0	0	0	0	0	0	Uncharacterized protein
XLOC_001116	MLOC_56003	1:409507436-409511134	202	153.32	183.58	180.25	204.35	175.56	Uncharacterized protein
XLOC_001117	MLOC_80310	1:409596550-409598947	0.73	0.84	0.78	13.01	3.24	6.39	Uncharacterized protein
XLOC_001118	MLOC_52389	1:410885876-410892942	6.48	5.67	3.95	4.34	4.32	13.86	Arginyl-tRNA--protein transferase 1
XLOC_001119	MLOC_7757	1:410900811-410902367	0	2.78	0	0	0	0	Predicted protein; Uncharacterized protein
XLOC_001120	MLOC_73530	1:411695609-411696572	0	0	0	0	0	0	Uncharacterized protein
XLOC_001121	MLOC_73531	1:411696801-411707973	9.17	2.86	2.1	7.42	10.39	15.29	Mitochondrial GTPase 1
XLOC_001122	MLOC_64945	1:411791323-411794235	0	0	0	0	0	0	Uncharacterized protein
XLOC_001123	MLOC_14735	1:411833636-411840914	0	1.07	0	0	0	0	Predicted protein; Uncharacterized protein
XLOC_001124	tRNA-Leu	1:411866171-411866251	0	0	0	0	0	0
XLOC_001125	MLOC_66448	1:411876160-411877726	0	0	0	0	0	0	Uncharacterized protein
XLOC_001126	MLOC_12744	1:411946274-411948639	4.43	3.39	4.72	10.38	11.64	5.1	Uncharacterized protein
XLOC_001127	MLOC_61816	1:411976176-411979224	4.12	4.14	1.1	0	0	1.34	Uncharacterized protein
XLOC_001128	MLOC_64170	1:412029967-412035688	0.11	0.12	0.23	0.75	0.37	0.09	Amidophosphoribosyltransferase
XLOC_001129	MLOC_71650	1:412042723-412043949	0	0	0	0	0	0	Uncharacterized protein
XLOC_001130	MLOC_64361	1:412140048-412142800	91.65	52.42	84.81	76.57	74.82	67.66	Uncharacterized protein
XLOC_001131	MLOC_50694	1:412265357-412267383	0	0	0	0	0	0	Uncharacterized protein
XLOC_001132	-	1:412526092-412526162	0	0	0	0	0	0
XLOC_001133	MLOC_9466	1:412863351-412865280	0	0	0	0	0	0	Uncharacterized protein
XLOC_001134	MLOC_15606	1:412876259-412881527	10.53	8.45	15.68	12.07	11.16	9.32	sec23/sec24 transport family protein
XLOC_001135	MLOC_80014	1:412887607-412888080	0	0	0	0	0	0	Uncharacterized protein
XLOC_001136	MLOC_71041	1:412904760-412906497	1.26	0	0.9	5.93	0	0	Uncharacterized protein
XLOC_001137	MLOC_12648	1:412936759-412939109	0.85	5.37	2.27	3.04	5.22	2.94	Uncharacterized protein
XLOC_001138	MLOC_39048	1:413023037-413024426	0	0	0	3.49	2.61	0.43	Uncharacterized protein
XLOC_001139	MLOC_38022	1:413487388-413488473	1.33	0	1.42	0	0	0	Uncharacterized protein
XLOC_001140	MLOC_3802	1:413508206-413511746	520.15	357.52	483.58	15.05	12.76	13.09	Predicted protein; Uncharacterized protein
XLOC_001141	MLOC_58043	1:413551434-413557202	0.22	2.25	0	3.7	1.15	2.31	Uncharacterized protein
XLOC_001142	MLOC_13781	1:413557531-413561803	26.91	39.64	21.83	29.34	27.91	32.44	Uncharacterized protein
XLOC_001143	MLOC_36786	1:413581877-413587573	0.46	1.98	0.98	1.35	2.01	1.19	Uncharacterized protein
XLOC_001144	MLOC_14811	1:413618896-413621278	22.55	28.18	13.68	68.7	55.65	28.97	Uncharacterized protein
XLOC_001145	MLOC_53598	1:413634914-413637038	2.75	2.46	0.98	3.23	2.14	1.32	Uncharacterized protein
XLOC_001146	MLOC_9800	1:413800307-413802083	0	0.43	0	0	1.96	1.94	Uncharacterized protein
XLOC_001147	MLOC_38334	1:413858897-413859787	0	1.97	0	0	0	0	Uncharacterized protein
XLOC_001148	MLOC_70659	1:414388316-414390369	2.4	6.71	5.49	1.21	1.2	3.56	Predicted protein; Uncharacterized protein
XLOC_001149	MLOC_19217	1:414479392-414483970	17.83	31.03	22.47	16.46	20.53	14.92	Uncharacterized protein
XLOC_001150	MLOC_38137	1:414858775-414860485	0	0.9	0	0	0	1.01	mitochondrial editing factor 21
XLOC_001151	MLOC_1248	1:414864726-414866502	5.9	9.84	2.45	0	3.22	3.18	Predicted protein; Uncharacterized protein
XLOC_001152	MLOC_51507	1:414938185-414941222	4.56	0	1.22	0	1.56	3.94	Uncharacterized protein
XLOC_001153	MLOC_52411	1:415060984-415061696	0	0	0	0	0	0	Uncharacterized protein
XLOC_001154	MLOC_37601	1:415771441-415772752	0	0	0	0	0	0	Uncharacterized protein
XLOC_001155	MLOC_52790	1:416089625-416094200	2.07	7.71	5.51	3.63	9.05	6.25	Predicted protein; Uncharacterized protein
XLOC_001156	MLOC_51216	1:416179970-416307114	7.17	21.49	7.03	34.11	17.65	15.38	Uncharacterized protein
XLOC_001157	MLOC_58493	1:416318395-416323417	2.59	5.08	3.49	3.57	5.39	6.38	Uncharacterized protein
XLOC_001158	MLOC_72686	1:416342596-416343671	0	0	0	0	0	0	Uncharacterized protein
XLOC_001159	MLOC_53321	1:416352238-416355104	8.28	7.13	7.36	16.99	4.84	6.56	Uncharacterized protein
XLOC_001160	MLOC_37581	1:416408111-416410692	26.05	24.21	26.55	14.82	10.74	28.15	Uncharacterized protein
XLOC_001161	tRNA-Pro	1:416469782-416469854	0	0	0	0	0	0
XLOC_001162	tRNA-Phe	1:416511268-416511341	0	0	0	0	0	0
XLOC_001163	MLOC_53316	1:416523147-416531647	8.73	6.27	8.54	1.36	4.06	4.23	Uncharacterized protein
XLOC_001164	MLOC_68567	1:416541212-416542919	2.52	3.91	1.04	217.2	175.5	269.36	Uncharacterized protein
XLOC_001165	MLOC_68785	1:416553320-416556847	9.7	15.74	11.56	14.05	19	15.29	Uncharacterized protein
XLOC_001166	MLOC_18231	1:416589550-416592428	8.5	14.44	7.89	26.02	12.31	12.78	Uncharacterized protein
XLOC_001167	MLOC_69513	1:416614775-416615770	0	0	0	0	0	0	Uncharacterized protein
XLOC_001168	MLOC_79387	1:416640474-416641373	0	0	0	0	0	0	Uncharacterized protein
XLOC_001169	-	1:418247078-418247445	0	51.01	0	52.14	12.97	0
XLOC_001170	-	1:418552237-418555326	108.55	146.69	130.45	139.87	147.39	142.75
XLOC_001171	MLOC_7035	1:418558739-418562765	0	0	0.43	0	0	0	Uncharacterized protein
XLOC_001172	tRNA-Phe	1:418879420-418879493	0	0	0	0	0	0
XLOC_001173	MLOC_3599	1:419037622-419038437	0	0	0	0	0	0	Uncharacterized protein
XLOC_001174	MLOC_18441	1:419090041-419098687	4.51	11.82	4.21	9.94	4.95	4.26	Uncharacterized protein
XLOC_001175	MLOC_37134	1:419109812-419112938	0	0	0	0	0	0	Pectinesterase
XLOC_001176	MLOC_65440	1:419120293-419126921	2.28	7.22	0.61	0	2.68	0.56	Uncharacterized protein
XLOC_001177	MLOC_75188	1:419148018-419149241	1.15	1.32	1.23	0	0	0.5	Uncharacterized protein
XLOC_001178	MLOC_12494	1:419153563-419158105	2.15	1.85	5.73	2.4	0.75	6.96	Uncharacterized protein
XLOC_001179	MLOC_59892	1:419290702-419293001	10.75	3.09	3.82	9.46	15.71	6.97	Uncharacterized protein
XLOC_001180	MLOC_59893	1:419299506-419299944	0	2.88	0	0	0	0	Uncharacterized protein
XLOC_001181	MLOC_65671	1:419317488-419321185	0	0	0	0	0	0	Uncharacterized protein
XLOC_001182	MLOC_10376	1:419372577-419378979	19.37	17.05	19.81	11.25	24.71	17.2	Uncharacterized protein
XLOC_001183	MLOC_38232	1:419398337-419403571	0	0.96	0	0	3.11	0.26	Uncharacterized protein
XLOC_001184	MLOC_38783	1:419422792-419423828	16.77	32.52	11.18	25.82	44.1	36.25	Uncharacterized protein
XLOC_001185	MLOC_38478	1:419451485-419453337	0	0	0	0	0	0	Uncharacterized protein
XLOC_001186	MLOC_77155	1:419476788-419477584	0	0	0	0	0	0	Uncharacterized protein
XLOC_001187	MLOC_79921	1:419580503-419582041	0	0.51	0.94	0	0	0	Uncharacterized protein
XLOC_001188	MLOC_60622	1:419905750-419907083	8.59	1.64	0	5.04	0	1.24	Uncharacterized protein
XLOC_001189	MLOC_63575	1:419916528-419918480	0	0	0	0	0	0	Uncharacterized protein
XLOC_001190	MLOC_70429	1:422176417-422181031	42.62	40.1	39.38	30.71	18.24	20.31	Predicted protein; Uncharacterized protein
XLOC_001191	MLOC_13752	1:422203708-422204630	0	0	0	6.54	0	0	Uncharacterized protein
XLOC_001192	MLOC_11494	1:422208851-422211835	5.41	16.57	5.77	3.96	15	13.83	Uncharacterized protein
XLOC_001193	tRNA-Arg	1:422212502-422212575	0	0	0	0	0	0
XLOC_001194	MLOC_44531	1:423330653-423331599	0	0	0	0	0	0	Uncharacterized protein
XLOC_001195	MLOC_67167	1:423332093-423333748	45.73	42.78	44.03	56.95	65.26	80.12	Uncharacterized protein
XLOC_001196	MLOC_69156	1:423413883-423415560	0.4	0.92	0.85	0	2.79	1.72	Uncharacterized protein
XLOC_001197	MLOC_31683	1:423681765-423682121	0	0	0	0	0	0	Uncharacterized protein
XLOC_001198	MLOC_39378	1:423884150-423885586	0	0	0	0	0	0	Uncharacterized protein
XLOC_001199	MLOC_58126	1:424810006-424813340	1.53	3.51	0.46	1.53	1.15	2.83	Uncharacterized protein
XLOC_001200	MLOC_13981	1:424823901-424826314	0	0	0	1.51	0	0.74	Uncharacterized protein
XLOC_001201	MLOC_41012	1:424973417-424975027	6.68	5.76	6.24	4.41	6.59	13	Uncharacterized protein
XLOC_001202	-	1:425298125-425298933	9.62	69.07	7.69	25.39	42.14	18.71
XLOC_001203	MLOC_34307	1:425331900-425335699	2.22	7.66	3.05	1.12	3.34	3.02	Uncharacterized protein
XLOC_001204	MLOC_50390	1:425352619-425354528	7.95	11.99	13.9	5.24	9.58	7.73	Uncharacterized protein
XLOC_001205	MLOC_75324	1:425721112-425723930	4.67	1.05	4.3	8.23	0	0	Uncharacterized protein
XLOC_001206	MLOC_14230	1:427454517-427455822	0	0	1.41	0	0	0	Uncharacterized protein
XLOC_001207	MLOC_3996	1:427459369-427460452	18.7	20.72	9.97	0	1.17	0.58	Uncharacterized protein
XLOC_001208	-	1:427475601-427475673	0	0	0	0	0	0
XLOC_001209	MLOC_59470	1:427565238-427571761	10.21	8.93	10.19	10.17	11.34	4.28	Uncharacterized protein
XLOC_001210	MLOC_37136	1:427594203-427601390	9.45	10.15	11.39	10.84	10.08	7.43	FUNCTIONS IN: molecular_function unknown; INVOLVED IN: biological_process unknown; EXPRESSED IN: sperm cell, cultured cell; CONTAINS InterPro DOMAIN/s: Colon cancer-associated Mic1-like (InterPro:IPR009755); Has 30201 Blast hits to 17322 proteins in /.../pecies: Archae - 12; Bacteria - 1396; Metazoa - 17338; Fungi - 3422; Plants - 5037; Viruses - 0; Other Eukaryotes - 2996 (source: NCBI BLink).
XLOC_001211	MLOC_10586	1:427602418-427608487	2.41	1.38	1.8	3.59	5.91	3.12	Translation initiation factor 2, small GTP-binding protein
XLOC_001212	MLOC_77109	1:427631695-427635773	0.76	1.97	0.81	2.01	0.33	2.63	Uncharacterized protein
XLOC_001213	tRNA-Met	1:427673044-427673137	0	0	0	0	0	0
XLOC_001214	tRNA-Met	1:427690056-427690150	0	0	0	0	0	0
XLOC_001215	MLOC_10051	1:427819336-427827002	15.42	19.6	14.24	9.46	11.77	10.9	Uncharacterized protein
XLOC_001216	-	1:427858821-427861613	5.05	10.15	5.39	13.33	15.49	16.37
XLOC_001217	MLOC_13828	1:427862817-427865710	2.86	1.91	4.8	2.39	7.88	4.99	Uncharacterized protein
XLOC_001218	MLOC_62591	1:428174981-428180526	4.65	3.05	8.5	11.68	11.64	23.54	Predicted protein; Uncharacterized protein
XLOC_001219	MLOC_53350	1:428205953-428209445	20.28	27.74	16.48	20.39	30.47	40.9	Uncharacterized protein
XLOC_001220	MLOC_10056	1:428281851-428288910	0.15	0.7	0.53	0	2.13	0.18	Uncharacterized protein
XLOC_001221	MLOC_62654	1:428327834-428333174	2.61	1.98	1.84	0	0.86	1.35	Uncharacterized protein
XLOC_001222	MLOC_22624	1:428389000-428391372	1.02	4.11	0.54	0	0.63	0.93	S-adenosyl-L-methionine-dependent methyltransferases superfamily protein
XLOC_001223	MLOC_72444	1:428408839-428411284	3.86	15.52	7.92	0	1.45	0.51	Uncharacterized protein
XLOC_001224	MLOC_23189	1:428416472-428417407	0	0	0	0	0	0	Uncharacterized protein
XLOC_001225	MLOC_61696	1:428644516-428647326	3.29	8.93	4.54	2.92	8.65	8.06	Uncharacterized protein
XLOC_001226	MLOC_73858	1:428758697-428765184	2.35	3.7	1.85	2.18	3.69	3.75	Uncharacterized protein
XLOC_001227	MLOC_6843	1:428769470-428773697	4.5	5.27	3.13	5.11	4.6	7	Uncharacterized protein
XLOC_001228	MLOC_69367	1:428786982-428788666	1.38	1.59	1.48	0	0	2.39	Predicted protein; Uncharacterized protein
XLOC_001229	MLOC_66523	1:428811170-428815385	1.47	0.85	1.11	1.84	2.79	0.9	Uncharacterized protein
XLOC_001230	MLOC_59056	1:428940015-428942245	0	0	0	1.02	0	0	Uncharacterized protein
XLOC_001231	MLOC_38134	1:428975948-428980552	53.51	19.81	50.68	37.16	37.63	44.12	Uncharacterized protein
XLOC_001232	MLOC_32003	1:429162350-429163764	0	0	0	2.01	0	0	Uncharacterized protein
XLOC_001233	MLOC_32991	1:429210155-429210526	7.01	4.03	14.95	12.34	0	0	Uncharacterized protein
XLOC_001234	MLOC_54500	1:429269153-429271862	0	0.94	0	0	0	1.42	Uncharacterized protein
XLOC_001235	MLOC_54501	1:429280668-429284039	0	1.03	0.72	1.58	1.18	0.78	Predicted protein; Uncharacterized protein
XLOC_001236	MLOC_11569	1:429314615-429318737	16.85	12.1	26.06	11.86	16.24	25.13	Uncharacterized protein
XLOC_001237	MLOC_79959	1:429323402-429326879	23.19	18.66	29.45	59.57	46.77	24.07	Uncharacterized protein
XLOC_001238	MLOC_20397	1:429396665-429398029	0	0	0	0	0	0	Reticulon-like protein
XLOC_001239	MLOC_53790	1:429424730-429427805	0	0	0	0	0	0	Uncharacterized protein
XLOC_001240	MLOC_53792	1:429430647-429433005	0	0	0	0	1.45	1.43	Uncharacterized protein
XLOC_001241	-	1:429469572-429470684	0.89	3.06	0	9.38	9.34	8.45
XLOC_001242	MLOC_40705	1:429506408-429507227	1.91	1.1	3.05	0	1.67	2.48	Uncharacterized protein
XLOC_001243	MLOC_61454	1:430046546-430051051	8.21	19.31	10.05	13.91	15.98	23.13	Predicted protein; Uncharacterized protein
XLOC_001244	MLOC_61455	1:430051953-430055473	106.22	137.68	114.65	76.24	94.58	92.2	Predicted protein; Uncharacterized protein
XLOC_001245	MLOC_13995	1:430069954-430075070	6.49	6.06	6.92	5.71	6.4	7.37	Uncharacterized protein
XLOC_001246	MLOC_17346	1:430091121-430093319	0	0	0	0	0	0	Uncharacterized protein
XLOC_001247	MLOC_81131	1:430094436-430095993	33.05	12.11	38.82	3.37	6.72	5.8	Uncharacterized protein
XLOC_001248	MLOC_40364	1:430102320-430102993	45.05	66.15	57.4	48.45	52.65	38.95	Uncharacterized protein
XLOC_001249	MLOC_44606	1:430258965-430263507	8.99	9.39	10.75	7.67	11.94	5.89	Predicted protein; Uncharacterized protein
XLOC_001250	MLOC_67495	1:430267263-430269065	8.09	1.54	3.48	0	4.79	1.58	Predicted protein; Uncharacterized protein
XLOC_001251	MLOC_61826	1:430284660-430289454	26.71	18.53	20.55	2.36	8.2	3.49	Uncharacterized protein
XLOC_001252	MLOC_6948	1:430291582-430295499	35.62	34.91	37.99	23.96	36.72	28.98	Uncharacterized protein
XLOC_001253	MLOC_72629	1:430307168-430308631	0	2.14	0	0	1.63	0	Uncharacterized protein
XLOC_001254	tRNA-Lys	1:430317007-430317079	0	0	0	0	0	0
XLOC_001255	-	1:430327278-430330130	50.58	39.89	51.31	33.15	29.55	45.02
XLOC_001256	MLOC_58461	1:430390921-430393511	0.58	2.69	2.49	2.28	1.03	5.56	Uncharacterized protein
XLOC_001257	MLOC_50930	1:430488597-430492095	28.69	18.84	17.13	14.88	13.25	15.28	6-phosphogluconate dehydrogenase, decarboxylating
XLOC_001258	MLOC_11316	1:430500711-430507249	2.5	4.3	7.99	6.62	2.58	7.02	myb-like transcription factor family protein
XLOC_001259	MLOC_18750	1:430521861-430525471	3.7	0	2.63	1.45	0.72	1.5	Uncharacterized protein
XLOC_001260	MLOC_18751	1:430526536-430530975	5.92	13.78	9.08	14.03	2.59	4.48	Uncharacterized protein
XLOC_001261	MLOC_20410	1:430540867-430545783	0	0.64	0	0	1.45	0.53	Uncharacterized protein
XLOC_001262	MLOC_34549	1:430557238-430559168	9.19	3.91	15.24	1.2	1.79	2.35	Uncharacterized protein
XLOC_001263	MLOC_65598	1:430570434-430571231	0	0	0	0	0	0	Uncharacterized protein
XLOC_001264	MLOC_7640	1:430577443-430578635	0	0	0	0	0	0	Uncharacterized protein
XLOC_001265	MLOC_43814	1:430584953-430588966	6.65	5.73	4.61	11.71	3.5	8.34	Uncharacterized protein
XLOC_001266	MLOC_17221	1:430594264-430595736	0	0	0	2.15	0	0	Uncharacterized protein
XLOC_001267	MLOC_79808	1:430649135-430652146	0	0	0	0	0	0	Phospholipase D
XLOC_001268	MLOC_62384	1:430910155-430914187	5.6	7.75	3.32	1.79	10.01	5.39	Uncharacterized protein
XLOC_001269	MLOC_4273	1:430919118-430923972	57.08	75.02	49.2	61.9	55.5	47.99	aldehyde dehydrogenase 12A1
XLOC_001270	MLOC_73333	1:430946814-430949886	0.2	1.41	0.44	1.44	1.79	1.24	Uncharacterized protein
XLOC_001271	MLOC_51193	1:430974356-430980136	2.22	1.53	1.97	2.6	6.48	2.62	Uncharacterized protein
XLOC_001272	MLOC_73550	1:431010240-431013974	22.68	12.22	12.79	12.25	8.13	7.02	Uncharacterized protein
XLOC_001273	MLOC_76454	1:431034820-431040352	0	2.18	1.52	4.14	3.53	0.51	Uncharacterized protein
XLOC_001274	MLOC_52947	1:431051908-431055594	3.14	5.42	0.67	3.64	4.41	4.89	Uncharacterized protein
XLOC_001275	MLOC_75960	1:431056561-431060663	10.46	6.63	11.93	6.35	3.16	10.29	Uncharacterized protein
XLOC_001276	MLOC_4248	1:431082105-431085296	8.49	26	12.07	4.98	34.7	30.57	Uncharacterized protein
XLOC_001277	MLOC_33002	1:431110739-431113004	23.23	21.08	15.65	12.91	2.14	10.57	Predicted protein; Uncharacterized protein
XLOC_001278	MLOC_10264	1:431189951-431191398	6.5	3.21	2.08	0	0	0	Predicted protein; Uncharacterized protein; WRKY transcription factor 19
XLOC_001279	mir-399	1:431211800-431211947	0	0	0	0	0	0
XLOC_001280	MLOC_65986	1:431218002-431221101	5.6	1.92	5.03	1.18	0	0	Uncharacterized protein
XLOC_001281	MLOC_65988	1:431223209-431225797	0.95	1.1	0	0	1.67	0	Tetratricopeptide repeat (TPR)-like superfamily protein
XLOC_001282	MLOC_55806	1:431252560-431253454	0	0	0	0	0	0	Uncharacterized protein
XLOC_001283	TUBA2	1:431256999-431259822	317.13	457.18	332.93	635.73	839.1	1029.91
XLOC_001284	MLOC_10780	1:431300948-431303401	8.04	4.61	10.72	14.11	0	12.12	Uncharacterized protein
XLOC_001285	MLOC_52596	1:431309343-431311745	0	0	0	0	0	0	Uncharacterized protein
XLOC_001286	MLOC_19686	1:431355464-431369582	0	0	0	0	0.2	0	Uncharacterized protein
XLOC_001287	MLOC_55823	1:431373254-431380012	15.25	8.91	11.7	15.99	18.94	22.05	Uncharacterized protein
XLOC_001288	MLOC_55824	1:431380189-431380412	0	0	0	0	25.17	0	Uncharacterized protein
XLOC_001289	tRNA-Val	1:431413509-431413583	0	0	0	0	0	0
XLOC_001290	MLOC_33223	1:432422750-432425328	30.28	14.84	18.87	20.93	13.03	9.99	Uncharacterized protein
XLOC_001291	MLOC_7793	1:432516525-432518022	10.9	2.61	14.05	7.99	2.39	1.57	Uncharacterized protein
XLOC_001292	MLOC_63903	1:434522652-434525361	0	0	0	0	0	0	Uncharacterized protein
XLOC_001293	MLOC_11286	1:434528397-434530775	31.42	18.2	16.33	3.72	0.57	2.74	Predicted protein; Uncharacterized protein
XLOC_001294	MLOC_53041	1:434552395-434554816	0	0	0	0	0	0	Uncharacterized protein
XLOC_001295	MLOC_37998	1:434899917-434900453	12.37	10.16	5.66	24.88	40.28	32.09	Uncharacterized protein
XLOC_001296	MLOC_63132	1:434960759-434962471	58.05	24.04	42.97	31.35	28.79	37.17	Uncharacterized protein
XLOC_001297	MLOC_77777	1:434985724-434986978	2.68	14.63	8.09	7.07	3.52	1.16	Predicted protein; Uncharacterized protein
XLOC_001298	MLOC_80177	1:435003380-435005948	0.38	0	0.8	0	1.32	1.3	Uncharacterized protein
XLOC_001299	MLOC_58337	1:435195897-435202184	0	1.32	0	0	1.3	0.4	Uncharacterized protein
XLOC_001300	MLOC_32433	1:435226999-435229606	1.09	1.26	4.66	3.85	22.99	3.78	Uncharacterized protein
XLOC_001301	MLOC_37437	1:435237500-435238459	13.22	4.47	4.98	0	0	0.67	Uncharacterized protein
XLOC_001302	MLOC_59588	1:435396451-435408152	8.39	5.67	5.79	1.74	6.48	4.26	Uncharacterized protein
XLOC_001303	MLOC_60006	1:435458153-435463329	0.19	0	0	1.36	0	0	Uncharacterized protein
XLOC_001304	MLOC_70743	1:435478984-435482711	6.21	1.79	3.86	14.84	16.74	8.58	Uncharacterized protein
XLOC_001305	MLOC_57898	1:435511796-435512636	0	0	0	0	0	0	Predicted protein; Uncharacterized protein
XLOC_001306	MLOC_79001	1:435564592-435565148	0	0	0	0	8.77	5.77	Uncharacterized protein
XLOC_001307	MLOC_17987	1:435571588-435573500	27.16	13.83	33.73	4.84	1.81	1.49	Uncharacterized protein
XLOC_001308	-	1:435662747-435662821	0	0	0	0	0	0
XLOC_001309	MLOC_5358	1:435749431-435752340	19.9	14.29	22.99	49.6	47.96	58.07	Predicted protein; Uncharacterized protein
XLOC_001310	MLOC_5359	1:435753031-435754311	0.67	1.54	1.43	0	0	0.58	Uncharacterized protein
XLOC_001311	MLOC_51122	1:435765247-435771124	0	0.73	0	0	0	0.73	Uncharacterized protein
XLOC_001312	MLOC_59323	1:435809552-435812261	0.79	0	0	0	0.69	0	Alcohol dehydrogenase 3
XLOC_001313	MLOC_26028	1:435830044-435832590	100.11	115.04	99.87	103.61	55.74	62.62	Reticulon-like protein
XLOC_001314	MLOC_68846	1:435901828-435902973	0	0	0	0	0	0	Uncharacterized protein
XLOC_001315	MLOC_42760	1:435915819-435917501	0	0	0	0	0	0.34	Uncharacterized protein
XLOC_001316	MLOC_32116	1:435967691-435968603	0	0	0	0	0	0	Uncharacterized protein
XLOC_001317	MLOC_60475	1:436140385-436144512	5.86	1.92	7.14	2.95	6.59	8.13	Predicted protein; Uncharacterized protein
XLOC_001318	MLOC_62584	1:436158275-436159304	0	0.82	0.76	0	0	0	Uncharacterized protein
XLOC_001319	tRNA-Asp	1:436200011-436200083	0	0	0	0	0	0
XLOC_001320	-	1:436217120-436217953	10.23	2.94	16.37	22.5	6.72	2.21
XLOC_001321	MLOC_63510	1:436264659-436267476	0.67	0.35	2.64	0	1.62	2.12	Uncharacterized protein
XLOC_001322	MLOC_26628	1:436296566-436300504	4.96	6.17	3.96	8.72	5.07	8.57	P-loop containing nucleoside triphosphate hydrolases superfamily protein
XLOC_001323	MLOC_75792	1:436307114-436310402	159.77	203.08	143.83	141.2	182.15	209.23	Uncharacterized protein
XLOC_001324	MLOC_69311	1:436345115-436346983	94.08	83.43	94.9	61.18	75.29	93.72	Uncharacterized protein
XLOC_001325	MLOC_20762	1:436384242-436388085	8.43	10.38	8.35	10.59	4.22	17.18	Uncharacterized protein
XLOC_001326	MLOC_70721	1:436391794-436392470	0	0	0	0	0	0	Uncharacterized protein
XLOC_001327	MLOC_43767	1:436393739-436396429	7.54	2.96	4.38	2.06	6	10.34	Predicted protein; Uncharacterized protein
XLOC_001328	MLOC_23826	1:436401830-436404680	0	0	0	0	0	0	Uncharacterized protein
XLOC_001329	MLOC_34869	1:436450802-436451259	0	0	0	0	0	0	Uncharacterized protein
XLOC_001330	tRNA-His	1:436478401-436478473	0	0	0	0	0	0
XLOC_001331	MLOC_51793	1:436557241-436561495	9.37	11.82	15.64	4.3	10.71	13.03	Uncharacterized protein
XLOC_001332	MLOC_13594	1:436584573-436585875	0	0	0	0	0	0	Uncharacterized protein
XLOC_001333	MLOC_10735	1:436834550-436836403	3.56	5.32	3.42	5.01	7.49	10.16	Uncharacterized protein
XLOC_001334	MLOC_4128	1:437683266-437690685	8.32	30.85	6.51	8.61	4.29	4.29	Nucleotide-diphospho-sugar transferases superfamily protein
XLOC_001335	MLOC_65827	1:437723848-437729382	18.09	13.16	16.4	21.21	21.66	16.23	Uncharacterized protein
XLOC_001336	tRNA-Ile	1:437739994-437740068	0	0	0	0	0	0
XLOC_001337	tRNA-Met	1:437743060-437743147	0	0	0	0	0	0
XLOC_001338	MLOC_3959	1:437796454-437800849	3.41	4.47	3.37	3.42	4.69	6.94	CRS1 / YhbY (CRM) domain-containing protein
XLOC_001339	MLOC_498	1:437806555-437809799	0.42	25.89	2.27	56.91	67.55	25.48	Heat shock factor A2c; Predicted protein; Uncharacterized protein
XLOC_001340	MLOC_60404	1:437840215-437844131	2.61	1.12	2.16	2.85	2.31	1.98	Uncharacterized protein
XLOC_001341	tRNA-Ile	1:437877149-437877223	0	0	0	0	0	0
XLOC_001342	MLOC_82118	1:437930838-437932285	22.72	65.59	19.91	12.3	4.08	0	Uncharacterized protein
XLOC_001343	tRNA-His	1:437945665-437945737	0	0	0	0	0	0
XLOC_001344	MLOC_3718	1:437953511-437955768	0	0	0	0	0	0	Tetratricopeptide repeat (TPR)-like superfamily protein
XLOC_001345	MLOC_57602	1:437959387-437960384	0	0	0	0	0	1.28	Predicted protein; Uncharacterized protein
XLOC_001346	MLOC_32219	1:438057282-438057807	0	0	0	0	0	0	Uncharacterized protein
XLOC_001347	MLOC_38003	1:438067201-438067873	1.25	2.88	4.01	0	0	0	Uncharacterized protein
XLOC_001348	MLOC_70917	1:439563081-439567776	23.89	21.35	22.29	12.84	21.52	30.69	Uncharacterized protein
XLOC_001349	MLOC_13796	1:439611490-439612299	0	4.15	5.82	0	3.16	4.72	Uncharacterized protein
XLOC_001350	MLOC_56536	1:439756079-439758579	33.26	107.23	35.48	33.69	43.29	48.45	Predicted protein; Uncharacterized protein
XLOC_001351	MLOC_56537	1:439759275-439761346	1.89	0.72	2.68	0	0	0.27	Uncharacterized protein
XLOC_001352	MLOC_5726	1:439776961-439783002	13.27	15.85	13.21	8.48	12.64	10.45	Predicted protein; Uncharacterized protein
XLOC_001353	MLOC_67176	1:439797186-439799130	0	0	0	0	0	0	Predicted protein; Uncharacterized protein
XLOC_001354	MLOC_55993	1:439828949-439829578	0	1.59	0	0	0	0	Uncharacterized protein
XLOC_001355	MLOC_64544	1:439845991-439846777	0	0	0	0	0	0	Uncharacterized protein
XLOC_001356	MLOC_38822	1:439904201-439905361	12.28	9.17	9.17	0	0	0	Uncharacterized protein
XLOC_001357	MLOC_497	1:439915389-439916685	0	0	0	0	0	0	Uncharacterized protein
XLOC_001358	MLOC_46285	1:440312761-440313716	0.78	0.9	0	0	6.85	2.03	Predicted protein; Uncharacterized protein
XLOC_001359	MLOC_7164	1:440714925-440715874	0	0	0	0	0	0	Predicted protein; Uncharacterized protein
XLOC_001360	MLOC_74290	1:440729862-440731920	0	0.73	0	3.34	0	1.1	3-ketoacyl-CoA synthase
XLOC_001361	MLOC_58456	1:441314775-441315274	145.19	130.27	165.47	259.03	261.47	428.17	Uncharacterized protein
XLOC_001362	MLOC_34953	1:441326065-441326752	0	0	0	0	0	0	Uncharacterized protein
XLOC_001363	MLOC_34954	1:441326857-441328678	0.36	0.42	0	1.28	1.27	0	Uncharacterized protein
XLOC_001364	MLOC_37001	1:441940145-441945524	8.22	9.24	6.12	6.32	9.72	2.07	phosphatidyl serine synthase family protein
XLOC_001365	MLOC_36360	1:441962136-441963037	0	0	0	0	0	0	Gibberellin-regulated family protein
XLOC_001366	tRNA-Asp	1:442415378-442415450	0	0	0	0	0	0
XLOC_001367	tRNA-Val	1:442431661-442431735	0	0	0	0	0	0
XLOC_001368	tRNA-Val	1:442467991-442468065	0	0	0	0	0	0
XLOC_001369	tRNA-Val	1:442469582-442469656	0	0	0	0	0	0
XLOC_001370	MLOC_14711	1:442579333-442579959	1.39	1.6	0	0	0	0	Uncharacterized protein
XLOC_001371	MLOC_68302	1:444266868-444268600	0.38	0	0	0	0	1.66	Uncharacterized protein
XLOC_001372	MLOC_69619	1:444274770-444282357	48.4	32.7	45.37	50.91	48.07	46.11	Uncharacterized protein
XLOC_001373	MLOC_57557	1:444289742-444293059	1.98	6.36	7.17	4.18	3.74	1.98	Uncharacterized protein
XLOC_001374	MLOC_81296	1:444296885-444300156	0	0.31	0	0	0.47	0.23	Uncharacterized protein
XLOC_001375	MLOC_37219	1:444314696-444320332	8.01	15.23	8.93	4.91	7.38	10.86	Uncharacterized protein
XLOC_001376	MLOC_68502	1:444324234-444327583	0.19	0.86	0.2	0.66	0	1.61	Uncharacterized protein
XLOC_001377	MLOC_38050	1:444339639-444343978	28.65	29.57	27.44	12.35	7.18	19.72	2-oxoglutarate (2OG) and Fe(II)-dependent oxygenase superfamily protein
XLOC_001378	MLOC_5205	1:444366193-444368302	13.56	4.96	15.12	8.68	10.27	8.26	Uncharacterized protein
XLOC_001379	MLOC_6393	1:444394063-444397375	0	0	0	0	0	0	Uncharacterized protein
XLOC_001380	tRNA-Met	1:444427021-444427108	0	0	0	0	0	0
XLOC_001381	MLOC_49386	1:444438658-444614082	124.68	138.01	75.48	161.07	100.14	77.23	Uncharacterized protein
XLOC_001382	MLOC_52485	1:444438658-444614082	15.67	4.49	15.06	6.88	8	12.96	Uncharacterized protein
XLOC_001383	-	1:444438658-444614082	36.94	22.58	42.75	49.78	44.08	21.74
XLOC_001384	MLOC_66000	1:444438658-444614082	18.15	11.47	18.39	36.72	19.09	20.5	Uncharacterized protein
XLOC_001385	MLOC_31759	1:444438658-444614082	43.21	24.39	45.67	54.01	44.15	54.96	novel interactor of JAZ
XLOC_001386	MLOC_54026	1:445267007-445270768	11.74	15.07	15.83	4.86	10.89	10.15	Predicted protein; Uncharacterized protein
XLOC_001387	tRNA-Ser	1:445271203-445271285	0	0	0	0	0	0
XLOC_001388	tRNA-Ser	1:445277222-445277304	0	0	0	0	0	0
XLOC_001389	MLOC_57068	1:445345150-445346851	0.78	0.45	0.84	0	0	2.71	Uncharacterized protein
XLOC_001390	MLOC_59493	1:445408674-445412601	8.38	14.14	8.7	8.3	17.5	16.84	Uncharacterized protein
XLOC_001391	MLOC_58682	1:445486706-445487500	0	0	0	0	0	0	Uncharacterized protein
XLOC_001392	MLOC_15949	1:445507372-445508239	0	1.02	0	0	10.86	4.59	BEST Arabidopsis thaliana protein match is: transcription factor-related (TAIR:AT4G18650.1); Has 560 Blast hits to 560 proteins in 40 species: Archae - 0; Bacteria - 0; Metazoa - 2; Fungi - 0; Plants - 558; Viruses - 0; Other Eukaryotes - 0 (source: /.../BLink).
XLOC_001393	MLOC_58776	1:447186088-447186852	0	0	0	0	0	0	Uncharacterized protein
XLOC_001394	PSAH	1:447278466-447279634	53.52	34.31	64.6	105.49	105.17	121.24
XLOC_001395	MLOC_64448	1:447325045-447325609	0	0	0	0	0	0	Uncharacterized protein
XLOC_001396	MLOC_25774	1:447643392-447647374	16.43	32.22	15.41	46.4	78.94	51.18	Uncharacterized protein
XLOC_001397	MLOC_53410	1:447916015-447923685	9.84	9.83	8.21	15.05	20.5	25.03	phosphate 2
XLOC_001398	MLOC_36519	1:448169261-448170236	1.52	1.75	1.62	0	1.33	3.29	Uncharacterized protein
XLOC_001399	MLOC_34332	1:448188558-448190400	0	0.41	0	0	0	0.31	Uncharacterized protein
XLOC_001400	MLOC_17721	1:448783954-448787448	6.51	5.23	4.86	9.16	2.28	5.06	Uncharacterized protein
XLOC_001401	MLOC_76349	1:448872323-448873590	4.01	9.22	5.35	50.42	66.27	60.87	Uncharacterized protein
XLOC_001402	MLOC_65812	1:449182371-449183114	3.27	3.75	4.65	0	1.91	0	Uncharacterized protein
XLOC_001403	MLOC_53219	1:449198093-449289797	67.3	44.19	46.14	50.79	235.92	162.08	Predicted protein; Uncharacterized protein
XLOC_001404	MLOC_53219	1:449198093-449289797	4.07	2.92	8.15	5.38	6.25	6.16	Predicted protein; Uncharacterized protein
XLOC_001405	MLOC_3943	1:449198093-449289797	0	0	0	0	0	0.86	Uncharacterized protein
XLOC_001406	MLOC_21098	1:449292019-449292472	0	0	0	0	0	0	Uncharacterized protein
XLOC_001407	MLOC_57640	1:449554110-449558224	0.68	4.7	0	2.4	5.98	4.71	Uncharacterized protein
XLOC_001408	THI1.2	1:449625559-449627144	811.92	554.8	735.98	366.95	395.25	494.11
XLOC_001409	MLOC_37607	1:449645760-449646349	0	0	0	0	0	0	Uncharacterized protein
XLOC_001410	MLOC_19035	1:449714562-449715322	6.33	24.26	10.13	37.15	55.52	38.34	Uncharacterized protein
XLOC_001411	-	1:449855633-449856807	104.61	86.81	90.5	49.08	89.64	55.27
XLOC_001412	MLOC_54834	1:449864179-449866692	122.26	379.12	139.99	98.07	96.12	142.23	60S ribosomal protein L18a
XLOC_001413	MLOC_58541	1:449933767-449934824	20.44	24.36	15	18.04	4.49	8.86	Predicted protein; Uncharacterized protein
XLOC_001414	MLOC_4845	1:449937223-449940109	2.03	3.12	4.34	7.16	9.51	11.14	Uncharacterized protein
XLOC_001415	MLOC_44067	1:449966043-449967175	1.9	0	0.67	2.23	0	0	Uncharacterized protein
XLOC_001416	MLOC_44910	1:449971532-449973348	2.19	1.26	1.17	2.56	1.28	0	Uncharacterized protein
XLOC_001417	tRNA-Arg	1:450026187-450026260	0	0	0	0	0	0
XLOC_001418	MLOC_78416	1:450032154-450033371	29.8	29.78	35.93	31.92	11.36	8.96	Uncharacterized protein
XLOC_001419	MLOC_61440	1:450557298-450560024	0	0	0	0	0	0	Uncharacterized protein
XLOC_001420	tRNA-Arg	1:451429607-451429680	0	0	0	0	0	0
XLOC_001421	tRNA-Arg	1:451432647-451432720	0	0	0	0	0	0
XLOC_001422	MLOC_78723	1:451432974-451435940	0	0	0	4.37	1.23	0.54	Uncharacterized protein
XLOC_001423	MLOC_70472	1:451453380-451456599	1.07	0	1.14	3.09	0	0	RNA binding;GTP binding
XLOC_001424	tRNA-Gly	1:451503684-451503755	0	0	0	0	0	0
XLOC_001425	MLOC_63282	1:451511609-451516068	2.62	3.01	2.51	8.66	7.34	17.19	Predicted protein; Uncharacterized protein
XLOC_001426	MLOC_43997	1:451518526-451520976	1.31	0.3	1.12	0	0.46	0	Uncharacterized protein
XLOC_001427	tRNA-Arg	1:451522157-451522230	0	0	0	0	0	0
XLOC_001428	MLOC_76711	1:451528618-451529966	0	0	0	0	0	0	Uncharacterized protein
XLOC_001429	MLOC_80403	1:451581838-451582814	0.76	0	0	0	0	0	Uncharacterized protein
XLOC_001430	MLOC_36464	1:452972814-452980741	12.59	19.98	10.02	25.32	16.12	22.64	Uncharacterized protein
XLOC_001431	MLOC_6117	1:452996323-453000317	0	1.71	0.53	5.92	1.6	2.8	ribonuclease P family protein
XLOC_001432	tRNA-Gln	1:453038369-453038441	0	0	0	0	0	0
XLOC_001433	MLOC_69215	1:453054128-453055293	1.22	2.11	0.65	6.45	20.35	22.18	Predicted protein; Uncharacterized protein
XLOC_001434	MLOC_38860	1:453059804-453062031	1.74	2.33	2.48	4.09	2.04	5.02	Uncharacterized protein
XLOC_001435	MLOC_39527	1:453081352-453083004	5.07	7.46	4.62	7.62	13.88	4.45	Uncharacterized protein
XLOC_001436	MLOC_44090	1:453773197-453777554	294	112.78	299.4	38.79	35.69	47.48	Uncharacterized protein
XLOC_001437	MLOC_75222	1:453786720-453787252	0	0	0	0	0	0	Uncharacterized protein
XLOC_001438	MLOC_18286	1:453787360-453789605	7.19	9.26	6.14	20.83	12.93	20.4	Uncharacterized protein
XLOC_001439	MLOC_19080	1:453789916-453791485	0	1.08	0	0	0	0	Uncharacterized protein
XLOC_001440	MLOC_53626	1:455011125-455012757	1.25	3.09	0	0	12.29	0	Uncharacterized protein
XLOC_001441	MLOC_53627	1:455012891-455022832	2.97	1.14	3.17	3.49	0	6	Predicted protein; Uncharacterized protein
XLOC_001442	MLOC_53628	1:455012891-455022832	0	0.68	0.63	2.58	3.13	1.03	Uncharacterized protein
XLOC_001443	MLOC_68976	1:455062420-455065272	10.42	9.17	7.81	13.26	13.22	13.42	3-ketoacyl-CoA synthase
XLOC_001444	MLOC_50830	1:455081559-455085289	54.53	30.4	61.22	6.5	2.67	0.8	Uncharacterized protein
XLOC_001445	MLOC_54694	1:455147820-455148718	0	1.55	0	0	0	0	Uncharacterized protein
XLOC_001446	MLOC_51469	1:455198117-455199566	3.4	7.82	3.63	2.99	2.98	2.21	Uncharacterized protein
XLOC_001447	-	1:455216265-455218102	175.64	131.27	280.25	140.71	130.16	116.05
XLOC_001448	MLOC_10676	1:455319716-455322994	147.66	155.7	151.24	80.12	90.1	115.08	Uncharacterized protein
XLOC_001449	MLOC_10049	1:455383513-455387071	27.41	16.46	35.39	19.55	5.91	23.87	Uncharacterized protein
XLOC_001450	MLOC_75650	1:455435244-455436605	4.57	0	2.71	0	0.89	2.19	Uncharacterized protein
XLOC_001451	MLOC_15065	1:455441442-455443335	0	0.69	0	2.11	0	0	Uncharacterized protein
XLOC_001452	MLOC_38367	1:455488778-455490628	6.78	2.05	7.23	16.32	19.38	19.43	Ubiquitin carboxyl-terminal hydrolase family protein
XLOC_001453	MLOC_49205	1:455493509-455495341	0	1.24	0	0	0	0	Uncharacterized protein
XLOC_001454	MLOC_6981	1:455515992-455518642	121.35	64.78	130.45	26.89	18.42	18.76	Uncharacterized protein
XLOC_001455	MLOC_71251	1:455530362-455531585	28.81	13.9	36.26	2.03	1.01	3.49	Uncharacterized protein
XLOC_001456	MLOC_13207	1:455534531-455539533	0.43	1	0.62	1.5	2.04	1.84	Uncharacterized protein
XLOC_001457	MLOC_37492	1:455546065-455549416	6	3.19	6.98	0	1.39	4.36	Uncharacterized protein
XLOC_001458	MLOC_36752	1:455555526-455560141	5.91	11.63	8.02	3.78	3.77	4.18	Predicted protein; Uncharacterized protein
XLOC_001459	MLOC_15900	1:455560828-455563432	7.72	9.7	4.49	4.94	2.46	5.46	Uncharacterized protein
XLOC_001460	MLOC_67283	1:455635752-455643127	0	0.64	0	0	0	0	Uncharacterized protein
XLOC_001461	MLOC_52815	1:455645875-455654384	3.95	5.71	4.19	5	4.15	3.68	Uncharacterized protein
XLOC_001462	MLOC_20244	1:455663897-455670097	5.45	3.65	8.23	7.97	11.13	7.84	Predicted protein; Uncharacterized protein
XLOC_001463	MLOC_37510	1:455683498-455689257	0.34	0	0	0.91	0.46	0.29	Uncharacterized protein
XLOC_001464	tRNA-Gln	1:455717425-455717497	0	0	0	0	0	0
XLOC_001465	MLOC_14104	1:455722940-455726571	1.35	2.87	2.98	25.92	12.91	16.24	Uncharacterized protein
XLOC_001466	MLOC_17779	1:455790080-455791195	5.16	3.7	2.06	0	2.26	0.56	Uncharacterized protein
XLOC_001467	MLOC_53577	1:455802577-455804048	0.46	2.66	0.49	6.52	6.5	6.01	Integrase-type DNA-binding superfamily protein
XLOC_001468	tRNA-Pro	1:455838173-455838245	0	0	0	0	0	0
XLOC_001469	MLOC_40554	1:455901356-455902161	1.14	2.62	1.22	4.02	0	1.97	Uncharacterized protein
XLOC_001470	MLOC_78143	1:455986834-456176654	23	17.37	23.4	7.41	10.13	5.92	Uncharacterized protein
XLOC_001471	MLOC_37402	1:455986834-456176654	0.51	0.9	0.49	1.19	1.21	0.79	Uncharacterized protein
XLOC_001472	MLOC_58691	1:455986834-456176654	0.76	1.74	2.42	1.33	0	0	Uncharacterized protein
XLOC_001473	MLOC_80023	1:455986834-456176654	5.8	0	5.41	0	7.62	0	Predicted protein; Uncharacterized protein
XLOC_001474	MLOC_2269	1:455986834-456176654	0	4.96	0	6.08	13.62	11.94	Uncharacterized protein
XLOC_001475	MLOC_5173	1:455986834-456176654	18.66	54.47	28.73	13.43	14.35	12	Glucose-1-phosphate adenylyltransferase large subunit 1, chloroplastic/amyloplastic
XLOC_001476	MLOC_12925	1:456205665-456209248	20.97	11.06	21.49	30.58	31	27.33	Predicted protein; Uncharacterized protein
XLOC_001477	MLOC_72340	1:456328718-456329043	9.54	10.96	10.18	0	0	0	Uncharacterized protein
XLOC_001478	MLOC_55589	1:456399946-456406068	11.77	7.52	12.06	32.16	40.12	44.87	Hydroxyproline-rich glycoprotein family protein
XLOC_001479	MLOC_55590	1:456409671-456411429	8.31	16.93	11.28	9.31	5.96	3.92	Uncharacterized protein
XLOC_001480	MLOC_55591	1:456420509-456421399	0	0	0	0	0	0	Predicted protein; Uncharacterized protein
XLOC_001481	MLOC_51160	1:456512908-456516746	0	1.13	0.35	1.16	0	1.42	Uncharacterized protein
XLOC_001482	MLOC_57280	1:456526194-456527750	4.81	6.46	0.75	2.47	3.69	0.61	Uncharacterized protein
XLOC_001483	tRNA-Gly	1:456574608-456574679	0	0	0	0	0	0
XLOC_001484	MLOC_38551	1:456604527-456608023	1.7	3.9	0	1.46	0	0	Uncharacterized protein
XLOC_001485	MLOC_75500	1:456624493-456626304	6.67	3.54	3.28	5.42	0	0.89	Uncharacterized protein
XLOC_001486	U5	1:456632027-456632115	0	0	0	0	0	0
XLOC_001487	MLOC_13500	1:456675891-456676565	0	0	0	0	2.19	0	Uncharacterized protein
XLOC_001488	MLOC_37508	1:456703135-456705385	1.29	0.74	0	0	11.27	3.34	Uncharacterized protein
XLOC_001489	snoZ155	1:456728398-456728478	0	0	0	0	0	0
XLOC_001490	snoF1_F2	1:456729115-456729261	0	0	0	0	0	0
XLOC_001491	SNORD15	1:456729491-456729578	0	0	619.74	0	0	0
XLOC_001492	SNORD33	1:456729787-456729874	0	0	0	0	0	0
XLOC_001493	snoZ103	1:456730063-456730158	0	0	0	0	0	0
XLOC_001494	snoR2	1:456730363-456730495	0	0	0	0	0	0
XLOC_001495	SNORD14	1:456730582-456730703	138.25	0	0	0	0	0
XLOC_001496	snoZ155	1:456731215-456731294	0	0	0	0	0	0
XLOC_001497	MLOC_39728	1:456759876-456760987	18.12	13.39	16.57	2.28	9.08	15.67	Uncharacterized protein
XLOC_001498	MLOC_79171	1:456905665-456906622	3.12	9.85	3.33	0	2.73	1.35	Uncharacterized protein
XLOC_001499	MLOC_12989	1:457188510-457194413	4.03	9.44	4.88	5.14	4.48	8.06	Uncharacterized protein
XLOC_001500	snoR77	1:457270342-457270450	0	0	0	0	0	0
XLOC_001501	snoR77	1:457270500-457270636	0	0	0	0	0	0
XLOC_001502	MLOC_76604	1:457276492-457278511	0	0	0	0	0	0	Uncharacterized protein
XLOC_001503	MLOC_6585	1:457569600-457570528	0	1.08	0	3.31	0	3.25	Uncharacterized protein
XLOC_001504	MLOC_10939	1:457587480-457593645	30.57	51.88	23.48	57.46	38.63	66.69	Uncharacterized protein
XLOC_001505	MLOC_61554	1:457599558-457601676	0	0	0	0	0	0	Uncharacterized protein
XLOC_001506	MLOC_3613	1:458003178-458008169	0	0	0	0	0	0	Uncharacterized protein
XLOC_001507	MLOC_3614	1:458008728-458010965	0	0	0	0	0.67	0	Uncharacterized protein
XLOC_001508	-	1:458021091-458021861	0	1.98	0	0	3.03	19.4
XLOC_001509	MLOC_11749	1:458025495-458028626	0	0	0	0	0	0.76	Uncharacterized protein
XLOC_001510	MLOC_72774	1:458030271-458034969	1.28	3.88	0.45	1.7	0	1.84	Asparagine synthetase
XLOC_001511	MLOC_13506	1:458106867-458112307	0	0.77	0	0	0	0	Uncharacterized protein
XLOC_001512	MLOC_39029	1:458112919-458114823	0	0.73	0	0	0	0	Uncharacterized protein
XLOC_001513	MLOC_17297	1:458218731-458220212	0	0.53	0	0	0	0.4	Uncharacterized protein
XLOC_001514	snoR137	1:458221978-458222118	0	0	0	0	0	0
XLOC_001515	snoZ103	1:458222300-458222399	0	0	0	0	0	0
XLOC_001516	snoZ103	1:458222534-458222629	0	0	0	0	0	0
XLOC_001517	MLOC_55695	1:458280625-458285878	37.08	42.14	42.63	26.1	28.17	45.24	Predicted protein; Uncharacterized protein
XLOC_001518	MLOC_54700	1:458535354-458538204	1.1	0	0.59	1.93	0	0.95	Uncharacterized protein
XLOC_001519	-	1:458555076-458558957	10.68	13.44	11.93	5.37	5.35	7.91
XLOC_001520	MLOC_10669	1:458584315-458586870	0.5	1.72	0.53	0	0	0	Predicted protein; Uncharacterized protein
XLOC_001521	MLOC_44947	1:458623165-458625763	5.36	6.16	4.76	0	4.7	0	Uncharacterized protein
XLOC_001522	snoZ247	1:459667332-459667471	0	0	0	0	0	0
XLOC_001523	MLOC_55575	1:459900913-459905286	0	0	0	0	0	0	Uncharacterized protein
XLOC_001524	MLOC_43039	1:459906748-459911576	2	1.32	0	2.02	3.96	0.99	S-adenosyl-L-methionine-dependent methyltransferases superfamily protein
XLOC_001525	MLOC_69401	1:460152532-460158634	11.45	10.61	9.06	5.2	12.95	4.47	Predicted protein; Uncharacterized protein
XLOC_001526	MLOC_11982	1:460187114-460191825	0	0.24	0	0	0.42	0.21	Uncharacterized protein
XLOC_001527	MLOC_43777	1:460862460-460867984	4.06	14.32	3.18	1.91	0.47	0.56	CTP synthase
XLOC_001528	MLOC_53684	1:460868906-460874175	21.59	17.47	18.98	13.37	21.53	18.66	Auxin-responsive GH3 family protein
XLOC_001529	MLOC_71386	1:460876575-460879398	74.35	41.91	90.52	22.21	13.52	27.29	Uncharacterized protein
XLOC_001530	MLOC_11082	1:460897796-460900576	1.24	5.72	1.32	1.99	1.09	3.76	Uncharacterized protein
XLOC_001531	MLOC_77132	1:461024576-461026616	557.94	334.22	579.42	30.34	27.2	19.38	Uncharacterized protein
XLOC_001532	MLOC_1081	1:461190401-461192381	8.46	5.91	5.49	1.29	0	0.64	Uncharacterized protein
XLOC_001533	MLOC_67265	1:461242978-461246713	3.27	2.32	4.27	14.15	4.46	10.46	like SEX4 1
XLOC_001534	tRNA-Val	1:461246869-461246942	0	0	0	0	0	0
XLOC_001535	tRNA-Val	1:461250935-461251008	0	0	0	0	0	0
XLOC_001536	MLOC_66503	1:461263799-461270360	4.37	5.65	3.79	5.76	5.74	5.19	Predicted protein; Uncharacterized protein
XLOC_001537	MLOC_61638	1:461280594-461284518	0.17	0.71	1.62	0	0	0.73	Uncharacterized protein
XLOC_001538	MLOC_78082	1:461291067-461293517	0	0	0	0	0	0	Predicted protein; Uncharacterized protein
XLOC_001539	MLOC_54939	1:461304519-461310504	6.35	11.78	8.08	8.24	10.75	5.63	Uncharacterized protein
XLOC_001540	MLOC_19564	1:461320572-461323361	3.09	3	2.56	10.73	4.81	3.76	Uncharacterized protein
XLOC_001541	MLOC_65455	1:461340679-461343866	18.43	13.2	17.67	20.68	15.45	15.48	Uncharacterized protein
XLOC_001542	MLOC_70788	1:461372274-461373074	0	1.13	1.05	0	0	0	Uncharacterized protein
XLOC_001543	MLOC_81630	1:461382052-461384251	6.6	6.42	9.75	10.72	10.68	10.54	Uncharacterized protein
XLOC_001544	MLOC_6992	1:461387925-461391407	0	0	0.52	0	0	0	Uncharacterized protein
XLOC_001545	MLOC_37762	1:461461114-461463562	13.6	27.15	22.91	15.12	10.04	18.57	Uncharacterized protein
XLOC_001546	MLOC_13176	1:461620377-461630045	22.26	25.82	24.1	21.04	23.88	27.72	Uncharacterized protein
XLOC_001547	MLOC_66934	1:461646542-461651952	8.58	7.1	8.42	13.29	2.41	8.91	Uncharacterized protein
XLOC_001548	MLOC_15968	1:461671932-461676066	3.28	0.47	1.31	1.44	0	1.06	Uncharacterized protein
XLOC_001549	-	1:461696151-461696917	11.74	35.97	11.13	0	2.29	12.4
XLOC_001550	-	1:461706362-461707152	35.72	42.41	33.02	8.38	52.17	30.88
XLOC_001551	MLOC_73103	1:461849329-461851888	19.38	15.18	16.84	22.7	22.61	4.46	Uncharacterized protein
XLOC_001552	MLOC_7214	1:462392346-462394041	0	0	0	1.39	0	0	Uncharacterized protein
XLOC_001553	MLOC_37532	1:462415761-462422758	17.59	45.28	20.02	33.12	22.05	38.63	Uncharacterized protein
XLOC_001554	MLOC_50248	1:462443152-462447021	71.67	68.32	72.48	50.43	48.68	48.92	Uncharacterized protein
XLOC_001555	-	1:462461011-462462446	27.94	21.41	29.8	26.23	9.8	19.33
XLOC_001556	-	1:462500534-462501902	72.67	53.68	74.74	9.14	4.55	38.15
XLOC_001557	MLOC_2235	1:462511434-462512431	0	0	0	0	0	0	Uncharacterized protein
XLOC_001558	MLOC_74856	1:463014699-463016168	21.32	22.91	18.28	12.44	17.05	19.88	Pathogen-related protein
XLOC_001559	MLOC_54502	1:463018328-463019915	19.95	18.05	17.66	32.86	16.37	25.69	Uncharacterized protein
XLOC_001560	MLOC_70713	1:463395569-463398173	107.09	91.21	102.13	13.3	33.13	19.61	Uncharacterized protein
XLOC_001561	MLOC_73440	1:463440233-463444882	6.41	2.24	4.76	3.07	1.53	1.45	Uncharacterized protein
XLOC_001562	-	1:463470376-463471873	3.46	1.33	3.69	40.58	34.36	35.89
XLOC_001563	MLOC_70585	1:463981939-463985029	62.09	95.73	53.67	51.85	46.69	58.61	Histone deacetylase HD2 isoform 1
XLOC_001564	MLOC_11462	1:464053341-464057041	10.85	25.99	10.38	16.63	19.72	27.42	Uncharacterized protein
XLOC_001565	MLOC_14744	1:464078792-464084848	13.99	8.51	16.24	4.34	10.1	12.45	Predicted protein; Uncharacterized protein
XLOC_001566	MLOC_14745	1:464085204-464086156	0	0	0	0	0	0	Uncharacterized protein
XLOC_001567	MLOC_65880	1:3632-252231	4.56	20.03	4.6	10.23	7.27	10.05	Uncharacterized protein
XLOC_001568	MLOC_10384	1:3632-252231	0	0	0	0	0	0	Uncharacterized protein
XLOC_001569	MLOC_54637	1:254774-259900	2.19	1.8	1.34	4.41	4.94	4.33	Uncharacterized protein
XLOC_001570	MLOC_55538	1:273377-277018	45.73	41.53	48.87	32.33	29.67	46.42	Uncharacterized protein
XLOC_001571	MLOC_67805	1:295237-296424	33.46	21.32	31.17	35.47	45.18	50.59	Ribosomal L28 family
XLOC_001572	MLOC_15761	1:302262-304488	772.17	317.02	469.17	2.47	4.93	10.33	Predicted protein; Uncharacterized protein
XLOC_001573	MLOC_78967	1:309455-311257	0	0	0	0	0	0	Uncharacterized protein
XLOC_001574	-	1:349094-350178	541.77	128.11	425.56	13.77	3.43	13.53
XLOC_001575	MLOC_5296	1:495183-504905	34.98	17.65	14.78	13.9	5.77	12.24	Predicted protein; Uncharacterized protein
XLOC_001576	MLOC_72380	1:539401-546911	3.99	0.66	3.05	5.46	24.68	5.8	Uncharacterized protein
XLOC_001577	MLOC_23803	1:652883-656955	30.95	45.38	35.29	7.58	7.55	21.22	5'-AMP-activated protein kinase beta-2 subunit protein
XLOC_001578	MLOC_21930	1:685448-771934	817.8	484.54	756.53	21.28	59.76	30.39	Uncharacterized protein
XLOC_001579	MLOC_21930	1:685448-771934	0	0	0	0	0	0	Uncharacterized protein
XLOC_001580	MLOC_76228	1:780669-782032	0	0	0	0	0	0	Uncharacterized protein
XLOC_001581	MLOC_54063	1:883402-888942	9.81	5.23	8.22	9.86	7.91	11.71	Uncharacterized protein
XLOC_001582	MLOC_68128	1:894473-899016	0	0	0	0	0	0	Uncharacterized protein
XLOC_001583	tRNA-Ser	1:900704-900786	0	0	0	0	0	0
XLOC_001584	MLOC_79508	1:929229-931126	38.52	31.14	30.43	32.63	27.51	48.78	Uncharacterized protein
XLOC_001585	MLOC_19727	1:1237052-1240193	1.67	0	1.07	0	1.17	0.87	Uncharacterized protein
XLOC_001586	MLOC_26623	1:1690041-1690291	0	0	0	0	0	0	Uncharacterized protein
XLOC_001587	MLOC_66610	1:1763465-1770095	0	0	0	0	0	0	Uncharacterized protein
XLOC_001588	MLOC_57152	1:1796788-1800287	5.2	4.48	5.55	4.58	4.56	2.81	Predicted protein; Uncharacterized protein
XLOC_001589	MLOC_57153	1:1802214-1806224	13.8	22.72	19.2	16.96	18.51	8.58	Uncharacterized protein
XLOC_001590	-	1:1807910-1808862	14.86	2.85	19.81	0	0	1.07
XLOC_001591	MLOC_72196	1:1881326-1882208	0	0	0	0	0	0	Uncharacterized protein
XLOC_001592	MLOC_57592	1:1917057-1918943	0	0	0	0	0	0	Uncharacterized protein
XLOC_001593	-	1:1925237-1927504	2.1	0	11.22	0	0	0
XLOC_001594	MLOC_14626	1:1941229-1944011	0	0	0	0	0	0	Serine/threonine-protein kinase
XLOC_001595	MLOC_66596	1:1945864-1950024	0	0	0	0	0	0	Uncharacterized protein
XLOC_001596	MLOC_79018	1:1960847-1963919	0	0	0	0	0	0.19	Serine/threonine-protein kinase
XLOC_001597	MLOC_74750	1:1975871-1978267	0	0.99	0.38	0	0	0.3	Uncharacterized protein
XLOC_001598	MLOC_34633	1:2070981-2072577	0	0	0	0	0	0	Uncharacterized protein
XLOC_001599	MLOC_38624	1:2085224-2088613	0	2.75	0	0	4.18	1.03	Uncharacterized protein
XLOC_001600	MLOC_76181	1:2178568-2179259	0	0	0	0	0	0	Predicted protein; Uncharacterized protein
XLOC_001601	MLOC_70559	1:2219708-2350157	3102.42	1066.11	1082.09	226.19	5295.32	0.55	Uncharacterized protein
XLOC_001602	MLOC_70559	1:2219708-2350157	0	0	0	0	0	0	Uncharacterized protein
XLOC_001603	MLOC_63347	1:2219708-2350157	12.98	8.23	10.98	3.15	2.35	3.48	Uncharacterized protein
XLOC_001604	MLOC_73882	1:2219708-2350157	0	0	0	0	0	0	Uncharacterized protein
XLOC_001605	MLOC_46844	1:2656156-2656481	0	10.96	0	33.6	0	0	Uncharacterized protein
XLOC_001606	MLOC_69033	1:2830202-2831976	0	0	0	0	0	0	Uncharacterized protein
XLOC_001607	MLOC_69034	1:2841560-2844339	6.22	2.14	4.78	11.83	8.72	5.82	Predicted protein; Uncharacterized protein
XLOC_001608	MLOC_61636	1:2957594-2961441	84.35	48.05	63.72	42.64	53.12	45.84	Predicted protein; Uncharacterized protein
XLOC_001609	MLOC_19284	1:3003776-3008088	0	0	0	0	0	0	Uncharacterized protein
XLOC_001610	MLOC_74516	1:3053376-3054647	0	0	0	0	0	0	Uncharacterized protein
XLOC_001611	MLOC_44602	1:3066706-3068599	89.45	115.64	115.29	62.3	138.83	82.17	Predicted protein; Uncharacterized protein
XLOC_001612	-	1:3080324-3081526	90.48	45.32	92.8	12.25	24.4	17.05
XLOC_001613	MLOC_37432	1:3108514-3112127	4.91	9.98	8.46	10.64	5.3	4.57	Uncharacterized protein
XLOC_001614	MLOC_10413	1:3116098-3117095	0	0	0	0	1.46	0.72	Uncharacterized protein
XLOC_001615	MLOC_77918	1:3141667-3144799	0	1.03	0	1.87	0	0.46	Uncharacterized protein
XLOC_001616	MLOC_76007	1:3167839-3169168	11.15	0.64	13.08	43.16	59.62	48.21	Uncharacterized protein
XLOC_001617	MLOC_54384	1:4333101-4335674	0	0	1.56	0	1.28	1.9	Uncharacterized protein
XLOC_001618	MLOC_63006	1:4369929-4375772	0.87	2.79	0.92	0.61	1.21	2.7	Predicted protein; Uncharacterized protein
XLOC_001619	MLOC_54688	1:4382213-4384759	0	0	0	0	0	0	Uncharacterized protein
XLOC_001620	MLOC_44666	1:4596762-4598954	0	0	0	0	0	0	Uncharacterized protein
XLOC_001621	MLOC_53391	1:5423997-5433873	0	0	0	0	1.29	0	Uncharacterized protein
XLOC_001622	MLOC_75523	1:5504631-5641511	1	0	2.83	0	0.58	0	Uncharacterized protein
XLOC_001623	tRNA-Leu	1:5504631-5641511	0	0	0	0	0	0
XLOC_001624	MLOC_54924	1:5504631-5641511	0	0	0	0	0	0	Uncharacterized protein
XLOC_001625	MLOC_54925	1:5504631-5641511	0	0	0	0	0	0	Uncharacterized protein
XLOC_001626	MLOC_58144	1:5504631-5641511	0	0	0	0	0	0	Uncharacterized protein
XLOC_001627	MLOC_54608	1:5643913-5647931	5.67	4.82	6.84	8.67	2.59	3.41	Ypt/Rab-GAP domain of gyp1p superfamily protein
XLOC_001628	MLOC_55502	1:5741940-5753722	0	0	0	0	0.37	1.83	Uncharacterized protein
XLOC_001629	MLOC_58123	1:5754763-5762912	0	0.44	0	0	0	0	Uncharacterized protein
XLOC_001630	MLOC_11814	1:5769989-5773866	4.79	1.83	2.13	1.4	1.4	0.69	Uncharacterized protein
XLOC_001631	MLOC_21843	1:5905492-5906589	8.66	7.96	4.62	3.05	4.55	2.99	Uncharacterized protein
XLOC_001632	MLOC_36487	1:6632583-6639419	32.5	14.41	32.22	17.05	15.98	18.73	Predicted protein; Uncharacterized protein
XLOC_001633	MLOC_58706	1:6641933-6648329	2.08	1.99	0.37	1.22	0.61	0.3	Uncharacterized protein
XLOC_001634	MLOC_66323	1:6653884-6656273	6.1	16.83	7.16	17.18	9.63	15.3	Uncharacterized protein
XLOC_001635	MLOC_27294	1:6729690-6730748	0	0	0	0	0	0	Uncharacterized protein
XLOC_001636	-	1:7993409-7994367	52.07	6.3	32.15	0	28.82	23.69
XLOC_001637	-	1:8006817-8007456	2.38	32.88	0	8.39	12.54	10.31
XLOC_001638	tRNA-Ser	1:8015628-8015710	0	0	0	0	0	0
XLOC_001639	MLOC_52397	1:8059533-8064586	6.09	7.36	7.91	17.15	15.79	6.49	Uncharacterized protein
XLOC_001640	tRNA-Ser	1:8079645-8079727	0	0	0	0	0	0
XLOC_001641	MLOC_53429	1:9105956-9107115	0	0	0	0	0	0	Uncharacterized protein
XLOC_001642	MLOC_59047	1:9113242-9119561	6.39	2.67	6.2	22.5	14.27	10.13	NAD(P)-binding Rossmann-fold superfamily protein
XLOC_001643	MLOC_81846	1:9144968-9146917	15.09	25.11	10.68	0	11.31	5.58	Uncharacterized protein
XLOC_001644	MLOC_64327	1:9801503-9803892	49	12.75	22.68	22.77	9.72	12.79	Predicted protein; Uncharacterized protein
XLOC_001645	MLOC_36586	1:9804880-9810284	4.64	3.2	3.4	4.59	6.43	0.85	with no lysine (K) kinase 3
XLOC_001646	MLOC_34630	1:10009898-10012114	6.41	10.6	7.4	34.64	22.07	27.72	Major facilitator superfamily protein
XLOC_001647	MLOC_4142	1:10026232-10026947	0	0	0	0	0	0	Uncharacterized protein
XLOC_001648	tRNA-Val	1:10046471-10046545	0	0	0	0	0	0
XLOC_001649	MLOC_10300	1:10495395-10501154	2.65	1.87	3.91	5.01	3.24	2.66	Uncharacterized protein
XLOC_001650	MLOC_14904	1:10563439-10570481	25.48	36.75	22.43	28.46	27.64	20.63	Predicted protein; Uncharacterized protein
XLOC_001651	MLOC_59638	1:10618493-10623984	0.65	0	0.47	0	0	0.19	Uncharacterized protein
XLOC_001652	MLOC_10576	1:10781474-10785847	2.56	4.69	1.59	3.76	6.74	6.73	Uncharacterized protein
XLOC_001653	MLOC_59386	1:10931174-10934271	0.33	0	0	0	0	0	Uncharacterized protein
XLOC_001654	MLOC_44956	1:10989193-10992184	15.31	17.2	14.84	16.5	20.91	23.77	Uncharacterized protein
XLOC_001655	MLOC_15655	1:11011921-11012999	0	0	0.72	2.36	2.35	0	Uncharacterized protein
XLOC_001656	U2	1:11050118-11050242	0	0	0	0	0	0
XLOC_001657	MLOC_59728	1:11058767-11187955	12.64	15.73	12.92	0	10.15	8.19	Uncharacterized protein
XLOC_001658	MLOC_65878	1:11200253-11202076	0	0.88	0	0	2.01	0.66	Uncharacterized protein
XLOC_001659	MLOC_53251	1:11210275-11215456	0	0	0	0	0	0	Uncharacterized protein
XLOC_001660	MLOC_38211	1:11231650-11233942	57.22	59.26	58.07	48.19	46.8	79.57	Uncharacterized protein
XLOC_001661	-	1:11354913-11355870	3656.34	2760.74	3472.9	5903.08	8382.56	6746.42
XLOC_001662	MLOC_81367	1:11379939-11380696	1.06	4.41	0	0	1.86	3.31	Uncharacterized protein
XLOC_001663	tRNA-Arg	1:11467499-11467572	0	0	0	0	0	0
XLOC_001664	MLOC_3872	1:11467614-11469722	13.2	15.17	24.91	28.59	8.9	36.88	Predicted protein; Uncharacterized protein
XLOC_001665	MLOC_16945	1:11546147-11550210	0.32	2.72	1.01	1.67	0	1.64	Uncharacterized protein
XLOC_001666	MLOC_33483	1:11554251-11555440	0.73	0	2.03	6.71	6.41	4.42	Histone H2A
XLOC_001667	MLOC_15704	1:11556971-11560519	9.4	14.74	6.26	18.07	9.65	19.35	ACT domain-containing protein
XLOC_001668	MLOC_16500	1:11867000-11869569	17.78	10.22	7.59	6.26	0	7.69	Uncharacterized protein
XLOC_001669	MLOC_51002	1:12879628-12883618	1.02	2.35	0.73	1.2	0.6	0.59	Uncharacterized protein
XLOC_001670	MLOC_10033	1:13711464-13716930	8.12	8.23	10.7	13.45	8.37	4.96	Uncharacterized protein
XLOC_001671	MLOC_57526	1:14307373-14312223	44.08	28.96	48.04	28.12	46.23	31.47	Uncharacterized protein
XLOC_001672	MLOC_54264	1:14321028-14324051	0	1.44	0.44	0.73	1.83	0.72	Uncharacterized protein
XLOC_001673	MLOC_54742	1:17249639-17251009	0	1.46	0	0	0	1.1	Uncharacterized protein
XLOC_001674	MLOC_66404	1:17267666-17270264	24.04	19.73	32.44	2.59	4.3	5.3	Uncharacterized protein
XLOC_001675	MLOC_50515	1:17997891-18000155	0	0	0	0	0	0	Uncharacterized protein
XLOC_001676	MLOC_61537	1:18075726-18083424	0	0	0	0	0	0	Uncharacterized protein
XLOC_001677	MLOC_60371	1:18117054-18121174	0	0.57	0.22	0	0	0	Uncharacterized protein
XLOC_001678	MLOC_60372	1:18123748-18129857	1.37	1.47	1.88	2.52	1.41	0.85	Uncharacterized protein
XLOC_001679	MLOC_65245	1:18135489-18139738	0	0	0	0	0	0	Uncharacterized protein
XLOC_001680	MLOC_53171	1:18151543-18159682	0	2.38	0.63	2.08	0.52	1.54	nudix hydrolase homolog 9
XLOC_001681	MLOC_22218	1:18177356-18178603	0	0	0	0	0	0	Uncharacterized protein
XLOC_001682	MLOC_68938	1:18220615-18222587	0	0	0	0	0	0	Uncharacterized protein
XLOC_001683	MLOC_59747	1:18650440-18655278	0	0	0	0	0	0	Uncharacterized protein
XLOC_001684	MLOC_66606	1:18669723-18672375	29.97	33.29	48.75	29	48.16	44.27	Uncharacterized protein
XLOC_001685	MLOC_14868	1:18715066-18717470	64.06	120.56	85.54	102.94	92.84	134.75	MLOC_14868
XLOC_001686	MLOC_55551	1:19236396-19240839	0	0	0	0	0	0	Uncharacterized protein
XLOC_001687	MLOC_71334	1:19274089-19275742	0	0	0	0	0	0	Uncharacterized protein
XLOC_001688	MLOC_18763	1:19365052-19367046	0	0	0	0	0	0	Uncharacterized protein
XLOC_001689	MLOC_42163	1:19535203-19536174	0	0	0	0	0	0	Uncharacterized protein
XLOC_001690	MLOC_7036	1:19681167-19683608	33.21	39.47	43.23	0	3.89	0	Uncharacterized protein
XLOC_001691	tRNA-Glu	1:19685196-19685270	0	0	0	0	0	0
XLOC_001692	MLOC_38832	1:19690135-19695791	21.23	16.17	24.75	20.15	19.9	20.27	Uncharacterized protein
XLOC_001693	MLOC_72514	1:19711139-19712052	0	0	0	0	0	0	Uncharacterized protein
XLOC_001694	MLOC_38560	1:19761442-19763060	0	0	0	0	0	0	Uncharacterized protein
XLOC_001695	MLOC_56936	1:19771992-19773263	0	0	0	0	0	0	Uncharacterized protein
XLOC_001696	tRNA-Glu	1:19999228-19999302	0	0	0	0	0	0
XLOC_001697	tRNA-Glu	1:20000544-20000618	0	0	0	0	0	0
XLOC_001698	tRNA-Glu	1:20004122-20004196	0	0	0	0	0	0
XLOC_001699	tRNA-Glu	1:20016819-20016893	0	0	0	0	0	0
XLOC_001700	tRNA-Asp	1:21862883-21862955	0	0	0	0	0	0
XLOC_001701	MLOC_67092	1:22944040-22945015	0	0	0	0	0	0	Uncharacterized protein
XLOC_001702	MLOC_370	1:23863098-23867219	113.66	93.81	128.16	113.47	212.69	86.74	Cytochrome c oxidase subunit 1
XLOC_001703	MLOC_77705	1:23882736-23890561	0	0	0	0.53	0	0	Uncharacterized protein
XLOC_001704	MLOC_36520	1:24437964-24441689	7.37	7.83	6.01	12.2	8.44	4.88	mRNA cap guanine-N7 methyltransferase
XLOC_001705	MLOC_70922	1:27203054-27209032	8.46	3.96	5.78	6.19	7.58	4.25	Predicted protein; Uncharacterized protein
XLOC_001706	MLOC_7770	1:27437470-27438883	28.17	13.95	24.35	1.71	3.41	1.68	Uncharacterized protein
XLOC_001707	MLOC_45727	1:27496270-27497291	0.72	0	0	0	0	0	Uncharacterized protein
XLOC_001708	MLOC_53697	1:27592856-27594224	0	0	0	0	0	0	Uncharacterized protein
XLOC_001709	MLOC_10766	1:28207365-28208351	5.3	4.73	1.89	0	0	0	Uncharacterized protein
XLOC_001710	MLOC_21210	1:28417332-28418383	0	0	0	0	1.21	0.6	Uncharacterized protein
XLOC_001711	MLOC_81444	1:28757097-28758630	0	0	0	0	0	0	Uncharacterized protein
XLOC_001712	MLOC_60968	1:28768953-28770206	0.75	5.12	3.21	0	0	0	Uncharacterized protein
XLOC_001713	MLOC_58269	1:30819417-30822542	0	0	0	0	0	0	Predicted protein; Uncharacterized protein
XLOC_001714	MLOC_59171	1:31130608-31135785	2.81	6.84	2.98	3.63	5.42	3.95	Uncharacterized protein
XLOC_001715	-	1:31136122-31138926	21.89	12.58	24.81	33.7	16.79	21.29
XLOC_001716	MLOC_14093	1:34217843-34220817	0	0	0	0	0	0	Uncharacterized protein
XLOC_001717	MLOC_12107	1:34632324-34635927	0.74	0.27	0.37	7.03	1.64	1.91	Predicted protein; Uncharacterized protein
XLOC_001718	MLOC_67589	1:34637428-34642240	0.44	8.43	2.47	7.6	4.74	6.01	Uncharacterized protein
XLOC_001719	MLOC_12885	1:36327462-36333155	0	0	0	0	0	0	Uncharacterized protein
XLOC_001720	MLOC_11064	1:36822508-36826108	12.44	17.35	18.48	10.94	3.11	4.22	Uncharacterized protein
XLOC_001721	MLOC_62014	1:36912646-36914234	0	1.46	0	0	0	0.37	Uncharacterized protein
XLOC_001722	MLOC_7243	1:37598588-37606214	3.41	2.09	2.73	5.61	4.79	8.47	Ribonuclease II/R family protein
XLOC_001723	MLOC_44095	1:37612006-37615035	44.75	58.95	61.19	55.83	64	69.77	Uncharacterized protein
XLOC_001724	MLOC_11791	1:37629643-37634544	2.18	0.87	1.16	1.34	2.55	1.64	Uncharacterized protein
XLOC_001725	MLOC_61375	1:38811078-38815415	2.1	2.41	5.37	4.43	2.21	2.54	Uncharacterized protein
XLOC_001726	MLOC_67967	1:38848792-38849494	0	0	0	0	0	0	Uncharacterized protein
XLOC_001727	MLOC_45395	1:38884982-38885515	1456.82	1496.62	1344.5	1066.63	1298.45	1948.87	Subtilisin-chymotrypsin inhibitor CI-1A
XLOC_001728	MLOC_5992	1:40502753-40507022	0.85	2.34	1.74	0	2.08	2.69	Uncharacterized protein
XLOC_001729	MLOC_54898	1:41321909-41324703	0	0	0.38	0	0.62	0	Cellulase; Uncharacterized protein
XLOC_001730	MLOC_16286	1:41362120-41363762	0	0	0	0	0	0	Uncharacterized protein
XLOC_001731	MLOC_26663	1:41401926-41402162	0	0	0	0	0	0	Uncharacterized protein
XLOC_001732	MLOC_72968	1:41554875-41556767	1.16	2.67	1.64	0	0	0	aluminum sensitive 3
XLOC_001733	MLOC_72969	1:41557217-41559941	5.13	4.82	4.23	4.92	3.27	3.63	Uncharacterized protein
XLOC_001734	MLOC_33922	1:41560046-41560857	0	0	0	0	0	0	Uncharacterized protein
XLOC_001735	MLOC_13623	1:41566284-41568087	0	6.61	4.09	6.75	6.24	11.6	Uncharacterized protein
XLOC_001736	MLOC_50119	1:41574589-41577338	0	0.5	0	1.52	0	0.75	Uncharacterized protein
XLOC_001737	MLOC_28382	1:41633202-41633581	0	0	0	0	0	0	Uncharacterized protein
XLOC_001738	MLOC_67628	1:41770594-41772014	0.75	0	0.8	0	0	0	Uncharacterized protein
XLOC_001739	MLOC_55574	1:41979251-41985648	0	0	0	0	0	0	Uncharacterized protein
XLOC_001740	tRNA-Asn	1:42346546-42346620	0	0	0	0	0	0
XLOC_001741	MLOC_68570	1:42697951-42699136	3.59	1.38	5.11	0	0	0	Uncharacterized protein
XLOC_001742	MLOC_68045	1:44398239-44400102	41.98	10.94	45.99	57.17	85.44	51.82	Predicted protein; Uncharacterized protein
XLOC_001743	MLOC_71811	1:44407586-44408696	0	0	0	0	0	0	Uncharacterized protein
XLOC_001744	MLOC_10482	1:45413205-45430863	1.43	3.82	1.49	2.16	2.27	2.43	RNA binding;RNA binding
XLOC_001745	MLOC_25023	1:45598005-45598568	0	0	0	0	0	0	Uncharacterized protein
XLOC_001746	MLOC_57943	1:46327684-46333791	4.27	4.05	5.26	7.59	3.71	6.98	Galactosyltransferase family protein
XLOC_001747	MLOC_70520	1:46335988-46343446	0	0	0	0	0	0	Uncharacterized protein
XLOC_001748	MLOC_6988	1:46364131-46364923	38.82	32.44	25.09	20.7	35.05	14.24	MLOC_6988
XLOC_001749	MLOC_77043	1:46403049-46405802	105	106.61	94.98	103.82	79.21	169.38	Uncharacterized protein
XLOC_001750	MLOC_73553	1:46738735-46741058	0	0.32	0	0.98	0	0	Uncharacterized protein
XLOC_001751	MLOC_29964	1:46872023-46872781	3.65	0	2.05	0	0	0	Uncharacterized protein
XLOC_001752	MLOC_59232	1:47172245-47174798	13.12	13.67	11.1	6.78	8.78	6.66	Predicted protein; Uncharacterized protein
XLOC_001753	MLOC_59233	1:47176691-47181429	0	0.81	0	0.99	1.23	1.09	Uncharacterized protein
XLOC_001754	MLOC_38182	1:47249081-47254697	10.18	7.93	9.29	9.14	5.57	8.7	Uncharacterized protein
XLOC_001755	tRNA-Leu	1:47348469-47348550	0	0	0	0	0	0
XLOC_001756	MLOC_14978	1:47349106-47352067	10.74	5.19	7.84	2.2	2.85	8.31	Uncharacterized protein
XLOC_001757	MLOC_61750	1:48685506-48689351	8	9.91	3.29	8.67	9.72	6.92	Uncharacterized protein
XLOC_001758	MLOC_70055	1:48956445-48963417	100.3	61.02	96.55	17.79	19.5	19.24	isovaleryl-CoA-dehydrogenase
XLOC_001759	MLOC_74948	1:49013527-49014523	0	0	0	2.61	0	0	Predicted protein; Uncharacterized protein
XLOC_001760	MLOC_10877	1:49018283-49020640	8.19	5.3	9.33	12.18	10.11	18.93	Uncharacterized protein
XLOC_001761	MLOC_21735	1:49137304-49138255	2.36	0	0	2.77	2.76	0	Uncharacterized protein
XLOC_001762	MLOC_26505	1:49742574-49747731	8.28	21.68	11.77	46.31	40.56	31.75	Uncharacterized protein
XLOC_001763	MLOC_44563	1:50260489-50263441	0	0.25	0	0	3	0.37	Predicted protein; Uncharacterized protein
XLOC_001764	-	1:50426522-50427653	30.88	7.6	39.99	31.05	34.79	26.7
XLOC_001765	MLOC_79988	1:50553847-50559230	48.74	45.25	46.58	31.55	51.26	54.61	Predicted protein; Uncharacterized protein
XLOC_001766	MLOC_65618	1:59562837-59570708	0.57	0.99	1.83	1.01	1	0.49	Uncharacterized protein
XLOC_001767	MLOC_80159	1:59591981-59595967	0	1.53	0	4.7	1.17	1.91	DNA repair (Rad51) family protein
XLOC_001768	MLOC_3449	1:59651673-59652719	0	0	0	0	0	1.51	Uncharacterized protein
XLOC_001769	MLOC_52318	1:60003658-60004065	5.78	9.96	6.16	0	0	0	Uncharacterized protein
XLOC_001770	MLOC_32798	1:60007177-60007565	0	0	0	0	0	0	Uncharacterized protein
XLOC_001771	MLOC_5814	1:60217861-60227412	0.95	2.19	1.22	1.34	0.33	0.82	Uncharacterized protein
XLOC_001772	MLOC_68406	1:60258075-60260230	0	0.59	0	0	0	0.89	Uncharacterized protein
XLOC_001773	MLOC_22506	1:60325968-60327077	0.65	1.49	0.69	2.28	3.41	1.68	Uncharacterized protein
XLOC_001774	MLOC_11953	1:60631069-60635620	34.64	27.7	33.5	42.72	48.06	34.02	Uncharacterized protein
XLOC_001775	CBP2	1:60647039-60654068	2.29	3.38	2.44	3.45	5.16	4.37
XLOC_001776	MLOC_74926	1:60688084-60691310	45.67	45.77	46.77	24.43	40.35	39.17	Predicted protein; Uncharacterized protein
XLOC_001777	MLOC_10549	1:60741991-60743739	0	0	0	0	0.76	0	Predicted protein; Uncharacterized protein
XLOC_001778	MLOC_3154	1:60969480-60971555	117.14	87.85	102.59	52.07	79.97	60.77	Uncharacterized protein
XLOC_001779	MLOC_30724	1:60992543-60994106	27.47	11.69	23.87	3.58	0	3.52	Predicted protein; Uncharacterized protein
XLOC_001780	MLOC_74228	1:61030415-61031692	0	0	0	0	0	0	Uncharacterized protein
XLOC_001781	MLOC_57042	1:61668532-61671203	3.81	7.78	7.22	5.95	8.9	5.12	Tetratricopeptide repeat (TPR)-like superfamily protein
XLOC_001782	MLOC_4498	1:61680111-61691522	0.76	1.62	0.75	0	0	1.22	Glycosyl hydrolase family 38 protein
XLOC_001783	MLOC_61578	1:61713933-61724782	0	0	0	0	0	0	Uncharacterized protein
XLOC_001784	MLOC_61579	1:61725062-61726548	0	0.71	0	0	0	0	Uncharacterized protein
XLOC_001785	MLOC_56428	1:61735248-61741161	35.52	32.9	29.67	40.28	34.08	38.84	Uncharacterized protein
XLOC_001786	MLOC_63900	1:61837060-61847109	10.92	10.19	10.81	14.28	12.93	7.84	Serine/threonine-protein phosphatase
XLOC_001787	MLOC_13931	1:61904014-61906792	0.77	1.8	0.82	0	0	0.34	RNA-binding CRS1 / YhbY (CRM) domain protein
XLOC_001788	MLOC_53917	1:61921627-61928136	3.2	3.9	2.61	1.33	2.64	0.81	Uncharacterized protein
XLOC_001789	MLOC_58100	1:61930070-61933350	1.82	0.95	3.64	2.9	1.2	1.57	Uncharacterized protein
XLOC_001790	MLOC_64583	1:61954472-61955919	0	0	0	0	0	0	Predicted protein; Uncharacterized protein
XLOC_001791	MLOC_64212	1:62200559-62203601	2.13	4.2	3.25	3.21	0.53	1.71	Predicted protein; Uncharacterized protein
XLOC_001792	MLOC_18586	1:62304779-62306488	346.44	684.63	394.43	287.05	211.16	158.11	Predicted protein; Uncharacterized protein
XLOC_001793	MLOC_19317	1:62338309-62339027	0	0	0	0	0	0	Uncharacterized protein
XLOC_001794	MLOC_19318	1:62339209-62342237	0	1.74	0	0	2.12	0.79	Predicted protein; Uncharacterized protein
XLOC_001795	MLOC_15962	1:62570105-62573752	136.83	184.2	141.69	132.44	105.56	110.26	thioredoxin family protein
XLOC_001796	MLOC_50796	1:62577236-62579952	4.92	5.25	7	9.62	12.45	5.2	Predicted protein; Uncharacterized protein
XLOC_001797	MLOC_72412	1:62655747-62657930	0	0	0	0	0.67	0	Uncharacterized protein
XLOC_001798	MLOC_57703	1:62672672-62674645	28.23	40.08	14.15	23.4	23.31	28.74	Uncharacterized protein
XLOC_001799	MLOC_14621	1:62691439-62695679	67.09	51.21	68.65	62.2	39.93	68.79	acyl-CoA oxidase 4
XLOC_001800	MLOC_71471	1:62808653-62812594	24.27	19.77	39.11	53.97	40.72	31.08	Uncharacterized protein
XLOC_001801	MLOC_37657	1:64866227-64869598	0	0	0	0	1.68	4.15	Uncharacterized protein
XLOC_001802	MLOC_16034	1:64872084-64873198	0	0	0	0	0	0	Uncharacterized protein
XLOC_001803	MLOC_10397	1:65134974-65143504	0.71	1.68	0.76	1.28	3.43	4.51	Uncharacterized protein
XLOC_001804	MLOC_61887	1:65188903-65194405	5.77	11.73	5.05	14.97	7.83	17.49	Uncharacterized protein
XLOC_001805	MLOC_62743	1:65271813-65274363	16.35	6.08	18.6	2.55	0	0	Uncharacterized protein
XLOC_001806	MLOC_62569	1:65494921-65495684	3.15	10.86	7.84	11.09	5.52	8.17	Uncharacterized protein
XLOC_001807	MLOC_7655	1:65635182-65636422	7	0	11.55	0	0	0	Uncharacterized protein
XLOC_001808	MLOC_73862	1:65776866-65779466	0	1.09	0	0	0	0.55	Uncharacterized protein
XLOC_001809	-	1:66013885-66013956	0	0	0	0	0	0
XLOC_001810	tRNA-Cys	1:66182764-66182831	0	0	0	0	0	0
XLOC_001811	MLOC_11940	1:66508356-66511142	0	0.69	0	0	0	1.55	Uncharacterized protein
XLOC_001812	MLOC_14069	1:71140986-71141835	0	0	0	0	0	0	Uncharacterized protein
XLOC_001813	MLOC_37081	1:71153109-71153298	0	0	0	0	0	0	Uncharacterized protein
XLOC_001814	MLOC_4360	1:71236766-71240205	0	0	0	2.88	0	0	Uncharacterized protein
XLOC_001815	MLOC_7558	1:71416422-71419326	1.39	3.2	0	4.89	13.81	7.21	Tubulin gamma chain
XLOC_001816	MLOC_16905	1:71564135-71566355	13.55	25.95	14.45	13.24	25.07	13.01	Uncharacterized protein
XLOC_001817	MLOC_56927	1:73625760-73629935	1.44	1.24	0.38	0	1.26	0.31	Uncharacterized protein
XLOC_001818	MLOC_5120	1:73637664-73643896	10.75	8.49	8.02	7.22	8.34	5.46	Predicted protein; Uncharacterized protein
XLOC_001819	MLOC_55357	1:73669995-73674180	0.96	8.83	2.73	4.8	2.99	5.33	Uncharacterized protein
XLOC_001820	MLOC_60655	1:73729249-73735671	1.14	0.9	0.99	0	0.55	0.49	Predicted protein; Uncharacterized protein
XLOC_001821	MLOC_69165	1:73763106-73764581	0	0	0	0	0	0	Uncharacterized protein
XLOC_001822	MLOC_49454	1:73783187-73791143	0	0	0	0	0	0.16	timeless family protein
XLOC_001823	MLOC_63482	1:73827204-73833307	6.84	9.31	8.46	10.59	8.17	7.33	Predicted protein; Uncharacterized protein
XLOC_001824	MLOC_74819	1:73982078-73985785	0.19	0	0	0	0	0	Predicted protein; Uncharacterized protein
XLOC_001825	MLOC_73987	1:74051138-74051786	0	1.52	0	0	0	0	Uncharacterized protein
XLOC_001826	MLOC_73988	1:74052022-74056094	10.82	7.55	8.39	2.72	2.03	9.02	Uncharacterized protein
XLOC_001827	-	1:74063081-74064728	82	77.35	98.33	138.9	163.83	127.84
XLOC_001828	-	1:74065100-74065734	24.23	35.8	48	0	21.24	7.48
XLOC_001829	-	1:74258880-74259684	69.97	168.24	85.68	41.04	34.07	32.48
XLOC_001830	snoZ221_snoR21b	1:74482863-74482955	0	0	0	0	0	0
XLOC_001831	snoZ221_snoR21b	1:74483289-74483392	0	0	0	0	0	0
XLOC_001832	MLOC_80154	1:74525620-74527161	0	0.55	0.51	0	0	0	Uncharacterized protein
XLOC_001833	MLOC_81975	1:74532050-74535426	0	0.22	0	0	0	0	Uncharacterized protein
XLOC_001834	MLOC_21266	1:74840341-74841231	35.94	53.1	61.15	27.1	7.5	17.02	Uncharacterized protein
XLOC_001835	MLOC_23274	1:76280845-76281858	0	0	0	0	0	0	Uncharacterized protein
XLOC_001836	MLOC_78003	1:79020479-79024718	0	0	0	0	0	0	Uncharacterized protein
XLOC_001837	-	1:80413993-80415801	0	4.56	4.23	0	6.95	0
XLOC_001838	MLOC_44162	1:86318687-86326126	71.62	58.34	66.69	54.52	58.93	62.18	Uncharacterized protein
XLOC_001839	MLOC_36335	1:86901594-86904781	1.06	4.09	0.58	0	1.13	1.84	Uncharacterized protein
XLOC_001840	MLOC_78131	1:86915493-86918985	0.74	1.56	0.36	0	1.29	0	Uncharacterized protein
XLOC_001841	MLOC_6100	1:88066262-88070497	4.86	2.17	4.82	3.98	1.32	1.8	Predicted protein; Uncharacterized protein
XLOC_001842	MLOC_30568	1:91470875-91475758	13.23	17.42	11.11	9.95	6.61	15.57	Uncharacterized protein
XLOC_001843	MLOC_2049	1:91476257-91478354	0	0	0.66	0	0	0	Predicted protein; Uncharacterized protein
XLOC_001844	MLOC_65260	1:91586413-91587462	4.25	27.48	5.76	2.99	2.98	2	Predicted protein; Uncharacterized protein
XLOC_001845	MLOC_77960	1:91613138-91613989	0	0	0	0	0	0	Uncharacterized protein
XLOC_001846	MLOC_40287	1:91699511-91700252	7.65	11.3	5.83	0	0	9.45	Uncharacterized protein
XLOC_001847	MLOC_52679	1:91737233-91738651	0	5.9	0	0	0	5.92	Uncharacterized protein
XLOC_001848	-	1:91847077-91847150	0	0	0	0	0	0
XLOC_001849	MLOC_65522	1:95564110-95565076	2.31	1.77	7.4	2.71	2.7	0	Predicted protein; Uncharacterized protein
XLOC_001850	MLOC_15094	1:95694032-95695041	0	0	0	0	0	0	Uncharacterized protein
XLOC_001851	MLOC_23570	1:108302052-108302806	0	0	0	0	0	0	Uncharacterized protein
XLOC_001852	MLOC_17698	1:108414282-108415551	2.5	1.44	5.33	4.39	2.19	1.08	Uncharacterized protein
XLOC_001853	MLOC_19923	1:108424023-108425065	0	1.02	2.38	0	0	0	Predicted protein; Uncharacterized protein
XLOC_001854	-	1:122645274-122646966	3.18	3.66	10.19	11.21	11.16	30.28
XLOC_001855	MLOC_50974	1:122941688-122946273	34.04	38.52	56.48	39.97	31.57	24.56	Uncharacterized protein
XLOC_001856	MLOC_50975	1:122947341-122952933	90.64	73.82	91.89	28.04	28.81	38.75	Uncharacterized protein
XLOC_001857	MLOC_63340	1:123069508-123073368	0.72	0.83	0.77	0	0	0	Predicted protein; Uncharacterized protein
XLOC_001858	U6	1:123077492-123077595	0	0	0	0	0	0
XLOC_001859	MLOC_56718	1:123146294-123152671	0.3	1.73	0.32	0.56	0.56	1.56	Uncharacterized protein
XLOC_001860	MLOC_64861	1:123154839-123161124	3.97	4.55	5.92	5.58	1.39	2.74	FUNCTIONS IN: molecular_function unknown; INVOLVED IN: mitochondrial proton-transporting ATP synthase complex assembly; LOCATED IN: mitochondrial inner membrane; EXPRESSED IN: 18 plant structures; EXPRESSED DURING: 7 growth stages; CONTAINS InterPro /.../N/s: ATPase assembly factor ATP10, mitochondria (InterPro:IPR007849); Has 168 Blast hits to 168 proteins in 86 species: Archae - 6; Bacteria - 0…
XLOC_001861	MLOC_66568	1:123174963-123179538	20.29	8.6	27.43	20.93	36.87	41.04	Cellulose synthase; Predicted protein; Uncharacterized protein
XLOC_001862	-	1:123180052-123180713	23.01	37.78	21.04	5.79	23.05	29.84
XLOC_001863	MLOC_5045	1:123183833-123188493	4.58	5.87	2.59	1.9	0.94	2.06	Predicted protein; Uncharacterized protein
XLOC_001864	MLOC_81901	1:123485531-123487472	6.04	1.74	1.61	5.32	2.65	0.65	Uncharacterized protein
XLOC_001865	MLOC_48495	1:123500578-123502892	7.72	5.07	4.12	5.82	3.87	5.72	Uncharacterized protein
XLOC_001866	MLOC_53352	1:123527577-123531805	66.7	33.62	65.65	46.72	37.83	42.95	XB3 ortholog 3 in Arabidopsis thaliana
XLOC_001867	-	1:123554549-123554621	0	0	0	0	0	0
XLOC_001868	MLOC_81960	1:123577298-123638299	7.55	13.23	11.03	20.1	9.31	15.25	pre-mRNA splicing factor-related
XLOC_001869	MLOC_65818	1:123849457-123851407	85.24	108.52	95.46	81.93	94.93	123.38	Predicted protein; Uncharacterized protein
XLOC_001870	-	1:124012859-124012931	0	0	0	0	0	0
XLOC_001871	MLOC_8370	1:124164104-124165333	0	0	0	0	0	0	Uncharacterized protein
XLOC_001872	MLOC_68408	1:125591823-125608797	0	1.86	0	1.65	1.23	0.36	Uncharacterized protein
XLOC_001873	MLOC_64732	1:125609644-125624764	8.39	3.76	6.13	8.11	4.3	3.76	ARM repeat superfamily protein
XLOC_001874	MLOC_58950	1:125689886-125692608	2.45	0.6	2.63	0	0.9	1.61	Uncharacterized protein
XLOC_001875	MLOC_58230	1:125717932-125725610	0.35	0.12	0.95	0.82	0.41	0.4	Tetratricopeptide repeat (TPR)-like superfamily protein
XLOC_001876	MLOC_79077	1:125760685-125763326	18.51	15.69	22.13	27.41	19.66	23.27	Nodulin MtN3 family protein
XLOC_001877	MLOC_10620	1:125767769-125770643	1.86	0.71	0.66	2.18	0.99	2.45	Uncharacterized protein
XLOC_001878	MLOC_10621	1:125771030-125777979	2.42	1.86	0.29	2.84	0.47	0.93	Uncharacterized protein
XLOC_001879	MLOC_63102	1:125779000-125784000	0	0.75	0	2.31	6.9	0.57	Uncharacterized protein
XLOC_001880	MLOC_63002	1:125805323-125812922	0	0.84	0	2.58	1.71	0.21	Uncharacterized protein
XLOC_001881	MLOC_61747	1:125852801-125858388	8.16	3.26	6.81	4.99	3.73	3.68	Uncharacterized protein
XLOC_001882	MLOC_56969	1:125868811-125874689	3.96	2.66	3.38	0	5.55	4.26	Uncharacterized protein
XLOC_001883	-	1:125915748-125918585	56.2	106.37	38.79	46.54	52.16	84.32
XLOC_001884	MLOC_65147	1:126004197-126010151	3.87	4.2	5.08	7.63	7.01	9.8	Predicted protein; Uncharacterized protein
XLOC_001885	MLOC_80710	1:126033651-126043027	5.53	4.77	9.58	10.94	1.82	7.47	Uncharacterized protein
XLOC_001886	MLOC_53358	1:126075654-126083183	0	0.51	0	0	1.5	1	Predicted protein; Uncharacterized protein
XLOC_001887	MLOC_67881	1:126214746-126217395	9.73	0	5.16	0	0	2.1	Uncharacterized protein
XLOC_001888	MLOC_61603	1:126282514-126291327	5.27	2.8	4.36	6.08	7.5	8.58	Homeobox-leucine zipper family protein / lipid-binding START domain-containing protein
XLOC_001889	MLOC_54675	1:126305970-126310334	5.28	15.52	7.12	9.21	9.89	11.67	Predicted protein; Uncharacterized protein
XLOC_001890	MLOC_54274	1:126322363-126330445	31.37	14.04	31.51	18.8	16.78	18.7	Uncharacterized protein
XLOC_001891	MLOC_5029	1:126331473-126339381	15.97	10.81	14.46	11.54	14.95	17.61	alpha-mannosidase 3
XLOC_001892	MLOC_57700	1:126341740-126349377	35.53	42.74	40.38	63.53	79.63	97.46	Predicted protein; Uncharacterized protein
XLOC_001893	MLOC_69617	1:126361065-126363715	0.84	0.32	0.6	1.97	2.45	0.48	Uncharacterized protein
XLOC_001894	MLOC_55297	1:126408901-126413970	1.66	0.53	5.54	0	8.74	3.45	transducin family protein / WD-40 repeat family protein
XLOC_001895	MLOC_20566	1:126448997-126452363	10.63	8.88	8.76	10.11	16.94	10.44	Haloacid dehalogenase-like hydrolase (HAD) superfamily protein
XLOC_001896	MLOC_61942	1:126465951-126473057	13.43	12.3	14.92	19.03	9.81	14.18	Predicted protein; Uncharacterized protein
XLOC_001897	MLOC_10027	1:126625870-126629419	11.86	5.82	4.83	10.39	19.81	11.49	Uncharacterized protein
XLOC_001898	MLOC_74963	1:126639056-126644772	2.05	2.83	3.06	7.21	5.75	4.96	Uncharacterized protein
XLOC_001899	MLOC_55834	1:126698463-126700003	10.11	5.56	10.78	9.28	16.95	11.78	Uncharacterized protein
XLOC_001900	MLOC_64686	1:126721999-126725215	0	2.37	0	0	1.81	0.59	Uncharacterized protein
XLOC_001901	-	1:126865181-126868437	35.3	20.28	39.64	26.15	26.87	31.73
XLOC_001902	MLOC_6553	1:126930333-126938450	6.01	6.9	2.39	6.04	3.01	8.65	Uncharacterized protein
XLOC_001903	MLOC_58884	1:126948995-126954476	7.45	4.64	11.62	1.19	1.51	1.17	Uncharacterized protein
XLOC_001904	MLOC_12923	1:127037017-127044780	0.85	1.51	0.45	0.75	1.12	0.92	UDP-Glycosyltransferase superfamily protein
XLOC_001905	MLOC_10103	1:127069973-127077038	26.24	21.93	27.21	28.68	32.2	22.23	Predicted protein; Uncharacterized protein
XLOC_001906	MLOC_64795	1:127102526-127107560	6.8	10.09	8.03	7.95	11.88	7.36	Uncharacterized protein
XLOC_001907	MLOC_74584	1:127152704-127153608	1.68	2.89	3.62	0	7.35	4.35	MED32; Has 41 Blast hits to 40 proteins in 14 species: Archae - 0; Bacteria - 0; Metazoa - 0; Fungi - 0; Plants - 41; Viruses - 0; Other Eukaryotes - 0 (source: NCBI BLink).
XLOC_001908	MLOC_12680	1:127324602-127331298	18.07	13.45	18.88	26.25	21.96	23.72	Predicted protein; Uncharacterized protein
XLOC_001909	-	1:127599562-127601842	5.83	19.25	14.76	0	6.38	8.19
XLOC_001910	MLOC_65746	1:128074025-128078802	3.92	5.8	1.79	3.94	9.83	9.21	Uncharacterized protein
XLOC_001911	MLOC_12244	1:128272821-128278320	0	0	0	0	0	0	Uncharacterized protein
XLOC_001912	MLOC_44548	1:128297874-128301375	1.29	3.07	0.69	0	0.52	0.83	Uncharacterized protein
XLOC_001913	MLOC_15719	1:128458206-128460898	9.57	5.69	7.04	6.96	9.25	6.84	Uncharacterized protein
XLOC_001914	MLOC_17139	1:128503354-128506183	0	0.27	0	0	0	0	Uncharacterized protein
XLOC_001915	MLOC_22440	1:128691095-128693120	0	0	0	0	0	0	Uncharacterized protein
XLOC_001916	MLOC_69391	1:128788121-128793507	33.89	34.21	37.5	40.1	52.74	41.34	Uncharacterized protein
XLOC_001917	MLOC_44822	1:128799634-128802938	57.39	30.35	45.64	26.81	18.7	10.11	Uncharacterized protein
XLOC_001918	MLOC_6507	1:128840975-128844729	31.29	19.61	27.74	21.45	7.83	13	Uncharacterized protein
XLOC_001919	MLOC_13968	1:128925206-128928669	10.35	8.25	11.79	5.05	6.29	3.1	Uncharacterized protein
XLOC_001920	MLOC_12540	1:129039887-129040215	317.08	107.16	233.76	131.38	65.39	28.22	Uncharacterized protein
XLOC_001921	MLOC_80978	1:129085346-129089059	7.08	8.56	7.55	6.42	12.3	4.73	DNAse I-like superfamily protein
XLOC_001922	MLOC_48736	1:129095887-129100055	0	1.04	0.24	0.8	0	0.2	Predicted protein; Uncharacterized protein
XLOC_001923	MLOC_23254	1:129102565-129105735	40.16	15.38	44.42	19.63	14.34	20.74	Predicted protein; Uncharacterized protein
XLOC_001924	MLOC_13192	1:129204949-129205467	0	0	0	0	0	0	Uncharacterized protein
XLOC_001925	MLOC_58690	1:129358953-129363065	13.11	6.61	11.25	12.38	14.57	13.96	Predicted protein; Uncharacterized protein
XLOC_001926	MLOC_7799	1:129490274-129494009	33.65	39.41	43.44	18.07	32.48	38.91	Predicted protein; Uncharacterized protein
XLOC_001927	MLOC_69042	1:129568078-129572801	0	0.55	0	0	0	1.25	T-complex protein 1 subunit alpha
XLOC_001928	MLOC_35098	1:129861999-129865144	4.5	0	0.64	0	0	3.92	Uncharacterized protein
XLOC_001929	MLOC_68164	1:130002946-130003592	14.81	13.61	6.53	10.42	10.38	7.68	Uncharacterized protein
XLOC_001930	MLOC_68036	1:130046608-130051102	0.41	0.48	0.17	0.73	1.09	0	Uncharacterized protein
XLOC_001931	MLOC_68184	1:130252499-130254129	3.57	36.26	4.45	4.19	6.26	5.66	Predicted protein; Uncharacterized protein
XLOC_001932	MLOC_4378	1:130294636-130296921	0	0	0	0	0	0.27	Predicted protein; Uncharacterized protein
XLOC_001933	MLOC_74443	1:130319680-130321196	2.24	3.6	1.91	6.3	6.28	7.74	Uncharacterized protein
XLOC_001934	MLOC_13755	1:130595548-130599392	0.97	1.85	1.03	0	1.7	1.12	Uncharacterized protein
XLOC_001935	-	1:130825805-130828014	42.61	21.76	25.25	50.02	0	40.93
XLOC_001936	MLOC_22262	1:131422342-131425236	0	1.56	0	0	2.84	2.12	Uncharacterized protein
XLOC_001937	MLOC_72067	1:131615115-131617504	14.81	5.48	19.26	5.6	12.55	12.38	Uncharacterized protein
XLOC_001938	MLOC_76972	1:131927086-131929724	2.53	9.27	1.35	2.97	4.44	1.46	Uncharacterized protein
XLOC_001939	MLOC_65693	1:131952959-131956335	13.24	12.09	15.05	9.78	14.24	15.07	Uncharacterized protein
XLOC_001940	MLOC_71676	1:132084951-132088005	1.34	2.3	3.56	4.7	7.02	2.89	Uncharacterized protein
XLOC_001941	MLOC_37570	1:132540552-132541369	152.26	314.71	160.36	94.36	107.43	62.92	Metallothionein
XLOC_001942	MLOC_59564	1:132791202-132792329	0	0	0	0	0	0	Uncharacterized protein
XLOC_001943	MLOC_47118	1:132819193-132821057	15.92	8.94	12.83	17.42	14.26	12.23	Uncharacterized protein
XLOC_001944	MLOC_19711	1:133004615-133006598	62.05	66.01	72.02	65.05	44.93	40.03	Uncharacterized protein
XLOC_001945	-	1:133019195-133020883	4.73	9.06	0	5.55	2.77	16.37
XLOC_001946	MLOC_4970	1:133055721-133057305	3.4	0.98	3.18	0	0	0.74	Uncharacterized protein
XLOC_001947	MLOC_81256	1:133551793-133552707	0	0	0	0	0	0	Uncharacterized protein
XLOC_001948	MLOC_18076	1:134049948-134052395	4.99	10.82	5.32	0	8.74	5.75	Uncharacterized protein
XLOC_001949	MLOC_11968	1:134274683-134277344	12.63	15.23	9.43	13.31	5.53	16.92	Uncharacterized protein
XLOC_001950	MLOC_39397	1:134867195-134868693	6.16	6.44	17.9	10.83	58.83	33.26	Uncharacterized protein
XLOC_001951	MLOC_79915	1:134954960-134955689	23.63	18.1	14.7	20.79	13.8	8.51	Uncharacterized protein
XLOC_001952	MLOC_10174	1:135152362-135153315	10.19	6.3	2.51	8.27	0	0	Uncharacterized protein
XLOC_001953	-	1:135580978-135581572	6.01	11.51	2.14	7.05	17.55	13.85
XLOC_001954	MLOC_6699	1:135644529-135644973	0	0	0	0	0	0	Uncharacterized protein
XLOC_001955	MLOC_33780	1:135814622-135815739	0	0	0	0	0	0.56	Uncharacterized protein
XLOC_001956	MLOC_15889	1:136162912-136164717	19.43	12.34	15.24	3.64	13.61	3.58	Uncharacterized protein
XLOC_001957	MLOC_1974	1:136631821-136632307	0	0	0	0	0	0	Uncharacterized protein
XLOC_001958	MLOC_1975	1:136632423-136633586	0	0	0	0	0	0	Uncharacterized protein
XLOC_001959	-	1:137001706-137003242	8.03	9.94	9.89	15.22	5.42	2.67
XLOC_001960	MLOC_3889	1:137523859-137524722	1.36	0	0	0	0	0	Uncharacterized protein
XLOC_001961	-	1:137600658-137601236	43.03	31.46	27.12	0	17.14	30.44
XLOC_001962	MLOC_76561	1:137921509-137923186	0	0	0	0	0	1.38	Uncharacterized protein
XLOC_001963	MLOC_22264	1:138248538-138248923	0	0	0	0	0	0	Uncharacterized protein
XLOC_001964	MLOC_38012	1:139109057-139110030	0	0	0	0	0	0	Uncharacterized protein
XLOC_001965	MLOC_24130	1:139410682-139411075	0	0	0	0	0	0	Uncharacterized protein
XLOC_001966	MLOC_40622	1:140434420-140434711	0	0	0	0	0	0	Uncharacterized protein
XLOC_001967	MLOC_29759	1:141135113-141135928	0	0	0	0	0	0	Uncharacterized protein
XLOC_001968	MLOC_48089	1:141481595-141481910	10.32	0	0	0	0	0	Uncharacterized protein
XLOC_001969	MLOC_3533	1:141662090-141663036	0.79	0	0	5.57	0	0	Uncharacterized protein
XLOC_001970	MLOC_17280	1:142226992-142227718	0	0	1.2	0	0	3.9	Uncharacterized protein
XLOC_001971	MLOC_77470	1:145396630-145398201	1.87	2.86	2.29	10.95	3.28	9.94	Uncharacterized protein
XLOC_001972	-	1:145611958-145616647	113.34	90.16	150.43	86.61	66.07	88.01
XLOC_001973	MLOC_2178	1:145887156-145887579	0	0	0	0	0	0	Uncharacterized protein
XLOC_001974	MLOC_68089	1:146281413-146282346	0	0	0	0	0	0	Predicted protein; Uncharacterized protein
XLOC_001975	MLOC_53747	1:146378975-146389585	16.04	31.09	11.75	16.39	21.08	16.37	Uncharacterized protein
XLOC_001976	MLOC_76365	1:146406896-146414625	37.32	39.98	28.5	42.67	32.13	51.18	Uncharacterized protein
XLOC_001977	MLOC_44142	1:146523657-146533514	0.21	4.85	0	9.6	6.27	0.28	Uncharacterized protein
XLOC_001978	MLOC_57634	1:146615190-146617162	40.52	118.13	52.48	68.29	60.06	53.52	Uncharacterized protein
XLOC_001979	MLOC_70399	1:146693436-146695679	0	0.56	0	0	0	0	Uncharacterized protein
XLOC_001980	MLOC_63673	1:146824983-146829863	12.67	11.8	9.86	15.09	6.22	6.92	Uncharacterized protein
XLOC_001981	MLOC_61106	1:146846069-146847142	0	0.86	0	0	0	0	Uncharacterized protein
XLOC_001982	tRNA-Asn	1:146905460-146905534	0	0	0	0	0	0
XLOC_001983	MLOC_5918	1:147008800-147014113	3.2	1.62	3.41	7.42	3.72	2.13	dgd1 suppressor 1
XLOC_001984	MLOC_10424	1:147019446-147024615	9.46	19.36	13.82	12.96	12.11	21.19	Uncharacterized protein
XLOC_001985	-	1:147121722-147123143	38.95	54.35	29.67	16.32	27.63	35.28
XLOC_001986	MLOC_58795	1:147142270-147144448	31.65	20.76	28.87	3.98	0	7.82	Uncharacterized protein
XLOC_001987	MLOC_12930	1:147243612-147245818	0	0	0	0	0	0	Uncharacterized protein
XLOC_001988	MLOC_11941	1:147255676-147261486	21.82	16.5	22.89	43.61	27.62	31.18	sensitive to freezing 6
XLOC_001989	MLOC_61611	1:147269530-147272042	0	0	0	0	0	0	Uncharacterized protein
XLOC_001990	MLOC_10428	1:147291628-147294115	3.15	3.62	5.24	6.66	2.21	2.18	Uncharacterized protein
XLOC_001991	MLOC_36463	1:147372296-147375938	5.4	6.33	5.24	1.73	2.08	0.85	Uncharacterized protein
XLOC_001992	MLOC_5763	1:147461248-147464290	0	0.8	1.23	2.6	0	0	Pentatricopeptide repeat (PPR-like) superfamily protein
[truncated: 27,712 more rows]

## Sheet: Cufflinks
transcript -	an ID attributed to the transcribed genome fragment by Cufflinks pipeline
gene -	Name of respective gene (if any) as iferred from H. vulgare genome annotation
location -	genome localization of the fragment; chromosome or contig name stated before the colon, start and end positions stated after the colon
Blp_RPKM -	Mean RPKM values of three Blp line libraries
Bowman_RPKM -	Mean RPKM values of three Bowman line libraries
Log(FC) -	Logarithm (base 2) of fold change between RPKM values of two lines
q-value -	p-value corrected with Benjamini-Hochberg procedure
Transcript	gene	location	Blp_RPKM	Bowman_RPKM	Log(FC)	q-value
XLOC_028387	MLOC_1314	morex_contig_1115426:9-208	44.8188	0	-10	0.0467415
XLOC_028435	MLOC_3493	morex_contig_1312130:0-300	16.4127	0	-10	0.0308885
XLOC_026365	-	7:126673382-126673731	55.4735	0	-10	0.0266375
XLOC_020163	-	5:417460379-417460652	21.6604	0	-10	0.0237987
XLOC_023693	-	6:488991961-488992191	36.5739	0	-10	0.0225594
XLOC_008722	MLOC_67196	3:51852929-51853212	19.3868	0	-10	0.0192473
XLOC_028942	MLOC_32780	morex_contig_2318978:0-305	15.8001	0	-10	0.0192473
XLOC_029230	MLOC_46058	morex_contig_284953:0-362	18.3812	0	-10	0.0181409
XLOC_028606	-	morex_contig_1608708:545-680	301.633	0	-10	0.0141259
XLOC_007475	MLOC_70379	2:579522896-579524196	22.6783	0	-10	0.0125157
XLOC_003173	-	1:285403678-285403877	67.2854	0	-10	0.0111977
XLOC_029394	MLOC_52805	morex_contig_378047:0-930	38.3155	0	-10	0.0101099
XLOC_020204	-	5:478045539-478045774	44.8796	0	-10	0.00906808
XLOC_027727	-	7:147565029-147565121	1681.1	0	-10	0.00870357
XLOC_012210	-	3:19032983-19033221	43.6665	0	-10	0.00870357
XLOC_020190	-	5:460816664-460816736	6334.72	0	-10	0.00834595
XLOC_020283	-	5:534981060-534981225	168.393	0	-10	0.00834595
XLOC_026695	MLOC_16727	7:267744641-267744945	19.7274	0	-10	0.00834595
XLOC_015646	-	4:43449755-43449834	3284.45	0	-10	0.00795848
XLOC_000407	-	1:133481740-133482022	71.4216	0	-10	0.00795848
XLOC_023738	-	6:538745972-538746146	139.98	0	-10	0.00631911
XLOC_028791	-	morex_contig_193954:53-315	35.2789	0	-10	0.00631911
XLOC_027808	-	7:321637227-321637504	29.9583	0	-10	0.00631911
XLOC_014109	MLOC_50919	4:531726614-531727264	28.9594	0	-10	0.004262
XLOC_027883	-	7:563527372-563527702	20.142	0	-10	0.00385253
XLOC_015673	-	4:144508976-144509096	617.459	0	-10	0.00244101
XLOC_020137	-	5:362824578-362824724	271.951	0	-10	0.00244101
XLOC_023829	MLOC_45919	6HL_unordered:4877646-4877904	33.0588	0	-10	0.00244101
XLOC_028256	-	ERCC-00137:137-418	31.2825	0	-10	0.00191867
XLOC_008044	-	2:527771351-527771462	878.07	0	-10	0.00136253
XLOC_003258	-	1:435181081-435181163	5428.25	0	-10	0.000741992
XLOC_016091	-	4HS_unordered:960812-960986	417.681	0	-10	0.000741992
XLOC_020252	-	5:505859360-505859500	417.589	0	-10	0.000741992
XLOC_015818	-	4:525730176-525730331	283.745	0	-10	0.000741992
XLOC_027306	-	7:556894197-556894985	278.361	0	-10	0.000741992
XLOC_020263	-	5:516474677-516474856	265.833	0	-10	0.000741992
XLOC_000094	-	1:11189275-11189612	250.806	0	-10	0.000741992
XLOC_006282	MLOC_70346	2:89042362-89042826	235.126	0	-10	0.000741992
XLOC_002829	-	1:437694455-437696550	203.643	0	-10	0.000741992
XLOC_020293	-	5:544479035-544479731	183.713	0	-10	0.000741992
XLOC_007527	MLOC_63051	2:584636966-584642619	172.409	0	-10	0.000741992
XLOC_023523	-	6:70341262-70341523	165.321	0	-10	0.000741992
XLOC_012528	MLOC_28169	3HL_unordered:7964146-7964365	156.082	0	-10	0.000741992
XLOC_003081	-	1:41994355-41994533	150.097	0	-10	0.000741992
XLOC_020241	-	5:499344700-499344896	140.946	0	-10	0.000741992
XLOC_027926	-	7:595038463-595038662	139.021	0	-10	0.000741992
XLOC_020264	-	5:516979295-516979500	133.005	0	-10	0.000741992
XLOC_012434	-	3:533785288-533785660	120.724	0	-10	0.000741992
XLOC_022886	MLOC_2723	6:375671324-375672305	116.332	0	-10	0.000741992
XLOC_003269	-	1:455503324-455503723	114.281	0	-10	0.000741992
XLOC_008158	-	2:623426147-623426379	107.518	0	-10	0.000741992
XLOC_029085	-	morex_contig_2550374:1320-1879	104.857	0	-10	0.000741992
XLOC_027546	-	7:590096127-590099306	100.157	0	-10	0.000741992
XLOC_007884	-	2:22770380-22770689	99.893	0	-10	0.000741992
XLOC_012259	-	3:193721805-193722025	95.1728	0	-10	0.000741992
XLOC_013073	-	4:147700611-147701117	94.5923	0	-10	0.000741992
XLOC_000447	-	1:147833589-147834509	94.3723	0	-10	0.000741992
XLOC_012432	-	3:533695236-533695545	88.5243	0	-10	0.000741992
XLOC_012381	-	3:428492347-428492564	88.3554	0	-10	0.000741992
XLOC_003216	-	1:384745361-384745583	86.627	0	-10	0.000741992
XLOC_003059	-	1:10022137-10022348	85.8688	0	-10	0.000741992
XLOC_027739	-	7:166872436-166872667	80.7539	0	-10	0.000741992
XLOC_028162	-	7HS_unordered:1588204-1589709	77.6346	0	-10	0.000741992
XLOC_012258	-	3:185929291-185929534	75.985	0	-10	0.000741992
XLOC_020145	-	5:375158786-375159015	73.8333	0	-10	0.000741992
XLOC_008006	-	2:484666651-484667013	72.506	0	-10	0.000741992
XLOC_020078	-	5:114814609-114814897	71.6544	0	-10	0.000741992
XLOC_016092	-	4HS_unordered:970395-970649	70.2909	0	-10	0.000741992
XLOC_012414	-	3:508854297-508854554	70.0383	0	-10	0.000741992
XLOC_017753	MLOC_76914	5:518732400-518733604	68.5254	0	-10	0.000741992
XLOC_028930	MLOC_32526	morex_contig_229396:1362-2113	68.4741	0	-10	0.000741992
XLOC_006051	-	2:22768988-22770119	68.183	0	-10	0.000741992
XLOC_012449	-	3:547688427-547689028	65.9122	0	-10	0.000741992
XLOC_020133	-	5:361738853-361739141	65.8191	0	-10	0.000741992
XLOC_006025	-	2:18562981-18563779	64.6976	0	-10	0.000741992
XLOC_007975	-	2:443061967-443062431	64.6403	0	-10	0.000741992
XLOC_012254	-	3:184732710-184732939	60.5993	0	-10	0.000741992
XLOC_026144	-	7:52396580-52396927	59.6058	0	-10	0.000741992
XLOC_008105	-	2:581740876-581741134	56.6766	0	-10	0.000741992
XLOC_007925	-	2:91084627-91085130	52.6889	0	-10	0.000741992
XLOC_027686	-	7:71253273-71253899	51.9458	0	-10	0.000741992
XLOC_008049	-	2:531319891-531320208	50.1865	0	-10	0.000741992
XLOC_028912	-	morex_contig_224520:96-609	49.5688	0	-10	0.000741992
XLOC_005174	MLOC_59522	2:552255648-552256912	47.9567	0	-10	0.000741992
XLOC_028118	MLOC_25893	7HS_unordered:3192411-3193792	44.3674	0	-10	0.000741992
XLOC_008154	-	2:621418711-621419258	41.3293	0	-10	0.000741992
XLOC_023725	-	6:530816750-530817102	41.2991	0	-10	0.000741992
XLOC_012387	-	3:439147251-439147556	40.8825	0	-10	0.000741992
XLOC_026546	-	7:228484164-228485372	40.4898	0	-10	0.000741992
XLOC_023726	-	6:530853958-530854357	40.2769	0	-10	0.000741992
XLOC_008367	-	2HS_unordered:2427953-2428557	39.3391	0	-10	0.000741992
XLOC_004759	MLOC_67169	2:496292895-496293612	39.1047	0	-10	0.000741992
XLOC_029084	-	morex_contig_2550374:195-1248	37.6318	0	-10	0.000741992
XLOC_029095	-	morex_contig_2556175:72-416	37.1051	0	-10	0.000741992
XLOC_029481	-	morex_contig_498445:755-1039	35.2603	0	-10	0.000741992
XLOC_011956	-	3:533785734-533786259	33.2934	0	-10	0.000741992
XLOC_019418	MLOC_11147	5:490192171-490192913	33.1557	0	-10	0.000741992
XLOC_023699	-	6:505531668-505532262	32.4496	0	-10	0.000741992
XLOC_029482	-	morex_contig_49870:1155-1522	32.3393	0	-10	0.000741992
XLOC_015361	MLOC_70610	4:503901563-503902821	32.0181	0	-10	0.000741992
XLOC_017941	MLOC_4484	5:541325742-541326641	31.8865	0	-10	0.000741992
XLOC_005206	-	2:554280220-554280584	31.2594	0	-10	0.000741992
XLOC_015679	-	4:147531684-147532180	31.0541	0	-10	0.000741992
XLOC_015587	MLOC_12610	4:537140342-537141170	30.888	0	-10	0.000741992
XLOC_012376	-	3:425650782-425651085	30.5471	0	-10	0.000741992
XLOC_003226	-	1:409561576-409561923	30.2102	0	-10	0.000741992
XLOC_012197	-	3:8471768-8472123	29.9204	0	-10	0.000741992
XLOC_019885	MLOC_35002	5:543662553-543663624	29.5116	0	-10	0.000741992
XLOC_005372	MLOC_34173	2:575659325-575659917	28.5355	0	-10	0.000741992
XLOC_027738	-	7:166655152-166655463	28.1719	0	-10	0.000741992
XLOC_021591	MLOC_34429	6:449928253-449928699	28.1593	0	-10	0.000741992
XLOC_006382	-	2:358360092-358360586	27.7157	0	-10	0.000741992
XLOC_002609	MLOC_34007	1:407971231-407972195	27.6945	0	-10	0.000741992
XLOC_023514	-	6:52873402-52873744	27.5027	0	-10	0.000741992
XLOC_003094	-	1:54007198-54007511	27.0111	0	-10	0.000741992
XLOC_007862	-	2:2254843-2255235	25.355	0	-10	0.000741992
XLOC_017104	MLOC_13538	5:415180612-415182356	24.8956	0	-10	0.000741992
XLOC_027685	-	7:71252769-71253119	24.864	0	-10	0.000741992
XLOC_014597	-	4:196592633-196594119	24.4461	0	-10	0.000741992
XLOC_002994	-	1:459886146-459886749	23.2786	0	-10	0.000741992
XLOC_023553	-	6:167379055-167379710	22.7314	0	-10	0.000741992
XLOC_012731	-	4:143406-144247	22.7082	0	-10	0.000741992
XLOC_019069	MLOC_62172	5:424487227-424489878	21.8836	0	-10	0.000741992
XLOC_003954	MLOC_38794	2:22589365-22590194	21.8217	0	-10	0.000741992
XLOC_017228	MLOC_79529	5:444441191-444442606	21.5645	0	-10	0.000741992
XLOC_008322	-	2HS_unordered:2726456-2727081	21.5319	0	-10	0.000741992
XLOC_000173	MLOC_34615	1:38835472-38836013	21.4572	0	-10	0.000741992
XLOC_014552	-	4:154398596-154399384	21.25	0	-10	0.000741992
XLOC_028100	MLOC_36780	7HS_unordered:1258087-1260553	21.24	0	-10	0.000741992
XLOC_002997	-	1:460215576-460216186	21.0086	0	-10	0.000741992
XLOC_020125	-	5:352736614-352736949	20.6203	0	-10	0.000741992
XLOC_006539	MLOC_59412	2:428780046-428781049	20.0496	0	-10	0.000741992
XLOC_003102	-	1:77856770-77857232	19.9917	0	-10	0.000741992
XLOC_007217	-	2:551224001-551226647	19.928	0	-10	0.000741992
XLOC_025983	-	7:17720640-17721251	19.374	0	-10	0.000741992
XLOC_011378	MLOC_55108	3:431551236-431552274	19.372	0	-10	0.000741992
XLOC_002999	MLOC_54395	1:460854051-460861287	19.1727	0	-10	0.000741992
XLOC_024144	MLOC_5665	7:25146403-25146853	18.7232	0	-10	0.000741992
XLOC_003527	-	1H_unordered:1492792-1494404	18.6028	0	-10	0.000741992
XLOC_012217	-	3:29075306-29075684	17.9378	0	-10	0.000741992
XLOC_007976	-	2:443062722-443063300	17.6902	0	-10	0.000741992
XLOC_015778	-	4:447702115-447702581	17.668	0	-10	0.000741992
XLOC_003930	-	2:18501701-18504477	17.5751	0	-10	0.000741992
XLOC_009189	MLOC_51393	3:371792987-371793996	17.295	0	-10	0.000741992
XLOC_006120	-	2:40266178-40266935	17.1513	0	-10	0.000741992
XLOC_023480	-	6:301062-301483	17.1421	0	-10	0.000741992
XLOC_005030	MLOC_15276	2:543733077-543736528	16.7062	0	-10	0.000741992
XLOC_020015	-	5:8331615-8332260	16.4839	0	-10	0.000741992
XLOC_010787	MLOC_18048	3:142915493-142916086	16.4623	0	-10	0.000741992
XLOC_003029	-	1:463066842-463067710	16.2176	0	-10	0.000741992
XLOC_020148	-	5:385782109-385782991	15.8323	0	-10	0.000741992
XLOC_008072	-	2:551245767-551246207	15.7363	0	-10	0.000741992
XLOC_012301	-	3:368843802-368844335	15.5817	0	-10	0.000741992
XLOC_011251	MLOC_72941	3:416470223-416470879	15.5509	0	-10	0.000741992
XLOC_020074	-	5:105340337-105340778	15.4921	0	-10	0.000741992
XLOC_015805	-	4:503919548-503920589	15.4128	0	-10	0.000741992
XLOC_007831	MLOC_60133	2:623534073-623535122	15.2933	0	-10	0.000741992
XLOC_005988	-	2:15356646-15357301	15.2428	0	-10	0.000741992
XLOC_001572	MLOC_15761	1:302262-304488	525.307	5.9431	-6.4658	0.000741992
XLOC_021933	MLOC_51499	6:526060607-526064467	167.323	2.48109	-6.07552	0.000741992
XLOC_024191	-	7:33951357-33952652	290.525	5.5024	-5.72245	0.000741992
XLOC_017584	MLOC_18612	5:499124192-499125794	104.305	2.0389	-5.67687	0.024475
XLOC_007909	-	2:62533018-62533601	290.72	5.88449	-5.62657	0.0108459
XLOC_017193	MLOC_65914	5:442140818-442147489	71.1766	1.68385	-5.40157	0.000741992
XLOC_001574	-	1:349094-350178	369.28	10.2701	-5.16819	0.00244101
XLOC_001140	MLOC_3802	1:413508206-413511746	458.803	13.6613	-5.06971	0.000741992
XLOC_008469	-	3:10617766-10624720	39.2983	1.27008	-4.95147	0.0121747
XLOC_010208	MLOC_52165	3:547322970-547329133	138.931	4.80421	-4.85392	0.000741992
XLOC_003689	-	1H_unordered:11906558-11907073	257.081	9.9204	-4.69568	0.000741992
XLOC_017700	MLOC_65670	5:512209449-512210429	154.851	6.18914	-4.645	0.000741992
XLOC_011960	-	3:535388188-535389832	61.3769	2.50752	-4.61336	0.0029272
XLOC_005399	MLOC_80301	2:579474846-579475801	474.434	19.387	-4.61305	0.000741992
XLOC_008691	MLOC_8631	3:48774814-48775502	101.511	4.2437	-4.58017	0.0125157
XLOC_004192	MLOC_76584	2:87595140-87596905	240.826	10.8834	-4.46779	0.000741992
XLOC_007449	-	2:575724682-575725483	1036.84	49.8411	-4.37871	0.000741992
XLOC_013884	MLOC_57560	4:497934497-497942257	303.544	15.2514	-4.31489	0.000741992
XLOC_006783	MLOC_57236	2:480409987-480414244	104	5.37361	-4.27455	0.000741992
XLOC_015779	-	4:447702814-447704602	108.867	5.62785	-4.27384	0.000741992
XLOC_001531	MLOC_77132	1:461024576-461026616	495.997	25.6802	-4.2716	0.000741992
XLOC_011997	MLOC_72157	3:538021576-538023484	72.768	3.77375	-4.26923	0.00191867
XLOC_025936	MLOC_71388	7:10163383-10165161	65.8631	3.42812	-4.26398	0.000741992
XLOC_018208	-	5:24183481-24183857	726.807	38.7567	-4.22905	0.00191867
XLOC_001578	MLOC_21930	1:685448-771934	693.954	37.241	-4.21988	0.000741992
XLOC_006266	MLOC_23018	2:83541661-83543437	466.825	25.1045	-4.21687	0.000741992
XLOC_003813	MLOC_25595	2:8123345-8124704	94.7744	5.25427	-4.17293	0.000741992
XLOC_012839	MLOC_55029	4:13047849-13054582	396.138	22.422	-4.14302	0.000741992
XLOC_016856	MLOC_10503	5:305383521-305385860	38.3449	2.18649	-4.13235	0.000741992
XLOC_007434	MLOC_53632	2:571782189-571784555	84.5093	4.93723	-4.09734	0.000741992
XLOC_011663	MLOC_75336	3:486710793-486715501	62.4006	3.69865	-4.07649	0.000741992
XLOC_020016	-	5:8355900-8356080	1755.11	106.61	-4.04115	0.0195305
XLOC_004283	MLOC_38517	2:177570638-177573100	147.228	9.0371	-4.02605	0.000741992
XLOC_026205	MLOC_5940	7:67175340-67176694	30.3358	1.92608	-3.97728	0.0158396
XLOC_007196	MLOC_62322	2:550111563-550113720	34.4043	2.1926	-3.97188	0.000741992
XLOC_028201	-	7HS_unordered:427923-428365	369.653	23.753	-3.95999	0.000741992
XLOC_011417	MLOC_55890	3:439087117-439093104	354.208	22.8708	-3.95302	0.000741992
XLOC_005132	MLOC_56386	2:549734102-549735539	21.3067	1.39268	-3.93538	0.03339
XLOC_012096	-	3:550854948-550855861	584.878	38.5703	-3.92257	0.000741992
XLOC_003733	MLOC_69242	2:1803229-1810878	57.7204	3.83726	-3.91093	0.000741992
XLOC_001444	MLOC_50830	1:455081559-455085289	49.262	3.31966	-3.89137	0.000741992
XLOC_010039	MLOC_65284	3:523934004-523936708	36.3461	2.48304	-3.87162	0.00136253
XLOC_012061	MLOC_5175	3:546873389-546875870	224.189	16.1623	-3.79401	0.000741992
XLOC_010715	MLOC_5241	3:90755228-90756206	30.6572	2.21833	-3.78868	0.0337221
XLOC_027175	MLOC_69871	7:517982756-517984883	18.4006	1.33484	-3.78502	0.00555474
XLOC_017446	MLOC_56473	5:481361615-481365247	20.6781	1.52495	-3.76127	0.000741992
XLOC_024330	MLOC_15404	7:67034821-67038961	33.3985	2.56113	-3.70493	0.000741992
XLOC_021266	MLOC_61063	6:278404300-278406771	125.106	9.63045	-3.69941	0.000741992
XLOC_004781	MLOC_78995	2:501185267-501187021	21.9318	1.71176	-3.67947	0.000741992
XLOC_012198	-	3:8623686-8624181	344.356	27.0729	-3.66898	0.000741992
XLOC_004743	-	2:495257772-495259972	180.141	14.3182	-3.65321	0.000741992
XLOC_026422	MLOC_56373	7:163010766-163013943	364.607	29.0637	-3.64905	0.000741992
XLOC_012967	MLOC_27322	4:92080006-92082016	50.4557	4.02866	-3.64664	0.000741992
XLOC_026965	MLOC_10044	7:448332350-448334131	21.6366	1.7301	-3.64455	0.025369
XLOC_020003	-	5:559256664-559259963	21.9594	1.75729	-3.64342	0.00671937
XLOC_000586	MLOC_71242	1:163917075-163917939	32.0216	2.60137	-3.6217	0.0346622
XLOC_018130	MLOC_20378	5:7439140-7439945	115.431	9.4084	-3.61693	0.000741992
XLOC_001455	MLOC_71251	1:455530362-455531585	26.6179	2.18369	-3.60756	0.0134409
XLOC_028600	MLOC_21677	morex_contig_159752:812-1681	138.014	11.5987	-3.57278	0.000741992
XLOC_015240	MLOC_15436	4:481492362-481547145	139.323	11.9931	-3.53816	0.000741992
XLOC_009521	-	3:439224397-439226665	161.402	14.434	-3.48312	0.00136253
XLOC_024158	MLOC_37348	7:27654702-27656188	19.3957	1.73876	-3.4796	0.0167555
XLOC_019497	MLOC_39431	5:499166569-499168184	331.302	29.7147	-3.4789	0.000741992
XLOC_029091	MLOC_39318	morex_contig_2553017:381-1684	72.5077	6.70631	-3.43454	0.000741992
XLOC_022831	MLOC_39474	6:335026923-335028706	49.3027	4.6179	-3.41636	0.000741992
XLOC_009534	-	3:444351889-444353978	86.8449	8.16695	-3.41057	0.000741992
XLOC_010420	MLOC_71857	3:9003034-9004566	161.374	15.491	-3.3809	0.000741992
XLOC_020018	-	5:10206600-10206821	442.722	43.3022	-3.35389	0.0440006
XLOC_013968	MLOC_65700	4:504192292-504196818	199.648	19.6604	-3.3441	0.000741992
XLOC_007571	MLOC_56477	2:588678167-588683363	55.8144	5.49852	-3.34352	0.000741992
XLOC_007768	MLOC_57906	2:616445399-616455597	21.2432	2.09463	-3.34223	0.000741992
XLOC_014327	LOX1.1	4:13215867-13220382	436.569	43.3675	-3.33152	0.000741992
XLOC_001706	MLOC_7770	1:27437470-27438883	22.4032	2.26927	-3.30341	0.0121747
XLOC_022268	MLOC_62815	6:36815876-36818549	94.5299	9.72086	-3.28161	0.000741992
XLOC_008300	MLOC_1397	2HS_unordered:805768-806835	43.8981	4.52168	-3.27923	0.00714142
XLOC_006127	MLOC_39127	2:40612242-40613803	19.9362	2.07414	-3.26481	0.0164335
XLOC_023515	-	6:53159452-53159953	315.839	32.8654	-3.26455	0.000741992
XLOC_001293	MLOC_11286	1:434528397-434530775	22.2293	2.34756	-3.24323	0.000741992
XLOC_000875	B19.4	1:327967683-327968580	53.2658	5.66618	-3.23276	0.00191867
XLOC_001307	MLOC_17987	1:435571588-435573500	25.1851	2.71143	-3.21544	0.00136253
XLOC_003396	-	1H_unordered:8464696-8465457	66.5668	7.19174	-3.21039	0.0150741
XLOC_011416	MLOC_10890	3:439048565-439062525	77.2818	8.38862	-3.20362	0.000741992
XLOC_017720	MLOC_57610	5:517483358-517484986	48.7804	5.30099	-3.20197	0.000741992
XLOC_003791	-	2:7193749-7195604	45.5725	4.98582	-3.19226	0.000741992
XLOC_015522	MLOC_53568	4:532881127-533011969	78.0508	8.54491	-3.19128	0.000741992
XLOC_025442	MLOC_10884	7:542421856-542425333	17.9707	1.97581	-3.18513	0.00596362
XLOC_012464	MLOC_33063	3HL_unordered:8513-9199	138.532	15.2673	-3.1817	0.000741992
XLOC_010158	-	3:541508559-541509053	232.96	26.169	-3.15415	0.00191867
XLOC_023944	MLOC_11202	7:2597462-2599767	27.5596	3.09836	-3.15298	0.000741992
XLOC_013327	-	4:247066545-247069152	110.207	12.4284	-3.1485	0.000741992
XLOC_005919	MLOC_1260	2:7962407-7964264	35.5245	4.02079	-3.14326	0.000741992
XLOC_010982	MLOC_57689	3:353840845-353845435	33.6467	3.86639	-3.1214	0.000741992
XLOC_027678	-	7:61816588-61817398	24.4514	2.82636	-3.1129	0.0470754
XLOC_010755	MLOC_9854	3:130223863-130224632	37.7153	4.3924	-3.10207	0.0326358
XLOC_024736	MLOC_75223	7:250375569-250379128	21.6767	2.55764	-3.08326	0.00596362
XLOC_024099	MLOC_56626	7:16911933-16915851	474.094	56.313	-3.07363	0.000741992
XLOC_005628	MLOC_52569	2:603568721-603570632	19.023	2.26308	-3.07139	0.00631911
XLOC_020746	MLOC_69589	6:27070964-27071909	159.714	19.1844	-3.05748	0.000741992
XLOC_007208	MLOC_14661	2:550605170-550608518	45.457	5.63676	-3.01157	0.000741992
XLOC_006790	MLOC_13867	2:481502868-481504284	19.7358	2.45316	-3.0081	0.0101099
XLOC_018985	MLOC_69795	5:405362007-405365077	18.572	2.30896	-3.00781	0.000741992
XLOC_020053	-	5:83347491-83348060	51.8806	6.55608	-2.98429	0.0365054
XLOC_005777	MLOC_68912	2:616534610-616536802	171.327	21.738	-2.97846	0.000741992
XLOC_016159	MLOC_75397	5:8618000-8618767	550.457	70.3239	-2.96854	0.000741992
XLOC_025152	MLOC_30192	7:457345385-457353207	48.3447	6.19702	-2.96371	0.000741992
XLOC_004814	MLOC_37970	2:508941453-508945365	53.3	6.91946	-2.9454	0.000741992
XLOC_003219	-	1:391662533-391663015	108.593	14.1727	-2.93775	0.004262
XLOC_008534	MLOC_19930	3:19276594-19279754	75.5198	9.9499	-2.9241	0.000741992
XLOC_015360	MLOC_70609	4:503896580-503898117	46.3215	6.17667	-2.90678	0.000741992
XLOC_013931	MLOC_17089	4:501878174-501879781	264.614	35.6931	-2.89017	0.000741992
XLOC_026654	MLOC_61188	7:257531324-257534696	710.139	95.9168	-2.88825	0.000741992
XLOC_025578	MLOC_14604	7:570503593-570731761	15.956	2.19502	-2.86179	0.03339
XLOC_004809	MLOC_51699	2:508340657-508343702	19.7869	2.73512	-2.85487	0.00244101
XLOC_007326	MLOC_71572	2:557269136-557270565	56.1025	7.77659	-2.85086	0.000741992
XLOC_025352	MLOC_49847	7:525168607-525169464	598.318	83.1807	-2.84659	0.000741992
XLOC_024488	MLOC_28425	7:121944299-121947368	47.592	6.63216	-2.84317	0.0101099
XLOC_008774	MLOC_6006	3:100699661-100700913	15.2033	2.12157	-2.84117	0.0365054
XLOC_014358	MLOC_20991	4:23494998-23495942	41.0147	5.72905	-2.83977	0.0197981
XLOC_003283	MLOC_63383	1H_unordered:178934-179938	130.766	18.5706	-2.8159	0.000741992
XLOC_005049	-	2:544686367-544687546	196.925	28.0869	-2.80968	0.000741992
XLOC_011289	-	3:423617223-423621185	33.0744	4.75682	-2.79765	0.0235187
XLOC_005828	MLOC_22519	2:623120222-623121319	70.9082	10.2289	-2.79329	0.000741992
XLOC_004296	-	2:264982617-264984813	19.1499	2.78838	-2.77984	0.0475031
XLOC_003189	-	1:315634144-315634688	145.393	21.202	-2.77768	0.000741992
XLOC_021641	MLOC_52971	6:470576339-470577647	84.1182	12.3428	-2.76875	0.000741992
XLOC_020165	-	5:421920278-421920576	154.531	22.7079	-2.76663	0.038213
XLOC_004872	-	2:519435683-519437103	48.0169	7.17572	-2.74235	0.000741992
XLOC_027309	MLOC_6697	7:557382134-557385525	132.199	19.9382	-2.7291	0.000741992
XLOC_007608	MLOC_55637	2:592633443-592636860	22.1394	3.36313	-2.71874	0.030653
XLOC_000502	MLOC_57896	1:154863472-154867487	37.6339	5.72993	-2.71544	0.000741992
XLOC_012216	-	3:29049683-29050423	41.6657	6.39479	-2.70389	0.00906808
XLOC_002276	MLOC_61818	1:284329845-284334518	98.4855	15.1314	-2.70236	0.000741992
XLOC_000393	MLOC_20817	1:130151938-130154532	45.6039	7.00664	-2.70236	0.000741992
XLOC_016117	MLOC_56180	5:3133762-3137865	38.1327	5.86146	-2.7017	0.000741992
XLOC_011488	MLOC_55396	3:453376704-453385326	217.092	33.3987	-2.70044	0.000741992
XLOC_021751	-	6:494661716-494663418	40.3668	6.27463	-2.68557	0.00470535
XLOC_016821	MLOC_69295	5:300100352-300102987	91.5697	14.2605	-2.68285	0.000741992
XLOC_006546	MLOC_72858	2:429783970-429785223	18.8006	2.94299	-2.67542	0.0173068
XLOC_010968	MLOC_52823	3:352856266-352860731	40.3752	6.3586	-2.66669	0.000741992
XLOC_027701	-	7:93370044-93370414	117.457	18.5092	-2.66582	0.0155547
XLOC_001674	MLOC_66404	1:17267666-17270264	25.6846	4.07855	-2.65478	0.000741992
XLOC_012472	MLOC_11875	3HL_unordered:418600-423257	32.4181	5.16687	-2.64944	0.000741992
XLOC_014260	MLOC_13613	4:4564940-4569096	24.785	3.95469	-2.64783	0.000741992
XLOC_000869	MLOC_71208	1:321447417-321450503	118.706	18.9505	-2.64709	0.000741992
XLOC_004937	-	2:531251912-531254095	29.7994	4.81704	-2.62907	0.0293691
XLOC_027381	MLOC_57585	7:569716110-569721057	66.3222	10.7887	-2.61997	0.000741992
XLOC_027978	MLOC_19012	7HL_unordered:4519821-4520879	33.2718	5.41535	-2.61917	0.00596362
XLOC_010550	MLOC_6259	3:27420669-27422491	59.0218	9.73808	-2.59954	0.000741992
XLOC_002881	MLOC_62564	1:446764167-446769247	34.0905	5.6593	-2.59067	0.000741992
XLOC_000816	MLOC_13058	1:311171554-311330405	142.259	24.0364	-2.56522	0.017895
XLOC_015287	MLOC_11060	4:495849178-495850885	51.7436	8.81202	-2.55384	0.000741992
XLOC_004246	MLOC_17364	2:114345865-114349365	1606.61	273.656	-2.55359	0.000741992
XLOC_007156	MLOC_5772	2:547149429-547153166	209.266	35.6702	-2.55255	0.000741992
XLOC_001436	MLOC_44090	1:453773197-453777554	238.036	40.7719	-2.54553	0.000741992
XLOC_026656	MLOC_64562	7:257798703-257802554	80.5808	13.9876	-2.52629	0.000741992
XLOC_025624	MLOC_58028	7:583787095-583789219	79.1364	13.7691	-2.5229	0.000741992
XLOC_004233	MLOC_78030	2:106372509-106374463	49.166	8.57103	-2.52012	0.0127926
XLOC_010962	MLOC_59724	3:352369115-352370660	19.7312	3.45226	-2.51487	0.00341142
XLOC_003191	-	1:328026849-328027307	57.807	10.1218	-2.51378	0.0304516
XLOC_020422	MLOC_58427	5HL_unordered:942078-944789	34.177	5.99652	-2.51083	0.000741992
XLOC_029308	MLOC_48429	morex_contig_323595:1-751	48.1438	8.47676	-2.50576	0.00341142
XLOC_000537	MLOC_1690	1:158069600-158070936	18.9248	3.33545	-2.50433	0.0119145
XLOC_027874	-	7:558569056-558569604	45.1888	7.96554	-2.50412	0.0337221
XLOC_000590	MLOC_72498	1:164708670-164709650	569.092	100.886	-2.49594	0.000741992
XLOC_016894	MLOC_60959	5:334757578-334763000	85.4539	15.1631	-2.49458	0.000741992
XLOC_019209	MLOC_55886	5:457152967-457156972	21.9818	3.90816	-2.49175	0.000741992
XLOC_004295	MLOC_52092	2:264942508-264943524	90.4653	16.0934	-2.4909	0.000741992
XLOC_000861	B19.1A	1:318607489-318608388	383.935	68.5356	-2.48594	0.000741992
XLOC_020063	-	5:88704190-88704966	23.4575	4.19857	-2.48208	0.0371225
XLOC_009030	MLOC_15556	3:351618523-351621548	19.6441	3.55491	-2.46621	0.000741992
XLOC_009197	MLOC_14009	3:372457363-372460352	18.9802	3.44091	-2.46364	0.000741992
XLOC_026674	MLOC_16705	7:260443104-260445798	161.866	29.5217	-2.45495	0.000741992
XLOC_028204	-	7HS_unordered:1531988-1532275	158.516	29.0287	-2.44908	0.0348963
XLOC_016113	MLOC_56982	5:2442483-2443699	87.5005	16.0864	-2.44345	0.000741992
XLOC_003745	MLOC_36657	2:2325895-2331111	32.2638	5.97864	-2.43203	0.00906808
XLOC_026487	MLOC_43588	7:180610687-180612773	30.7675	5.71736	-2.42798	0.000741992
XLOC_025784	MLOC_69078	7:599958353-599962374	49.6118	9.28344	-2.41795	0.000741992
XLOC_016099	-	4HS_unordered:1465547-1466179	40.6488	7.61354	-2.41657	0.0170389
XLOC_001247	MLOC_81131	1:430094436-430095993	28.3054	5.31113	-2.41399	0.00191867
XLOC_002348	MLOC_54933	1:309948595-309957281	56.6807	10.6596	-2.4107	0.00244101
XLOC_009377	MLOC_15396	3:424456958-424460889	64.8159	12.2045	-2.40894	0.000741992
XLOC_027653	-	7:10063191-10063828	161.961	30.52	-2.40781	0.000741992
XLOC_006552	-	2:432995342-432996275	52.7889	10.0432	-2.39402	0.00136253
XLOC_011781	-	3:507780969-507782430	33.357	6.34714	-2.39381	0.000741992
XLOC_018920	MLOC_60747	5:383955601-383956602	17.9861	3.43716	-2.3876	0.0394833
XLOC_019374	MLOC_62541	5:484779907-484782152	50.7078	9.73659	-2.38072	0.000741992
XLOC_000876	-	1:327984963-327990149	56.3767	10.8777	-2.37373	0.000741992
XLOC_026308	MLOC_18306	7:97373778-97374940	30.5417	5.90768	-2.37012	0.00244101
XLOC_004469	MLOC_62832	2:435795084-435799295	68.9814	13.3441	-2.37001	0.000741992
XLOC_015144	MLOC_72702	4:440991242-440994036	42.2292	8.18751	-2.36674	0.000741992
XLOC_007572	MLOC_72881	2:588708730-588710339	59.6183	11.6801	-2.3517	0.000741992
XLOC_005432	-	2:580695127-580696406	19.2183	3.79689	-2.33959	0.04232
XLOC_011220	MLOC_8076	3:408811896-408813748	42.9944	8.52097	-2.33506	0.00191867
XLOC_013389	MLOC_39183	4:253291249-253293308	276.096	55.1942	-2.32258	0.000741992
XLOC_009204	MLOC_14787	3:372844649-372846799	19.4552	3.89194	-2.32159	0.00244101
XLOC_001454	MLOC_6981	1:455515992-455518642	106.703	21.3955	-2.31823	0.000741992
XLOC_013164	-	4:200105670-200106782	23.5508	4.75619	-2.3079	0.038213
XLOC_027057	MLOC_76304	7:471837157-471841406	33.1618	6.71332	-2.30443	0.000741992
XLOC_010658	MLOC_53106	3:50789967-50791645	19.4489	3.9528	-2.29874	0.00385253
XLOC_027378	MLOC_59418	7:568922186-568924366	53.3382	10.8422	-2.29851	0.000741992
XLOC_010880	MLOC_16151	3:269337355-269339659	19.7247	4.01973	-2.29484	0.0104889
XLOC_017935	MLOC_13212	5:540752517-540755023	124.579	25.6187	-2.28179	0.000741992
XLOC_010008	MLOC_72214	3:519494265-519498629	946.152	195.006	-2.27855	0.000741992
XLOC_006940	MLOC_8229	2:510534135-510538260	55.0471	11.3475	-2.27829	0.000741992
XLOC_016236	MLOC_10408	5:26901807-26903258	82.7369	17.0989	-2.27463	0.000741992
XLOC_004397	MLOC_72001	2:423511716-423518653	21.2215	4.40369	-2.26874	0.000741992
XLOC_022729	MLOC_18050	6:276397939-276399392	27.833	5.79982	-2.26272	0.00596362
XLOC_010150	-	3:541292041-541293364	15.5831	3.25112	-2.26097	0.025369
XLOC_012533	MLOC_10754	3HL_unordered:171928-172835	70.1943	14.6659	-2.25889	0.0293691
XLOC_020352	MLOC_74232	5HL_unordered:1689532-1692076	18.5353	3.90059	-2.24851	0.000741992
XLOC_001251	MLOC_61826	1:430284660-430289454	22.1727	4.69387	-2.23993	0.000741992
XLOC_005449	MLOC_60061	2:582266257-582267175	29.3509	6.22698	-2.2368	0.0134409
XLOC_005322	MLOC_57998	2:561508201-561513255	16.1914	3.44638	-2.23208	0.004262
XLOC_006427	MLOC_63409	2:408491932-408495495	86.7982	18.4902	-2.23091	0.000741992
XLOC_009359	-	3:421838064-421841675	18.7637	4.01051	-2.22609	0.00244101
XLOC_019314	MLOC_20995	5:478645168-478646017	38.3912	8.23501	-2.22094	0.00470535
XLOC_015228	MLOC_13692	4:474295857-474298040	39.4769	8.54368	-2.20808	0.00136253
XLOC_001758	MLOC_70055	1:48956445-48963417	86.9156	18.8936	-2.20172	0.000741992
XLOC_001560	MLOC_70713	1:463395569-463398173	101.253	22.0704	-2.19778	0.000741992
XLOC_024396	-	7:91216351-91217196	40.3171	8.80234	-2.19543	0.0121747
XLOC_024322	MLOC_9000	7:66797356-66798181	151.821	33.1524	-2.19519	0.000741992
XLOC_022934	MLOC_57633	6:405651260-405653003	39.9382	8.73428	-2.19301	0.00191867
XLOC_008801	MLOC_5174	3:129677748-129678596	32.6678	7.19045	-2.18371	0.0119145
XLOC_007419	MLOC_71749	2:566471997-566476581	52.5653	11.5885	-2.18141	0.0470754
XLOC_026535	MLOC_64881	7:227914496-227918864	17.0303	3.75796	-2.18008	0.00136253
XLOC_023993	MLOC_79789	7:5444755-5445455	26.6291	5.8783	-2.17953	0.0467415
XLOC_011773	MLOC_65460	3:506508634-506510143	15.4939	3.42072	-2.17933	0.0152886
XLOC_012394	-	3:470844679-470845718	106.785	23.6005	-2.17782	0.000741992
XLOC_027966	-	7HL_unordered:2814709-2815322	45.7228	10.1127	-2.17675	0.0428864
XLOC_017256	MLOC_57420	5:448136023-448138044	120.182	26.6915	-2.17076	0.000741992
XLOC_025329	MLOC_80166	7:519436048-519437324	25.3474	5.63136	-2.17028	0.0161556
XLOC_014617	MLOC_18895	4:200240383-200244402	24.705	5.49498	-2.16862	0.000741992
XLOC_003177	-	1:305197435-305198248	24.0263	5.35164	-2.16656	0.0304516
XLOC_012913	-	4:35506728-35508300	25.6659	5.7256	-2.16435	0.0223434
XLOC_027485	MLOC_6141	7:585100847-585106300	15.7984	3.5257	-2.1638	0.000741992
XLOC_014874	MLOC_18741	4:262073554-262075219	99.5565	22.3192	-2.15723	0.000741992
XLOC_026570	MLOC_54046	7:249489178-249493268	45.8479	10.311	-2.15268	0.00341142
XLOC_013960	MLOC_13505	4:503673577-503675350	15.9856	3.60079	-2.15039	0.0369768
XLOC_010744	MLOC_50479	3:129316770-129318105	18.11	4.09671	-2.14425	0.00870357
XLOC_016485	MLOC_15248	5:84858230-84859737	53.9632	12.2301	-2.14154	0.000741992
XLOC_002358	MLOC_19482	1:310551783-310552992	44.7514	10.1486	-2.14065	0.00191867
XLOC_005694	MLOC_74526	2:610005081-610008907	109.879	24.9285	-2.14005	0.000741992
XLOC_006848	MLOC_4026	2:493956654-493964410	58.8468	13.3984	-2.1349	0.000741992
XLOC_006405	MLOC_21698	2:388255751-388257669	29.756	6.79362	-2.13093	0.00136253
XLOC_015037	MLOC_77560	4:400381685-400386011	66.1302	15.1873	-2.12244	0.00671937
XLOC_017067	MLOC_59071	5:405578233-405580190	131.475	30.3518	-2.11493	0.000741992
XLOC_017527	-	5:491779142-491779741	116.421	26.8834	-2.11456	0.00244101
XLOC_011127	MLOC_14971	3:372170404-372173001	130.823	30.2307	-2.11353	0.000741992
XLOC_001612	-	1:3080324-3081526	77.0517	17.9481	-2.102	0.000741992
XLOC_018377	MLOC_54674	5:76282572-76284102	21.599	5.04383	-2.09837	0.00385253
XLOC_019660	MLOC_72965	5:518543174-518544077	167.345	39.0987	-2.09763	0.000741992
XLOC_022569	MLOC_58614	6:228981392-228993575	18.1024	4.23461	-2.09588	0.0318921
XLOC_022464	MLOC_4931	6:128285466-128286863	91.4006	21.406	-2.09419	0.000741992
XLOC_028586	-	morex_contig_1581603:2748-2814	564975	132522	-2.09195	0.000741992
XLOC_016982	MLOC_16437	5:361752804-361754849	15.7694	3.70031	-2.0914	0.024475
XLOC_005932	MLOC_21438	2:8558171-8560749	15.2815	3.61113	-2.08126	0.0237987
XLOC_027598	MLOC_42826	7:595697508-595698575	34.741	8.21765	-2.07984	0.00714142
XLOC_017028	-	5:385878914-385880299	94.6699	22.4354	-2.07713	0.000741992
XLOC_013363	MLOC_36605	4:249506185-249510270	15.9764	3.80663	-2.06935	0.000741992
XLOC_022507	-	6:167762070-167764467	153.053	36.5017	-2.068	0.000741992
XLOC_017695	MLOC_69873	5:512059644-512061292	45.2095	10.8096	-2.06431	0.000741992
XLOC_018997	-	5:406452356-406453574	35.6088	8.52086	-2.06316	0.000741992
XLOC_019778	-	5:534977098-534979337	27.6428	6.64381	-2.05682	0.004262
XLOC_002794	MLOC_20023	1:434558317-434559635	63.6684	15.3024	-2.05682	0.000741992
XLOC_020159	-	5:412615630-412616229	93.3908	22.5761	-2.04849	0.0029272
XLOC_017583	-	5:499059240-499060378	73.8585	17.8734	-2.04695	0.00244101
XLOC_017709	MLOC_7695	5:514423093-514427824	95.8569	23.2315	-2.0448	0.000741992
XLOC_011340	MLOC_61949	3:428701986-428707558	449.418	108.938	-2.04454	0.000741992
XLOC_025775	MLOC_52578	7:599444323-599448331	15.763	3.86492	-2.02803	0.0029272
XLOC_012943	-	4:43596883-43597791	40.9303	10.0764	-2.02219	0.00980795
XLOC_029615	-	morex_contig_796290:1073-1357	153.557	37.8998	-2.01851	0.0396554
XLOC_010278	MLOC_79868	3:556785274-556785749	56.2609	13.9237	-2.01459	0.0339237
XLOC_021280	MLOC_12685	6:279958472-279961417	17.371	4.30646	-2.0121	0.000741992
XLOC_002830	MLOC_51126	1:437716967-437719229	15.6729	3.89769	-2.00758	0.0029272
XLOC_002644	MLOC_14812	1:413621807-413623069	76.6178	19.1424	-2.00091	0.00341142
XLOC_007633	MLOC_47637	2:600890021-600890596	73.9573	18.4852	-2.00033	0.00513247
XLOC_008144	-	2:616140892-616141840	21.1819	5.29589	-1.99989	0.0318921
XLOC_005518	MLOC_38910	2:588965350-588969286	44.5921	11.233	-1.98904	0.000741992
XLOC_024356	MLOC_23200	7:71720066-71721799	82.5795	20.9631	-1.97793	0.0029272
XLOC_020268	-	5:517983856-517984334	1905.38	484.15	-1.97655	0.000741992
XLOC_013875	MLOC_11059	4:495845979-495848825	92.8257	23.7544	-1.96633	0.000741992
XLOC_019025	MLOC_33774	5:416576536-416577916	94.6119	24.219	-1.96588	0.000741992
XLOC_001556	-	1:462500534-462501902	67.7787	17.3846	-1.96302	0.0299613
XLOC_000910	MLOC_63743	1:342272434-342274735	27.8311	7.15265	-1.96015	0.00191867
XLOC_004705	MLOC_64062	2:490434773-490438520	254.473	65.5379	-1.95711	0.000741992
XLOC_009227	MLOC_24839	3:375470656-375472039	19.5595	5.05168	-1.95303	0.0393305
XLOC_027735	-	7:163896037-163896623	62.5031	16.1555	-1.95191	0.00906809
XLOC_010810	MLOC_15986	3:160487174-160489717	17.6552	4.5758	-1.948	0.0365054
XLOC_016068	MLOC_59994	4HS_unordered:1515277-1517478	1107.45	287.697	-1.94462	0.000741992
XLOC_024095	-	7:16619304-16620805	27.1647	7.10718	-1.93439	0.0173068
XLOC_027059	-	7:471907390-471912139	15.0564	3.95468	-1.92874	0.0485698
XLOC_019211	MLOC_32633	5:457225839-457228683	26.112	6.85873	-1.9287	0.000741992
XLOC_001828	-	1:74065100-74065734	36.4087	9.60516	-1.9224	0.047384
XLOC_020298	-	5:559293039-559293208	888.629	234.622	-1.92125	0.0360314
XLOC_005507	MLOC_57850	2:588694453-588698992	139.709	36.928	-1.91963	0.000741992
XLOC_027517	MLOC_17596	7:588118448-588119824	64.9488	17.2779	-1.91037	0.000741992
XLOC_014575	-	4:160338574-160339714	36.3498	9.73139	-1.90123	0.00870357
XLOC_011696	MLOC_80481	3:490059636-490061119	37.3698	10.0117	-1.90019	0.000741992
XLOC_013279	MLOC_4623	4:244637958-244640818	60.9144	16.3499	-1.8975	0.000741992
XLOC_011026	MLOC_60368	3:366138951-366142129	74.6457	20.0561	-1.89602	0.000741992
XLOC_009573	MLOC_58603	3:451775548-451786356	22.1667	5.95826	-1.89543	0.000741992
XLOC_019442	MLOC_65160	5:492952353-492954127	126.642	34.0427	-1.89534	0.000741992
XLOC_017715	MLOC_63227	5:517261543-517263239	700.325	188.562	-1.89299	0.000741992
XLOC_020245	-	5:502325346-502325644	291.487	78.503	-1.89261	0.00244101
XLOC_016421	MLOC_40499	5:78651289-78653373	48.6669	13.119	-1.89129	0.000741992
XLOC_012619	MLOC_2180	3HS_unordered:508301-512258	22.117	5.96858	-1.8897	0.0497034
XLOC_004430	MLOC_63678	2:433891860-433894561	21.1748	5.7569	-1.87899	0.000741992
XLOC_000892	-	1:334667418-334668919	83.392	22.8606	-1.86705	0.00671937
XLOC_003433	-	1H_unordered:15284839-15285261	121.369	33.308	-1.86545	0.0270614
XLOC_014209	MLOC_73706	4:543643975-543646632	30.4168	8.3728	-1.86109	0.0297363
XLOC_025140	MLOC_39772	7:456893557-456895384	59.2403	16.3449	-1.85774	0.004262
XLOC_011904	MLOC_62718	3:523989538-523992076	40.9644	11.3156	-1.85606	0.0155547
XLOC_021858	-	6:514032981-514033981	208.606	57.7122	-1.85384	0.000741992
XLOC_017230	MLOC_54795	5:444768737-444772080	70.9041	19.6746	-1.84954	0.000741992
XLOC_013605	MLOC_52193	4:403339186-403340048	127.313	35.3601	-1.84818	0.000741992
XLOC_013274	MLOC_16176	4:244493565-244495413	33.6205	9.37513	-1.84243	0.00341142
XLOC_020196	-	5:470853190-470853688	75.2052	20.9731	-1.84229	0.0127926
XLOC_011700	-	3:490246335-490248044	56.4759	15.8052	-1.83724	0.000741992
XLOC_025059	ACL1.3	7:340870417-340873453	458.848	128.48	-1.83647	0.000741992
XLOC_002621	MLOC_11789	1:411799443-411801154	15.1453	4.24436	-1.83525	0.0141259
XLOC_025764	MLOC_52405	7:598927015-598931721	141.942	39.783	-1.83507	0.000741992
XLOC_018105	MLOC_50165	5:2455797-2456554	117.664	33.1758	-1.82647	0.000741992
XLOC_016548	MLOC_57658	5:103514094-103515604	166.073	47.0768	-1.81873	0.000741992
XLOC_029698	-	morex_contig_9871:701-1210	45.378	12.9253	-1.81179	0.0380736
XLOC_007757	MLOC_55426	2:615521899-615523171	60.6662	17.2894	-1.811	0.00136253
XLOC_009164	MLOC_75068	3:369142453-369144800	17.5372	5.0118	-1.80702	0.0218456
XLOC_017132	MLOC_55641	5:421661435-421663936	15.1726	4.34965	-1.8025	0.0115536
XLOC_006082	-	2:28272631-28275007	79.4195	22.809	-1.79989	0.000741992
XLOC_018865	-	5:360635835-360638447	66.1054	19.0055	-1.79835	0.000741992
XLOC_015254	MLOC_3419	4:487891640-487892159	113.409	32.613	-1.79801	0.00136253
XLOC_014399	MLOC_37044	4:35410234-35415236	59.5067	17.1514	-1.79473	0.000741992
XLOC_009985	MLOC_5717	3:516678085-516679649	40.4203	11.6503	-1.79471	0.0121747
XLOC_003264	-	1:445473340-445474212	27.5367	7.94821	-1.79265	0.0200632
XLOC_023562	-	6:168340563-168341099	82.0418	23.7376	-1.78919	0.00631911
XLOC_025048	MLOC_18687	7:334489708-334491496	44.505	12.8965	-1.78699	0.0394833
XLOC_024260	MLOC_76250	7:50627060-50627992	22.6455	6.57062	-1.78512	0.0332407
XLOC_012125	MLOC_45353	3:556855201-556856685	121.119	35.2706	-1.77989	0.000741992
XLOC_010235	-	3:550595191-550596492	169.497	49.4919	-1.776	0.000741992
XLOC_016241	MLOC_16950	5:32045807-32046894	292.658	85.4623	-1.77586	0.000741992
XLOC_006810	MLOC_34619	2:483888835-483890332	28.2586	8.28938	-1.76935	0.00513247
XLOC_009624	MLOC_14452	3:456182593-456185686	32.4444	9.55883	-1.76306	0.0205997
XLOC_024391	MLOC_61145	7:91099057-91105575	19.1266	5.63631	-1.76276	0.000741992
XLOC_012510	-	3HL_unordered:2717261-2717763	336.869	99.349	-1.76161	0.000741992
XLOC_012474	MLOC_6121	3HL_unordered:434363-438377	29.3773	8.66731	-1.76104	0.00136253
XLOC_001005	MLOC_73341	1:371157108-371160646	29.0619	8.61814	-1.75368	0.00244101
XLOC_016908	MLOC_53873	5:337076297-337078087	89.0015	26.4735	-1.74928	0.000741992
XLOC_028149	-	7HS_unordered:468238-470932	67.7298	20.1588	-1.74838	0.000741992
XLOC_023395	MLOC_61193	6:530927046-530932784	133.927	39.8846	-1.74754	0.000741992
XLOC_020161	-	5:413421537-413422299	63.7141	19.0461	-1.74212	0.00136253
XLOC_010353	MLOC_40531	3:2920229-2920883	27.931	8.3744	-1.73781	0.0490724
XLOC_009826	MLOC_71419	3:491284701-491286837	36.3315	10.902	-1.73664	0.0187123
XLOC_027955	MLOC_37894	7HL_unordered:1573819-1576575	106.721	32.0483	-1.73552	0.0152886
XLOC_004062	MLOC_70597	2:47120815-47125620	33.9381	10.203	-1.73391	0.000741992
XLOC_014580	MLOC_20047	4:187369248-187373385	24.0039	7.23298	-1.73061	0.0127926
XLOC_007630	MLOC_59315	2:600748498-600750904	80.0315	24.1379	-1.72926	0.000741992
XLOC_019015	MLOC_4624	5:413440993-413442125	46.8502	14.146	-1.72766	0.0208852
XLOC_001529	MLOC_71386	1:460876575-460879398	69.6982	21.075	-1.72559	0.000741992
XLOC_011023	MLOC_57393	3:365982652-365989864	16.2172	4.91771	-1.72146	0.000741992
XLOC_003251	-	1:429262892-429263319	78.5131	23.8471	-1.71912	0.0303015
XLOC_024658	MLOC_70730	7:202341642-202342985	29.9157	9.08849	-1.71879	0.00191867
XLOC_023864	MLOC_46016	6HS_unordered:1247271-1248725	32.893	10.0193	-1.715	0.000741992
XLOC_028632	-	morex_contig_1652376:10-703	32.2021	9.81339	-1.71433	0.0367316
XLOC_012436	-	3:535355666-535355749	26564	8098.19	-1.7138	0.0173069
XLOC_007646	-	2:601891337-601891766	285.905	87.213	-1.71292	0.0115536
XLOC_014692	MLOC_34505	4:242793398-242801423	49.4799	15.1014	-1.71216	0.0029272
XLOC_015285	MLOC_9778	4:495804872-495810185	17.7378	5.4231	-1.70964	0.000741992
XLOC_020509	MLOC_523	5HS_unordered:422480-486193	357.944	109.574	-1.70783	0.0268174
XLOC_018122	MLOC_16331	5:4482602-4486259	20.5539	6.29524	-1.70708	0.0115536
XLOC_007469	MLOC_10926	2:578931500-578934278	23.2462	7.12428	-1.70618	0.042684
XLOC_025566	-	7:570271808-570273616	41.2003	12.6355	-1.70517	0.0487302
XLOC_017371	MLOC_17564	5:469927288-469928681	30.452	9.34548	-1.7042	0.00244101
XLOC_000475	MLOC_59238	1:153273625-153283701	29.5787	9.07754	-1.70418	0.000741992
XLOC_022443	MLOC_12439	6:116859901-116861543	23.7761	7.30109	-1.70333	0.00136253
XLOC_014058	-	4:521993692-521994887	43.9254	13.5649	-1.69518	0.000741992
XLOC_000176	-	1:38876449-38876926	1495.88	462.467	-1.69357	0.000741992
XLOC_010236	-	3:550605130-550606106	1390.88	431.42	-1.68883	0.000741992
XLOC_011313	MLOC_56893	3:426507405-426515118	15.8487	4.91612	-1.68877	0.004262
XLOC_010543	MLOC_74183	3:25840534-25844746	92.9926	28.9786	-1.68213	0.00136253
XLOC_015981	-	4HL_unordered:5664497-5665011	54.8918	17.1204	-1.68087	0.0293691
XLOC_007177	MLOC_69815	2:548222094-548226382	34.1595	10.6585	-1.68028	0.000741992
XLOC_023229	MLOC_49218	6:507653071-507657830	24.4526	7.63125	-1.68	0.0029272
XLOC_010434	MLOC_10851	3:11000388-11002820	60.083	18.7977	-1.6764	0.00671937
XLOC_015593	MLOC_72732	4:539444998-539448327	27.5814	8.66078	-1.67113	0.000741992
XLOC_027182	MLOC_79250	7:519383143-519385373	18.816	5.92226	-1.66774	0.0455676
XLOC_010917	MLOC_65550	3:284015526-284018282	20.1622	6.39539	-1.65655	0.0345409
XLOC_015001	MLOC_52202	4:368994260-368996465	25.1693	8.02126	-1.64976	0.00136253
XLOC_008129	-	2:602163631-602164190	1295.76	414.345	-1.64489	0.000741992
XLOC_016016	-	4HS_unordered:1333884-1335389	21.5955	6.90572	-1.64487	0.0232672
XLOC_008369	-	2HS_unordered:3027485-3027753	206.351	66.0064	-1.64442	0.0412922
XLOC_004057	MLOC_65400	2:47014224-47016545	20.7329	6.64601	-1.64136	0.0158396
XLOC_011344	MLOC_74164	3:428816907-428818037	49.3144	15.821	-1.64017	0.00191867
XLOC_003739	MLOC_62637	2:2153880-2157452	133.594	43.1044	-1.63195	0.000741992
XLOC_017797	-	5:524628846-524631862	43.2479	13.9622	-1.6311	0.038589
XLOC_005293	MLOC_58262	2:559604008-559610809	51.9767	16.7959	-1.62975	0.000741992
XLOC_001577	MLOC_23803	1:652883-656955	37.6129	12.1752	-1.62728	0.0152886
XLOC_025695	-	7:589567621-589568436	37.3463	12.1319	-1.62216	0.0380736
XLOC_012333	-	3:386102208-386102376	7724.52	2512.27	-1.62045	0.000741992
XLOC_003537	MLOC_63215	1H_unordered:1944667-1946391	16.0497	5.22101	-1.62015	0.0403968
XLOC_012119	MLOC_5229	3:555794225-555796432	57.8258	18.8453	-1.61751	0.000741992
XLOC_027695	-	7:90637348-90637621	356.132	116.09	-1.61717	0.00714142
XLOC_024129	MLOC_66223	7:24726823-24731641	17.4966	5.71624	-1.61394	0.00385253
XLOC_023091	MLOC_34983	6:471337251-471338229	21.9799	7.18512	-1.6131	0.0293691
XLOC_003940	MLOC_55450	2:22153845-22156683	131.492	43.0775	-1.60996	0.000741992
XLOC_023930	-	6HS_unordered:4590434-4590564	3247.02	1066.01	-1.6069	0.0303015
XLOC_017507	MLOC_53947	5:489228755-489236200	67.7178	22.2354	-1.60668	0.000741992
XLOC_018021	MLOC_12588	5:551031092-551034193	25.6624	8.43036	-1.60599	0.0354974
XLOC_005838	-	2:623895425-623898268	17.173	5.6432	-1.60555	0.0297363
XLOC_020807	MLOC_62072	6:52198215-52207636	29.6401	9.7513	-1.60388	0.000741992
XLOC_001829	-	1:74258880-74259684	109.132	35.9352	-1.6026	0.000741992
XLOC_002580	MLOC_36574	1:401978593-401981646	23.0615	7.59404	-1.60255	0.0268174
XLOC_003328	MLOC_51268	1H_unordered:2143854-2146079	27.7849	9.16776	-1.59966	0.004262
XLOC_027389	-	7:570306386-570310713	26.4025	8.71383	-1.59929	0.00244101
XLOC_022430	MLOC_55338	6:112866251-112874379	20.5982	6.8144	-1.59586	0.00244101
XLOC_002435	MLOC_63316	1:342334081-342336304	32.406	10.7222	-1.59566	0.000741992
XLOC_009487	MLOC_20614	3:433058605-433059933	60.2919	19.9678	-1.59429	0.000741992
XLOC_005143	MLOC_57981	2:550516931-550517942	131.402	43.548	-1.59331	0.000741992
XLOC_015539	MLOC_58892	4:534174312-534180971	18.5003	6.15494	-1.58773	0.0029272
XLOC_025953	MLOC_44104	7:11235769-11238139	49.6063	16.5371	-1.58482	0.0232672
XLOC_022784	MLOC_15612	6:300021581-300026460	87.8644	29.3807	-1.58041	0.000741992
XLOC_016639	MLOC_59921	5:120076424-120081019	72.9436	24.4497	-1.57697	0.0029272
XLOC_024938	MLOC_73878	7:310521854-310525222	82.0985	27.5244	-1.57664	0.000741992
XLOC_000711	MLOC_44120	1:284385466-284389705	82.1195	27.5433	-1.57603	0.000741992
XLOC_022159	CBP3	6:15008567-15012782	72.3558	24.2932	-1.57456	0.000741992
XLOC_022480	-	6:159022721-159023869	584.966	196.404	-1.57453	0.035728
XLOC_023968	MLOC_19653	7:4765815-4771758	32.4439	10.9091	-1.57241	0.0220956
XLOC_029041	-	morex_contig_250153:383-1463	20.9554	7.04721	-1.5722	0.0297363
XLOC_020230	-	5:495368702-495369372	168.171	56.634	-1.57019	0.000741992
XLOC_017106	MLOC_21464	5:416253311-416254528	30.559	10.3188	-1.56632	0.00244101
XLOC_009380	MLOC_76178	3:425002893-425004334	24.7817	8.3701	-1.56596	0.0150741
XLOC_001920	MLOC_12540	1:129039887-129040215	221.809	74.9819	-1.5647	0.00755004
XLOC_027933	-	7:600623584-600624117	158.427	53.6186	-1.56301	0.000741992
XLOC_003155	-	1:177434143-177434352	6754.43	2286.71	-1.56256	0.00136253
XLOC_007404	MLOC_78580	2:561360114-561365286	61.6089	20.9155	-1.55856	0.000741992
XLOC_001834	MLOC_21266	1:74840341-74841231	50.6145	17.2346	-1.55425	0.004262
XLOC_010456	MLOC_73463,MLOC_75743	3:12576196-12589384	26.6892	9.09212	-1.55357	0.000741992
XLOC_009535	MLOC_56556	3:444356779-444359774	27.9645	9.52761	-1.55341	0.000741992
XLOC_021639	MLOC_11890	6:469896718-469900732	1061.56	361.851	-1.55272	0.000741992
XLOC_017464	MLOC_54620	5:484020409-484021930	36.8297	12.6294	-1.54409	0.0284261
XLOC_002415	MLOC_34425	1:333803761-333806847	91.3097	31.3335	-1.54306	0.000741992
XLOC_006171	-	2:51663672-51670465	29.6749	10.2293	-1.53653	0.0218456
XLOC_015462	MLOC_39835	4:521672388-521676123	19.733	6.82474	-1.53177	0.00191867
XLOC_002395	MLOC_20296	1:318183059-318187418	19.3575	6.6978	-1.53114	0.0268174
XLOC_014377	MLOC_63077	4:28954156-28957534	224.445	77.7914	-1.52868	0.000741992
XLOC_021484	MLOC_34493	6:412662101-412663024	28.2166	9.78109	-1.52848	0.0235187
XLOC_014244	MLOC_38676	4:723505-726790	25.4628	8.87309	-1.52089	0.00385253
XLOC_005126	MLOC_67489	2:549172617-549176230	229.839	80.2586	-1.51789	0.000741992
XLOC_029009	-	morex_contig_2431042:2-255	336.637	117.652	-1.51667	0.0232672
XLOC_019368	MLOC_68056	5:484586154-484591090	51.3916	17.9647	-1.51636	0.000741992
XLOC_021093	MLOC_68667	6:209292190-209295805	87.3337	30.6327	-1.51147	0.000741992
XLOC_017861	MLOC_37861	5:532054834-532059684	15.9469	5.59432	-1.51124	0.00341142
XLOC_020840	MLOC_55776	6:61883062-61885795	15.6181	5.48508	-1.50963	0.0250667
XLOC_014294	MLOC_11464	4:8349855-8353380	78.3101	27.5106	-1.50921	0.000741992
XLOC_009228	-	3:375774427-375776035	126.218	44.456	-1.50546	0.000741992
XLOC_014969	MLOC_914	4:345221112-345222395	19.6168	6.94838	-1.49734	0.0345409
XLOC_000873	MLOC_45047	1:325640524-325642913	68.4829	24.2877	-1.49552	0.000741992
XLOC_011381	MLOC_17648	3:431621089-431622218	15.6417	5.55397	-1.49381	0.0491615
XLOC_007391	MLOC_55460	2:560929375-560930382	240.782	85.5552	-1.4928	0.000741992
XLOC_006918	-	2:507998415-507999348	30.2121	10.7603	-1.4894	0.0377717
XLOC_015622	-	4:2998875-2999237	323.767	115.672	-1.48491	0.00244101
XLOC_012404	-	3:485691617-485691832	567.719	204.27	-1.4747	0.0279549
XLOC_008716	MLOC_62788	3:51260894-51264370	70.3212	25.3393	-1.47258	0.000741992
XLOC_014184	MLOC_33896	4:537070968-537071964	171.204	61.8382	-1.46915	0.000741992
XLOC_024623	MLOC_13102	7:167649085-167653009	41.6013	15.0405	-1.46778	0.000741992
XLOC_027932	-	7:600592842-600593567	66.3294	23.9833	-1.46762	0.00596362
XLOC_009823	-	3:490589820-490590566	107.545	38.8902	-1.46746	0.000741992
XLOC_025475	MLOC_22417	7:555976045-556008268	53.5579	19.3835	-1.46627	0.0497034
XLOC_026601	MLOC_43891	7:252621529-252625773	17.4954	6.33571	-1.4654	0.00870357
XLOC_022649	MLOC_67106	6:259834913-259841360	24.2431	8.78619	-1.46426	0.0197981
XLOC_024660	MLOC_75288	7:202370543-202374003	223.301	81.0238	-1.46257	0.000741992
XLOC_000993	MLOC_57544	1:370305298-370308067	52.4262	19.0535	-1.46023	0.000741992
XLOC_023273	-	6:512768863-512769575	54.8335	19.9591	-1.45801	0.0181409
XLOC_021482	MLOC_13895	6:412581172-412583290	196.638	71.5976	-1.45756	0.000741992
XLOC_005784	-	2:616864986-616865914	40.3428	14.69	-1.45748	0.018447
XLOC_004972	MLOC_5091	2:538747079-538749556	27.3537	9.97576	-1.45524	0.00191867
XLOC_004680	MLOC_57630	2:481599465-481601378	21.2156	7.74558	-1.45368	0.004262
XLOC_025933	MLOC_73941	7:10015817-10016337	630.519	230.217	-1.45354	0.000741992
XLOC_006772	MLOC_61502	2:479047092-479049686	42.3292	15.4906	-1.45027	0.0121747
XLOC_006093	MLOC_44325	2:34264579-34270280	26.1328	9.58171	-1.4475	0.0029272
XLOC_004505	MLOC_29945	2:437424647-437428269	49.9196	18.3143	-1.44664	0.00191867
XLOC_012625	MLOC_72737	3HS_unordered:778108-779086	54.3146	19.9422	-1.44552	0.004262
XLOC_025465	-	7:547532350-547534420	76.2177	28.0452	-1.44237	0.00136253
XLOC_020170	-	5:435244455-435245052	49.7243	18.2978	-1.44228	0.0255428
XLOC_005375	MLOC_61991	2:577836579-577840527	23.4964	8.64815	-1.44198	0.00555474
XLOC_008175	MLOC_14295	2HL_unordered:610389-611813	21.3388	7.86879	-1.43926	0.0127926
XLOC_020246	-	5:504098439-504098989	59.0112	21.7686	-1.43874	0.0237987
XLOC_011754	MLOC_67851	3:503862082-503865100	31.6607	11.6908	-1.43732	0.00870357
XLOC_012165	MLOC_59533	3:558658994-558661118	665.706	245.942	-1.43657	0.000741992
XLOC_023027	MLOC_5265	6:449396046-449400249	28.5449	10.5571	-1.43501	0.000741992
XLOC_001856	MLOC_50975	1:122947341-122952933	86.3985	31.9655	-1.43449	0.000741992
XLOC_027690	-	7:87556018-87556464	65.0865	24.0826	-1.43436	0.0491615
XLOC_015835	MLOC_6310	4HL_unordered:279888-283482	23.5577	8.72434	-1.43308	0.0362979
XLOC_008472	MLOC_44817	3:11368218-11369856	87.2402	32.35	-1.43123	0.000741992
XLOC_022157	MLOC_21803	6:14595845-14598650	127.179	47.2678	-1.42793	0.000741992
XLOC_008693	MLOC_68767	3:48933785-48934605	141.855	52.8131	-1.42545	0.000741992
XLOC_009337	MLOC_51086	3:417983359-417988340	46.764	17.4437	-1.4227	0.000741992
XLOC_021680	MLOC_62551	6:474913194-474918512	82.1027	30.666	-1.42079	0.000741992
XLOC_000427	-	1:146193264-146195834	109.05	40.8162	-1.41778	0.0121747
XLOC_009588	MLOC_10779	3:452295919-452298689	23.0535	8.62908	-1.41771	0.0346622
XLOC_011425	MLOC_20963	3:439911234-439913360	131.476	49.2318	-1.41714	0.000741992
XLOC_009223	-	3:374528599-374531729	96.5564	36.1807	-1.41615	0.000741992
XLOC_001720	MLOC_11064	1:36822508-36826108	16.2645	6.09603	-1.41579	0.024475
XLOC_005097	MLOC_33688	2:547094633-547102784	92.185	34.5711	-1.41497	0.000741992
XLOC_015516	MLOC_59596	4:531781031-531785302	41.3796	15.5255	-1.41428	0.000741992
XLOC_008580	MLOC_64646	3:27658196-27660752	133.472	50.2421	-1.40957	0.000741992
XLOC_007186	MLOC_11562	2:548557767-548558776	59.4385	22.4472	-1.40486	0.00870357
XLOC_019439	MLOC_76072	5:492657053-492662422	65.5728	24.855	-1.39956	0.000741992
XLOC_000057	MLOC_53389	1:5417961-5419270	17.9441	6.83544	-1.39241	0.0353045
XLOC_011724	MLOC_78806	3:499340226-499341801	202.607	77.2488	-1.3911	0.000741992
XLOC_020042	-	5:63144746-63145573	72.1435	27.5078	-1.39103	0.00244101
XLOC_021152	MLOC_15743	6:248270284-248274590	20.4591	7.80511	-1.39025	0.00714142
XLOC_009476	MLOC_64502	3:432753152-432762802	74.0104	28.3877	-1.38246	0.000741992
XLOC_014364	MLOC_10389	4:24127236-24133557	18.1548	6.9745	-1.38019	0.0147654
XLOC_013747	MLOC_60848	4:458990984-458993886	19.6903	7.57176	-1.37879	0.00555474
XLOC_018746	MLOC_54376	5:301831741-301837458	43.1073	16.5853	-1.37803	0.000741992
XLOC_027624	MLOC_56800	7:599843832-599862238	34.4631	13.2962	-1.37404	0.000741992
XLOC_016104	MLOC_81761	5:1645084-1646461	48.4812	18.706	-1.37393	0.00136253
XLOC_020384	MLOC_52081	5HL_unordered:4776148-4776783	427.496	164.96	-1.37379	0.000741992
XLOC_024744	MLOC_11667	7:251195418-251198476	31.2345	12.0565	-1.37333	0.00555474
XLOC_012019	MLOC_73077	3:541402343-541403864	33.9115	13.1095	-1.37116	0.00555474
XLOC_027570	MLOC_7019	7:593175444-593179376	25.6779	9.93138	-1.37046	0.00555474
XLOC_012202	-	3:10444440-10445786	15.4989	6.0007	-1.36896	0.0369768
XLOC_002897	THI1.1	1:449198093-449289797	1597.2	618.714	-1.3682	0.00136253
XLOC_027077	MLOC_22651	7:475048044-475051469	211.583	82.2395	-1.36332	0.000741992
XLOC_024796	MLOC_44400	7:256886022-256889410	35.7953	13.9352	-1.36103	0.00631911
XLOC_025397	MLOC_12619	7:536745066-536747437	238.179	92.7658	-1.36038	0.000741992
XLOC_012092	MLOC_62352	3:550699397-550703170	26.1658	10.2151	-1.35698	0.00513247
XLOC_001008	MLOC_65396	1:372644732-372646738	46.9336	18.379	-1.35256	0.0330527
XLOC_016246	MLOC_79380	5:33141260-33144386	34.6406	13.633	-1.34536	0.000741992
XLOC_009027	MLOC_52460	3:351276680-351283559	36.4422	14.3729	-1.34226	0.000741992
XLOC_005593	MLOC_81876	2:600305902-600309888	1991.78	785.768	-1.34188	0.022847
XLOC_012201	-	3:9623766-9624331	100.929	39.833	-1.3413	0.00385253
XLOC_014703	MLOC_10916	4:243250558-243252903	49.261	19.4808	-1.3384	0.000741992
XLOC_021855	MLOC_18725	6:513360826-513364273	68.1994	27.0007	-1.33676	0.000741992
XLOC_008623	MLOC_7196	3:35858073-35859699	113.783	45.053	-1.33659	0.000741992
XLOC_028612	-	morex_contig_1616902:1026-1090	726167	288089	-1.33379	0.00470535
XLOC_008586	MLOC_2513	3:29009565-29018159	51.925	20.6112	-1.333	0.000741992
XLOC_003160	-	1:210839054-210839588	52.1675	20.7425	-1.33056	0.0487302
XLOC_013307	MLOC_57514	4:246025876-246029234	41.2508	16.4086	-1.32997	0.000741992
XLOC_018193	MLOC_68535	5:20337878-20340160	74.0114	29.4536	-1.32931	0.000741992
XLOC_011068	MLOC_55210	3:367802544-367806160	30.1779	12.0103	-1.32923	0.00244101
XLOC_025792	MLOC_6801	7:600298813-600300144	105.981	42.1812	-1.32913	0.000741992
XLOC_002601	MLOC_51204	1:404680977-404688521	27.4418	10.9333	-1.32765	0.018447
XLOC_024370	MLOC_17126	7:81504431-81506366	67.4138	26.8835	-1.32632	0.00136253
XLOC_019630	MLOC_5540	5:517583760-517586021	57.7586	23.0468	-1.32547	0.00470535
XLOC_011743	MLOC_20318	3:502205345-502208812	39.1458	15.6255	-1.32496	0.00513247
XLOC_010967	MLOC_73950	3:352657776-352661487	25.9202	10.3506	-1.32437	0.00513247
XLOC_000605	MLOC_2490	1:171126625-171128557	35.3146	14.1084	-1.32371	0.0266375
XLOC_015550	MLOC_57427	4:536327433-536329018	85.5154	34.1784	-1.3231	0.000741992
XLOC_008235	MLOC_34542	2HL_unordered:492196-496090	41.877	16.7516	-1.32185	0.00191867
XLOC_014723	MLOC_72920	4:244341024-244342510	15.7519	6.30198	-1.32165	0.0428864
XLOC_011926	MLOC_10758	3:526733396-526738899	58.7118	23.6525	-1.31166	0.000741992
XLOC_009386	MLOC_55580	3:425251709-425253786	43.5615	17.5548	-1.31119	0.00513247
XLOC_001071	MLOC_63891	1:399759321-399762366	15.8496	6.39132	-1.31026	0.00341142
XLOC_019704	MLOC_67438	5:524376218-524377264	24.9759	10.0747	-1.3098	0.0261249
XLOC_018803	MLOC_76410	5:334796770-334800289	29.4833	11.8963	-1.30938	0.00714142
XLOC_024378	MLOC_64254	7:88617433-88621703	60.7226	24.5461	-1.30674	0.000741992
XLOC_012305	-	3:370962221-370962886	48.6653	19.6815	-1.30606	0.0275449
XLOC_015568	MLOC_62441	4:536788056-536791086	22.7218	9.20693	-1.30329	0.0255428
XLOC_025879	MLOC_31348	7:7898865-7899447	449.73	182.307	-1.30269	0.000741992
XLOC_009834	MLOC_53886	3:495585039-495590028	16.2708	6.59902	-1.30197	0.00341142
XLOC_010877	MLOC_77133	3:268626315-268629192	71.1284	28.864	-1.30116	0.000741992
XLOC_002616	MLOC_57284	1:411684037-411685735	57.1457	23.1949	-1.30083	0.00191867
XLOC_015071	MLOC_66898	4:406586831-406590493	69.8138	28.3413	-1.30061	0.000741992
XLOC_008952	MLOC_63492	3:268269581-268275036	20.9295	8.52808	-1.29524	0.00943318
XLOC_021705	MLOC_57646	6:477590925-477597094	23.7985	9.7133	-1.29284	0.0273205
XLOC_002808	MLOC_7780	1:435449708-435452411	23.3736	9.54218	-1.29249	0.004262
XLOC_014765	MLOC_57363	4:246201742-246204233	237.315	97.0349	-1.29023	0.00136253
XLOC_015769	-	4:419223247-419223843	72.6238	29.7031	-1.28983	0.014442
XLOC_012225	-	3:46095040-46095919	41.6427	17.0413	-1.28902	0.0225594
XLOC_005135	MLOC_79728	2:549806823-549809082	40.1048	16.447	-1.28595	0.000741992
XLOC_013263	MLOC_65101	4:243961732-243964197	41.8547	17.1726	-1.28528	0.00191867
XLOC_020071	-	5:101531461-101531939	292.242	119.963	-1.28458	0.000741992
XLOC_005022	MLOC_6026	2:543405206-543406533	17.475	7.17655	-1.28393	0.0343994
XLOC_002275	-	1:284196955-284197674	113.113	46.4719	-1.28333	0.0101099
XLOC_002659	MLOC_77595	1:416346861-416348823	83.9169	34.5436	-1.28054	0.000741992
XLOC_019632	MLOC_69270	5:517603603-517605798	30.8776	12.7114	-1.28045	0.00980795
XLOC_000980	MLOC_73922	1:368380261-368381934	15.7004	6.46691	-1.27965	0.0192473
XLOC_002571	MLOC_54711	1:398191329-398194260	225.471	92.9004	-1.27919	0.000741992
XLOC_027014	-	7:459597489-459601561	52.3048	21.572	-1.27779	0.00385253
XLOC_001917	MLOC_44822	1:128799634-128802938	44.9575	18.5492	-1.27721	0.0029272
XLOC_006132	MLOC_10400	2:41775569-41777656	162.143	67.359	-1.26732	0.000741992
XLOC_024849	MLOC_53477	7:263434854-263436059	33.0115	13.7174	-1.26696	0.0284261
XLOC_018785	MLOC_56270	5:325533103-325541095	20.6054	8.56837	-1.26593	0.00834595
XLOC_008373	MLOC_34369	3:5290-7456	28.8223	11.9979	-1.26441	0.0343994
XLOC_021480	MLOC_14502	6:408106541-408109399	24.9425	10.3955	-1.26265	0.00136253
XLOC_006636	MLOC_79442	2:438430396-438432688	82.6192	34.5067	-1.2596	0.00341142
XLOC_001941	MLOC_37570	1:132540552-132541369	211.386	88.3786	-1.25811	0.000741992
XLOC_022201	MLOC_79151	6:17029185-17030093	189.322	79.2376	-1.25659	0.000741992
XLOC_011579	MLOC_4708	3:472454031-472457462	60.2927	25.2479	-1.25582	0.000741992
XLOC_009448	MLOC_66888	3:430328020-430332775	145.358	60.8699	-1.25581	0.000741992
XLOC_008829	MLOC_69470	3:141939474-141942813	28.4018	11.8965	-1.25544	0.0029272
XLOC_027703	-	7:93785402-93786208	72.7202	30.4629	-1.2553	0.00244101
XLOC_009846	MLOC_7053	3:498624220-498627864	81.1398	33.9928	-1.25518	0.00136253
XLOC_022467	MLOC_54763	6:128406151-128413898	21.6915	9.1292	-1.24857	0.00385253
XLOC_015064	MLOC_62549	4:405864583-405871891	17.675	7.43956	-1.24842	0.00136253
XLOC_029669	-	morex_contig_89740:1476-3828	54.4019	22.9331	-1.24623	0.000741992
XLOC_028081	MLOC_58155	7HS_unordered:257465-259968	15.9141	6.71158	-1.24559	0.0495232
XLOC_018026	MLOC_11345	5:551209057-551213322	38.6523	16.3107	-1.24474	0.000741992
XLOC_026678	-	7:261587364-261589840	87.7498	37.0827	-1.24265	0.00136253
XLOC_010708	MLOC_12095	3:88673159-88675129	112.9	47.7489	-1.24151	0.000741992
XLOC_022431	MLOC_55027	6:112897929-112904525	38.9641	16.5213	-1.23782	0.000741992
XLOC_006930	MLOC_61362	2:509216473-509220607	42.9907	18.2752	-1.23414	0.00136253
XLOC_011540	MLOC_5661	3:464912752-464915221	19.6048	8.34844	-1.23163	0.0306531
XLOC_010241	MLOC_74792	3:550751425-550754015	88.5974	37.7693	-1.23005	0.00341142
XLOC_000952	MLOC_34489	1:362888067-362892359	31.5019	13.4495	-1.22789	0.0295623
XLOC_027334	MLOC_5449	7:561323941-561328154	19.7219	8.42545	-1.22698	0.0230434
XLOC_007334	MLOC_25947	2:557800616-557803107	78.7753	33.7262	-1.22387	0.000741992
XLOC_027953	MLOC_67865	7HL_unordered:1477515-1479647	27.0811	11.5956	-1.22371	0.00631911
XLOC_003181	-	1:309415175-309415569	115.696	49.5516	-1.22334	0.0328078
XLOC_013915	MLOC_58516	4:501450075-501452529	53.7929	23.0456	-1.22293	0.004262
XLOC_003438	MLOC_21490	1H_unordered:16976196-16976686	68.5563	29.378	-1.22255	0.0463824
XLOC_026371	MLOC_18391	7:129460729-129461554	51.4883	22.0731	-1.22196	0.0131442
XLOC_012747	MLOC_75766	4:347959-350800	16.2234	6.95808	-1.22131	0.00671937
XLOC_026415	-	7:158451095-158454271	42.7397	18.4001	-1.21586	0.0255428
XLOC_015985	MLOC_64541	4HS_unordered:77487-83639	104.935	45.2299	-1.21415	0.000741992
XLOC_015651	-	4:89064004-89064691	94.5812	40.7929	-1.21324	0.00341142
XLOC_019301	MLOC_72249	5:475750860-475754589	88.6907	38.268	-1.21264	0.000741992
XLOC_017470	MLOC_73139	5:484200489-484206155	16.9944	7.3585	-1.20758	0.0398267
XLOC_009455	MLOC_25161	3:430478416-430480193	15.9314	6.91239	-1.20462	0.0371225
XLOC_016864	MLOC_76794	5:310411199-310413892	81.6029	35.4175	-1.20416	0.000741992
XLOC_016803	MLOC_7938	5:289218825-289219920	160.874	69.8266	-1.20408	0.000741992
XLOC_013331	MLOC_7610	4:247334191-247336432	108.277	47.0028	-1.20391	0.0436247
XLOC_017544	MLOC_37378,MLOC_70664	5:492844344-492872065	383.326	166.564	-1.20249	0.00906808
XLOC_010613	-	3:42759508-42762057	36.753	15.9915	-1.20055	0.00191867
XLOC_012022	MLOC_43556	3:541636845-541639145	30.077	13.0961	-1.19952	0.0230434
XLOC_026503	MLOC_20901	7:189370302-189373258	53.0149	23.0999	-1.19851	0.00191867
XLOC_019880	MLOC_66041	5:543420633-543421916	121.603	53.0237	-1.19747	0.00191867
XLOC_021967	MLOC_37671	6:529912951-529916613	277.237	121.159	-1.19422	0.0029272
XLOC_013843	MLOC_4280	4:489015118-489019602	17.8864	7.81711	-1.19416	0.0127926
XLOC_026241	MLOC_48531	7:84218983-84219514	206.997	90.5136	-1.1934	0.00341142
XLOC_027431	MLOC_11419	7:583207882-583211999	78.0546	34.1488	-1.19265	0.000741992
XLOC_018809	MLOC_26352	5:335045128-335049079	73.3149	32.0812	-1.19238	0.00191867
XLOC_000361	MLOC_74767	1:126996215-127003335	33.1882	14.5282	-1.19181	0.00385253
XLOC_005212	MLOC_78233	2:554666937-554671410	35.7449	15.6528	-1.19131	0.000741992
XLOC_000422	MLOC_63894	1:145534344-145538681	251.031	110.139	-1.18854	0.000741992
XLOC_006748	MLOC_52393	2:469893147-469896726	28.1953	12.3757	-1.18794	0.0380736
XLOC_001956	MLOC_15889	1:136162912-136164717	15.8457	6.9589	-1.18716	0.0316787
XLOC_021157	MLOC_60784	6:249215861-249218206	43.5557	19.1462	-1.18581	0.000741992
XLOC_014588	MLOC_64008	4:195303166-195307373	45.3552	19.9388	-1.18569	0.000741992
XLOC_019661	MLOC_22141	5:518589890-518591580	18.5946	8.19175	-1.18264	0.018447
XLOC_011155	-	3:374411841-374413918	30.8043	13.5916	-1.18042	0.0150741
XLOC_009778	MLOC_75379	3:484447023-484450293	86.2385	38.0689	-1.17972	0.0115536
XLOC_014335	MLOC_63732	4:16412504-16415591	25.5442	11.2857	-1.1785	0.0155547
XLOC_023909	MLOC_60418	6HS_unordered:1683393-1684024	51.6932	22.8794	-1.17592	0.0295623
XLOC_003076	-	1:30881088-30881309	1434.69	635.792	-1.17411	0.00244101
XLOC_025141	MLOC_3114	7:456903317-456903942	109.229	48.4858	-1.17172	0.0101099
XLOC_018388	MLOC_17627	5:77972320-77975753	31.4044	13.9621	-1.16945	0.00714142
XLOC_011813	MLOC_72185	3:511380347-511382746	96.5818	42.954	-1.16896	0.0029272
XLOC_017442	MLOC_56502	5:481248878-481253962	16.3659	7.28289	-1.16811	0.00596362
XLOC_007722	MLOC_22427	2:610020328-610024677	23.7592	10.5777	-1.16746	0.004262
XLOC_004317	MLOC_59226	2:386889729-386893699	36.2801	16.1708	-1.16579	0.0029272
XLOC_026389	MLOC_7424	7:145279773-145281929	16.7612	7.47461	-1.16505	0.0348963
XLOC_002668	MLOC_74648	1:416545827-416552142	15.2572	6.80771	-1.16425	0.00244101
XLOC_017262	MLOC_7890	5:449518193-449523156	147.321	65.8355	-1.16203	0.00631911
XLOC_023663	-	6:405912859-405913892	73.5259	32.8835	-1.16089	0.00470535
XLOC_012807	MLOC_17754	4:8428800-8429636	49.1857	21.9979	-1.16087	0.0434682
XLOC_018387	MLOC_38005	5:77720832-77724429	17.23	7.71271	-1.15961	0.0418685
XLOC_019430	MLOC_58814	5:492326426-492328594	45.5748	20.4059	-1.15925	0.022847
XLOC_024896	MLOC_34860	7:292035052-292037935	44.4054	19.9271	-1.156	0.00596362
XLOC_002300	MLOC_38685	1:293632485-293634579	81.3583	36.622	-1.15158	0.00631911
XLOC_010965	MLOC_57736	3:352419457-352423620	21.8258	9.82495	-1.15151	0.0158396
XLOC_021838	-	6:509491545-509492530	174.045	78.4058	-1.15043	0.0181409
XLOC_012025	MLOC_60635	3:542853128-542855365	42.1859	19.0232	-1.149	0.0358996
XLOC_015288	MLOC_70438	4:495878582-495879933	23.5166	10.6071	-1.14866	0.0242159
XLOC_015374	MLOC_64767	4:507080610-507085014	21.0902	9.52437	-1.14688	0.00244101
XLOC_023270	-	6:512653052-512654800	125.802	56.9288	-1.14393	0.00191867
XLOC_015214	MLOC_69325	4:471690850-471694263	16.9447	7.67324	-1.14292	0.0268174
XLOC_002558	MLOC_60597	1:394971521-394974247	15.8839	7.19461	-1.14258	0.0152886
XLOC_022989	-	6:437782604-437783878	37.2478	16.872	-1.14252	0.0192473
XLOC_011343	MLOC_16042	3:428754941-428756688	58.8332	26.6629	-1.14179	0.0223434
XLOC_021884	MLOC_58309	6:519616558-519620322	24.1516	10.9499	-1.1412	0.0406473
XLOC_025959	MLOC_5336	7:13155188-13160046	22.2254	10.0776	-1.14106	0.0155547
XLOC_025177	MLOC_73157	7:462648312-462653082	32.8063	14.889	-1.13972	0.00834595
XLOC_026730	MLOC_34508	7:288940324-288942680	103.932	47.1702	-1.13969	0.004262
XLOC_011550	MLOC_14107	3:465694313-465699494	22.8744	10.3821	-1.13964	0.0345409
XLOC_015009	MLOC_10007	4:383252860-383256638	35.7059	16.2142	-1.1389	0.00596362
XLOC_016313	MLOC_51928	5:54381902-54383279	58.5189	26.5835	-1.13837	0.004262
XLOC_016743	MLOC_59721	5:179405792-179409760	16.1619	7.34832	-1.13711	0.0286596
XLOC_018579	MLOC_5735	5:122422126-122423648	16.4071	7.46057	-1.13696	0.0448328
XLOC_001377	MLOC_38050	1:444339639-444343978	28.8706	13.1298	-1.13675	0.0240008
XLOC_019286	-	5:472349935-472353269	49.5224	22.5455	-1.13525	0.0284261
XLOC_005016	MLOC_47205	2:542955303-542957033	18.8694	8.5947	-1.13453	0.0403968
XLOC_024751	MLOC_38535	7:251612774-251621788	63.9005	29.1326	-1.13319	0.000741992
XLOC_013258	MLOC_74801	4:243709899-243711845	172.083	78.4653	-1.13298	0.00385253
XLOC_001792	MLOC_18586	1:62304779-62306488	480.338	219.063	-1.1327	0.00341142
XLOC_026543	-	7:228236296-228239415	38.6855	17.6617	-1.13117	0.0152886
XLOC_020662	MLOC_58868	6:15061907-15064875	36.2014	16.5446	-1.12969	0.0104889
XLOC_004338	MLOC_63407	2:408486707-408491098	24.2925	11.1447	-1.12416	0.0147654
XLOC_023041	MLOC_68652	6:451186661-451188943	22.2625	10.2168	-1.12367	0.0258102
XLOC_017398	MLOC_64574	5:474317973-474318640	869.303	399.195	-1.12277	0.0029272
XLOC_025302	MLOC_70467	7:511388258-511392102	24.9955	11.4783	-1.12275	0.0432893
XLOC_004729	RPS12	2:493327920-493329792	78.2172	35.9515	-1.12143	0.00555474
XLOC_003908	MLOC_67319	2:17421010-17424322	31.4975	14.489	-1.12028	0.0173068
XLOC_010010	-	3:519636774-519638676	143.08	65.9442	-1.1175	0.00136253
XLOC_021925	MLOC_55616	6:524557268-524565206	26.2278	12.0968	-1.11648	0.00795848
XLOC_003955	MLOC_21709	2:22643527-22647378	22.7281	10.4839	-1.1163	0.0125157
XLOC_020278	-	5:528903896-528904525	110.784	51.1964	-1.11364	0.00795848
XLOC_001074	MLOC_68084	1:399809773-399812355	28.5836	13.2232	-1.11211	0.0101099
XLOC_023974	MLOC_61811	7:5053091-5056014	22.2211	10.2821	-1.11179	0.0337221
XLOC_026049	MLOC_5024	7:33668472-33671764	38.6332	17.9109	-1.109	0.0121747
XLOC_015511	-	4:531054122-531056652	134.771	62.4903	-1.10881	0.000741992
XLOC_022090	MLOC_60173	6:6463404-6466805	45.1531	20.9372	-1.10875	0.0173068
XLOC_016302	MLOC_64370	5:53682255-53684421	24.3434	11.2899	-1.1085	0.0483858
XLOC_013365	MLOC_18775	4:249718399-249720176	88.3463	40.9941	-1.10775	0.00870357
XLOC_026959	MLOC_66864	7:437832774-437834030	35.1182	16.2974	-1.10758	0.0452014
XLOC_027917	-	7:589860845-589861412	117.851	54.7382	-1.10634	0.00980795
XLOC_021235	MLOC_59642	6:274629313-274633290	37.1725	17.2685	-1.10609	0.00385253
XLOC_011248	MLOC_5960	3:416179197-416184650	17.3049	8.04756	-1.10456	0.0173068
XLOC_000611	MLOC_37338	1:178465245-178471860	39.7436	18.4932	-1.10373	0.000741992
XLOC_004916	MLOC_63658,MLOC_63659	2:529866601-529869140	402.149	187.314	-1.10227	0.00631911
XLOC_018824	MLOC_72354	5:347800870-347804876	35.1392	16.3871	-1.10053	0.0192473
XLOC_000234	MLOC_71611	1:61532382-61534903	57.6118	26.9422	-1.09649	0.0029272
XLOC_028467	MLOC_7366	morex_contig_139098:666-1818	27.829	13.0309	-1.09465	0.0358996
XLOC_007167	MLOC_17874	2:547435687-547437524	34.441	16.1422	-1.09328	0.0452014
XLOC_022024	MLOC_52472	6:532557307-532558667	58.6898	27.5266	-1.09228	0.0161556
XLOC_007061	MLOC_36767	2:539024199-539031654	18.8683	8.86062	-1.09048	0.0279549
XLOC_004442	MLOC_66224	2:435084774-435088687	114.134	53.624	-1.08978	0.00470535
XLOC_011541	MLOC_64654	3:464918975-464925750	101.112	47.5462	-1.08856	0.00755004
XLOC_007136	MLOC_69973	2:545823066-545828602	23.861	11.2208	-1.08848	0.00341142
XLOC_009502	MLOC_13742	3:437650621-437655044	431.642	203.107	-1.08759	0.004262
XLOC_009470	-	3:432025388-432026859	22.6773	10.6953	-1.08427	0.0387656
XLOC_017554	MLOC_19075	5:495301896-495302871	416.758	196.703	-1.08319	0.00244101
XLOC_025254	-	7:478262554-478263185	183.591	86.6885	-1.08258	0.00755004
XLOC_026776	MLOC_56500	7:307174322-307176621	43.4632	20.5389	-1.08144	0.0029272
XLOC_013857	-	4:492097163-492097793	174.505	82.5053	-1.08071	0.00671937
XLOC_017406	MLOC_10070	5:478045952-478048579	151.855	71.8196	-1.08024	0.000741992
XLOC_006904	MLOC_63302	2:506834483-506845889	49.94	23.6218	-1.08007	0.00136253
XLOC_022459	MLOC_13372	6:121257422-121259820	42.0365	19.8854	-1.07993	0.033538
XLOC_003567	MLOC_32468	1H_unordered:5249645-5252977	42.3331	20.0307	-1.07957	0.00671937
XLOC_007778	MLOC_62924	2:616882430-616885417	36.9947	17.5221	-1.07814	0.0155547
XLOC_007582	MLOC_57452	2:589472226-589477082	42.3315	20.0967	-1.07477	0.00385253
XLOC_012611	MLOC_62884	3HS_unordered:63800-68962	23.5432	11.1825	-1.07407	0.033538
XLOC_018144	MLOC_18451	5:8646962-8647852	337.041	160.11	-1.07386	0.000741992
XLOC_019292	MLOC_32662	5:474356621-474360653	53.5596	25.467	-1.07251	0.000741992
XLOC_019517	MLOC_75335	5:502983146-502985975	29.3595	13.9717	-1.07133	0.0170389
XLOC_027510	MLOC_57384	7:587363610-587367310	86.9241	41.4391	-1.06876	0.017895
XLOC_027820	-	7:343057553-343057750	1225.48	584.683	-1.06763	0.0326358
XLOC_006813	MLOC_56901	2:484033602-484035624	95.9448	45.8566	-1.06507	0.0127926
XLOC_027096	MLOC_58519	7:485723021-485729215	26.3721	12.6387	-1.06116	0.0111977
XLOC_024988	MLOC_17651	7:320983949-320986386	21.9167	10.505	-1.06095	0.0158396
XLOC_015501	MLOC_57414	4:525992304-525995836	19.0257	9.12101	-1.06068	0.0152886
XLOC_009019	MLOC_52176	3:346823834-346828067	46.1627	22.1555	-1.05906	0.00906808
XLOC_019682	MLOC_2934,MLOC_2935	5:523503685-523509647	44.7842	21.521	-1.05725	0.0147654
XLOC_014429	MLOC_6473	4:43652110-43659474	16.9005	8.1357	-1.05473	0.0108459
XLOC_015140	MLOC_62525	4:440804157-440807172	64.3515	30.9781	-1.05473	0.00943318
XLOC_008487	MLOC_36446	3:13225956-13230948	319.973	154.201	-1.05314	0.00191867
XLOC_025845	MLOC_16543	7:4729383-4732860	43.4179	20.9354	-1.05235	0.038213
XLOC_022617	MLOC_7525	6:248289294-248294300	33.8963	16.3462	-1.05217	0.00244101
XLOC_002546	MLOC_12066	1:391397052-391406911	51.1085	24.6811	-1.05016	0.00470535
XLOC_027451	MLOC_78754	7:584018526-584020273	61.3902	29.6749	-1.04877	0.00755004
XLOC_011054	MLOC_12954	3:367160931-367163029	259.934	125.699	-1.04818	0.00191867
XLOC_026074	MLOC_67235	7:34394258-34398557	36.5026	17.6721	-1.04652	0.0441549
XLOC_007478	MLOC_74964	2:579580244-579582731	718.077	347.754	-1.04607	0.00191867
XLOC_014988	-	4:354228477-354229324	99.3033	48.1196	-1.04522	0.0127926
XLOC_014760	MLOC_17814	4:245968356-245971267	42.1523	20.4268	-1.04515	0.00596362
XLOC_017297	MLOC_62008	5:456837341-456841728	55.69	27.0068	-1.0441	0.0115536
XLOC_014830	MLOC_22145	4:253806261-253809126	26.4075	12.8518	-1.03898	0.0332407
XLOC_023233	MLOC_15685	6:507780235-507783097	35.23	17.1821	-1.0359	0.0235187
XLOC_000534	MLOC_43526	1:157980920-157982351	34.3619	16.7592	-1.03586	0.0108459
XLOC_026541	MLOC_13746	7:228094192-228096478	261.359	127.487	-1.03568	0.00385253
XLOC_002422	MLOC_11947	1:335802990-335807909	32.4222	15.8162	-1.03558	0.00596362
XLOC_024113	MLOC_74285	7:22195037-22198264	66.4092	32.4028	-1.03526	0.004262
XLOC_009659	MLOC_16086	3:470795153-470799412	198.641	96.9714	-1.03453	0.0200632
XLOC_011074	MLOC_63030	3:368195256-368197859	168.106	82.105	-1.03383	0.00385253
XLOC_025866	MLOC_44625	7:5522197-5524392	352.567	172.416	-1.032	0.00795848
XLOC_019233	MLOC_7629	5:463389592-463391829	97.1567	47.5473	-1.03095	0.00244101
XLOC_000749	MLOC_77475	1:295885964-295888907	51.8383	25.4004	-1.02917	0.0295623
XLOC_026164	MLOC_71910	7:53945459-53949656	22.8772	11.3286	-1.01394	0.0337221
XLOC_024088	MLOC_68988	7:16421993-16426278	15.2924	7.57875	-1.01278	0.038589
XLOC_000049	MLOC_14454	1:3095733-3099859	31.9255	15.8312	-1.01194	0.0288573
XLOC_018614	MLOC_60285	5:132022177-132029071	19.6345	9.75244	-1.00956	0.0495232
XLOC_001031	MLOC_36991	1:385070993-385073482	98.2836	48.8231	-1.00939	0.0255428
XLOC_022723	MLOC_53914	6:275330535-275333797	18.9907	9.43461	-1.00926	0.0452014
XLOC_013378	MLOC_60449	4:251497501-251500735	77.5682	38.6207	-1.00609	0.00470535
XLOC_019290	MLOC_64575	5:474315652-474316355	338.178	168.434	-1.0056	0.00341142
XLOC_010343	MLOC_21379	3:519554-527018	41.7899	20.8475	-1.00328	0.0108459
XLOC_019664	MLOC_67269	5:518745898-518748554	351.83	175.85	-1.00054	0.0203667
XLOC_011818	-	3:511587250-511592141	44.1985	22.0991	-1.00001	0.00631911
XLOC_004307	MLOC_80892	2:358349705-358351113	162.865	81.4443	-0.999793	0.0240008
XLOC_010941	MLOC_17110	3:346998872-346999800	106.668	53.4567	-0.99668	0.0220956
XLOC_002386	MLOC_18476	1:316661919-316664101	23.5705	47.0276	0.996523	0.0346622
XLOC_021449	MLOC_60633	6:385648673-385652275	14.0379	28.0297	0.997626	0.00385253
XLOC_021920	MLOC_19896	6:524139406-524143188	110.618	221.427	1.00124	0.00555474
XLOC_001025	MLOC_66337	1:383654413-383657546	81.474	163.09	1.00126	0.00671937
XLOC_028649	MLOC_24946	morex_contig_1662686:0-609	28.5244	57.1365	1.00222	0.046551
XLOC_027499	MLOC_3505	7:586910105-586918170	7.84013	15.7237	1.00399	0.0127926
XLOC_003301	-	1H_unordered:889380-893164	11.2877	22.711	1.00864	0.04889
XLOC_001892	MLOC_57700	1:126341740-126349377	39.9849	80.4747	1.00908	0.00470535
XLOC_004819	MLOC_12658	2:509223105-509229987	14.7034	29.597	1.0093	0.00596362
XLOC_026454	MLOC_73646	7:164307686-164310444	16.0541	32.3831	1.0123	0.017895
XLOC_010374	MLOC_40839,MLOC_70041	3:4045217-4183430	81.1245	163.751	1.0133	0.0101099
XLOC_020877	MLOC_37707	6:64422842-64425161	71.6799	144.779	1.01421	0.00470535
XLOC_007901	-	2:40215467-40216320	19.4651	39.3653	1.01604	0.0398267
XLOC_011048	-	3:366914622-366915518	142.395	288.074	1.01654	0.00244101
XLOC_006384	MLOC_9163	2:366046737-366048880	19.9692	40.496	1.02	0.0125157
XLOC_024910	MLOC_61260	7:306561432-306562821	40.2248	81.6233	1.02089	0.0155547
XLOC_000351	MLOC_10453	1:126390742-126396456	12.0892	24.6688	1.02897	0.0111977
XLOC_029011	MLOC_34272	morex_contig_2431165:0-570	698.618	1430.28	1.03373	0.0155547
XLOC_006864	MLOC_66287	2:496133252-496138535	88.4891	181.237	1.03431	0.00596362
XLOC_025317	MLOC_30826	7:515403666-515408024	24.3444	49.8763	1.03476	0.00795848
XLOC_025061	MLOC_37085	7:341117987-341120642	21.8645	44.8152	1.0354	0.00795848
XLOC_004667	MLOC_61901	2:480373681-480383247	16.2032	33.2336	1.03637	0.0150741
XLOC_014159	MLOC_61727	4:536539368-536544028	19.2206	39.4835	1.03859	0.0255428
XLOC_007338	MLOC_80094	2:558053652-558055925	170.112	350.328	1.04222	0.00341142
XLOC_002773	MLOC_68728	1:430952897-430956557	13.6081	28.042	1.04312	0.00834595
XLOC_010692	MLOC_60815	3:67228612-67231911	15.0198	31.1351	1.05167	0.00470535
XLOC_008972	MLOC_70589	3:273694216-273699243	8.64319	17.9393	1.05349	0.0299613
XLOC_022724	MLOC_77866	6:275363739-275368216	11.7649	24.4253	1.05389	0.0304516
XLOC_003088	-	1:47260936-47261427	68.3408	142.033	1.05541	0.013806
XLOC_006897	MLOC_54351	2:505565469-505571001	9.00294	18.711	1.05542	0.0125157
XLOC_018550	MLOC_57983,MLOC_57985	5:118872705-118883090	29.9607	62.3404	1.0571	0.0491615
XLOC_016103	MLOC_14345	5:1508046-1512864	29.0955	60.541	1.05712	0.00513247
XLOC_021067	MLOC_36465	6:175784674-175787253	9.07301	18.939	1.06171	0.0434682
XLOC_012637	MLOC_45726	3HS_unordered:1465709-1468507	17.4228	36.4059	1.06319	0.0237987
XLOC_003777	MLOC_74461	2:4619784-4622640	27.9371	58.432	1.06458	0.021211
XLOC_012982	MLOC_58185	4:132877345-132880088	17.6492	36.9591	1.06633	0.00943318
XLOC_007962	-	2:436493136-436494009	25.3076	53.0136	1.06679	0.0223434
XLOC_015012	MLOC_64183	4:383333161-383336562	32.3056	68.0327	1.07444	0.018447
XLOC_015627	-	4:8754620-8755271	438.181	924.4	1.07699	0.00631911
XLOC_015261	MLOC_61184	4:490095978-490100693	9.44339	19.9431	1.07852	0.0208852
XLOC_028263	-	ERCC-00157:6-1019	13.7911	29.1764	1.08106	0.0450728
XLOC_026457	MLOC_5859	7:164376365-164379505	8.59499	18.1932	1.08183	0.03141
XLOC_026641	MLOC_75166	7:256555606-256557498	15.3562	32.552	1.08392	0.0147654
XLOC_006766	MLOC_13104	2:475724632-475726745	29.9958	63.6472	1.08534	0.000741992
XLOC_014328	MLOC_69905	4:13237801-13241999	7.82738	16.6435	1.08836	0.0441549
XLOC_017234	-	5:444830419-444831691	22.2446	47.3356	1.08947	0.0255428
XLOC_000844	MLOC_38446	1:314386091-314389785	19.5621	41.6899	1.09164	0.00191867
XLOC_028230	-	ERCC-00059:0-525	41.1577	87.8021	1.09309	0.0398267
XLOC_006465	MLOC_70835	2:417509365-417510849	66.6818	142.274	1.09331	0.000741992
XLOC_005474	MLOC_10028	2:585203679-585205754	9.1888	19.6146	1.09398	0.0396554
XLOC_001361	MLOC_58456	1:441314775-441315274	148.607	317.366	1.09465	0.00191867
XLOC_005613	-	2:602075103-602076052	15.7423	33.6694	1.09679	0.0436247
XLOC_008465	MLOC_60685	3:10134256-10138065	39.3115	84.087	1.09693	0.00191867
XLOC_023901	MLOC_22348	6HS_unordered:711569-714657	8.81429	18.9356	1.10318	0.0303015
XLOC_003238	-	1:423473279-423473812	41.6831	89.6254	1.10444	0.0360314
XLOC_002330	MLOC_51141	1:305490035-305509050	12.3172	26.4857	1.10454	0.0400175
XLOC_011432	-	3:444628658-444631207	24.1885	52.0179	1.10469	0.00755004
XLOC_019014	MLOC_44757	5:413428447-413433356	37.0404	79.8396	1.10801	0.00136253
XLOC_001397	MLOC_53410	1:447916015-447923685	9.3979	20.2612	1.10831	0.0029272
XLOC_001394	PSAH	1:447278466-447279634	51.3773	110.939	1.11057	0.00385253
XLOC_013353	MLOC_18326	4:248574983-248580009	21.401	46.2846	1.11286	0.000741992
XLOC_024825	-	7:259513438-259513966	40.8941	88.6346	1.11598	0.0346622
XLOC_010697	MLOC_55325	3:88337092-88341712	63.2486	137.214	1.11732	0.00136253
XLOC_024214	MLOC_81843	7:37438817-37441740	12.4017	26.9138	1.11781	0.004262
XLOC_017906	MLOC_27455	5:537634083-537635271	223.093	485.071	1.12055	0.000741992
XLOC_002751	MLOC_54913	1:429249307-429252914	7.17633	15.6296	1.12296	0.0134409
XLOC_022740	MLOC_19888	6:278146212-278150885	69.7394	152.003	1.12405	0.004262
XLOC_028630	MLOC_24723	morex_contig_1652272:4-1413	21.1947	46.3554	1.12903	0.004262
XLOC_015596	MLOC_60425	4:540729166-540732647	11.212	24.5276	1.12936	0.027734
XLOC_011147	MLOC_16056	3:373501446-373505217	12.0038	26.2729	1.13008	0.0485698
XLOC_011620	MLOC_44990	3:478386954-478388035	50.884	111.535	1.13221	0.004262
XLOC_008924	MLOC_55025	3:256554953-256563621	12.6046	27.6318	1.13238	0.014442
XLOC_002682	MLOC_72624	1:419209032-419211135	10.6545	23.4174	1.13612	0.03339
XLOC_010418	MLOC_43888	3:8858959-8861059	16.1802	35.6637	1.14023	0.0360314
XLOC_009518	MLOC_63871	3:439137592-439141461	7.37131	16.2496	1.14041	0.0266375
XLOC_019654	MLOC_21277	5:518359026-518362344	12.1396	26.7662	1.1407	0.0345409
XLOC_004409	MLOC_72691	2:427634094-427635296	120.258	265.409	1.14208	0.000741992
XLOC_014777	MLOC_55088	4:247510181-247515630	7.66982	16.9356	1.1428	0.0200632
XLOC_028643	MLOC_24811	morex_contig_1656590:0-982	11.9708	26.4538	1.14396	0.0495232
XLOC_008905	MLOC_2078	3:208342805-208347037	8.98948	19.8966	1.14621	0.0161556
XLOC_026486	MLOC_69030	7:180592585-180596088	288.546	639.014	1.14704	0.0195305
XLOC_027531	MLOC_13099	7:589535782-589538625	47.6679	105.569	1.14709	0.004262
XLOC_023492	-	6:15200250-15200613	619.119	1371.27	1.14723	0.000741992
XLOC_018441	MLOC_15402	5:84212107-84217120	8.05786	17.8797	1.14986	0.00596362
XLOC_021208	MLOC_63502	6:268555120-268556417	27.5523	61.2121	1.15165	0.00555474
XLOC_026386	MLOC_7418	7:145182408-145187016	25.5306	56.756	1.15255	0.000741992
XLOC_022606	MLOC_62478	6:246637430-246640378	72.8883	162.177	1.15381	0.00191867
XLOC_021656	MLOC_15214	6:471266526-471269353	18.8926	42.0865	1.15554	0.00385253
XLOC_014111	-	4:532433759-532437432	14.1692	31.5736	1.15596	0.0293691
XLOC_015997	MLOC_57130	4HS_unordered:373007-374638	27.761	62.1727	1.16322	0.0111977
XLOC_001283	TUBA2	1:431256999-431259822	373.124	837.743	1.16685	0.0111977
XLOC_009415	MLOC_37474	3:427683026-427686080	19.4627	43.7481	1.16851	0.00596362
XLOC_026440	MLOC_15284	7:163642318-163650005	8.75361	19.7002	1.17026	0.0170389
XLOC_022250	MLOC_55081	6:27023603-27025777	27.9777	63.1453	1.1744	0.0029272
XLOC_017696	MLOC_75010	5:512068857-512074026	280.623	633.635	1.17502	0.0479932
XLOC_004913	MLOC_11961	2:527767458-527769158	40.4354	91.5456	1.17887	0.00136253
XLOC_014006	MLOC_64091	4:518837047-518841109	12.5021	28.3698	1.18219	0.038213
XLOC_014689	MLOC_63556	4:242715249-242719079	17.3706	39.4195	1.18226	0.00191867
XLOC_026502	MLOC_6357	7:189163344-189165971	10.7709	24.444	1.18234	0.00513247
XLOC_011460	MLOC_4568	3:451798938-451807707	45.3739	103.032	1.18316	0.000741992
XLOC_008750	MLOC_51169	3:88458741-88464287	10.0323	22.7866	1.18353	0.00513247
XLOC_008858	MLOC_12117	3:156209246-156214497	9.77556	22.2382	1.18579	0.0205997
XLOC_013774	MLOC_13350	4:469937602-469941031	9.54144	21.7862	1.19113	0.00385253
XLOC_019701	MLOC_56151	5:524299644-524306898	11.153	25.4705	1.1914	0.0240008
XLOC_012556	TUBB	3HL_unordered:1213087-1216286	282.621	647.694	1.19644	0.00834595
XLOC_002396	MLOC_5938	1:318522551-318529798	13.8505	31.7737	1.1979	0.00136253
XLOC_019574	MLOC_7744	5:507712036-507714483	82.7181	189.92	1.19912	0.000741992
XLOC_027228	MLOC_37132	7:534403824-534418387	9.20452	21.1416	1.19967	0.00555474
XLOC_002248	MLOC_53885	1:275182784-275187479	52.0733	119.653	1.20024	0.000741992
XLOC_000565	PORB	1:160706467-160708643	33.943	77.9983	1.20033	0.000741992
XLOC_026748	MLOC_80427	7:291326171-291327910	9.66438	22.2246	1.20141	0.0218456
XLOC_004155	MLOC_12796	2:77985607-77988442	8.18185	18.8197	1.20175	0.000741992
XLOC_009421	-	3:428216547-428217431	16.86	38.7828	1.20181	0.0380736
XLOC_027124	MLOC_20732	7:500173951-500177588	17.0542	39.2931	1.20415	0.000741992
XLOC_011485	MLOC_20381	3:453006584-453013318	7.89114	18.1964	1.20535	0.0134409
XLOC_021095	MLOC_44982	6:209334823-209336930	11.6044	26.7708	1.20599	0.004262
XLOC_021161	MLOC_37708	6:249819062-249823285	266.811	615.722	1.20646	0.00341142
XLOC_013454	MLOC_25698	4:279424765-279425308	36.0626	83.4052	1.20963	0.0176085
XLOC_000560	-	1:160381103-160382828	13.4099	31.0581	1.21167	0.0351104
XLOC_017382	MLOC_5185	5:470825765-470830026	11.0936	25.7065	1.21241	0.000741992
XLOC_020486	-	5HL_unordered:2143849-2144387	33.1539	76.8878	1.21357	0.021536
XLOC_013879	MLOC_14895	4:495970048-495972518	8.96687	20.8042	1.2142	0.00631911
XLOC_003694	-	1H_unordered:19409628-19410177	328.67	763.865	1.21668	0.0152886
XLOC_019403	MLOC_70676	5:489247441-489257707	76.9543	179.375	1.2209	0.000741992
XLOC_021349	MLOC_52387	6:302468707-302471748	9.64044	22.4845	1.22176	0.00870357
XLOC_006775	MLOC_66645	2:479725320-479736241	11.9057	27.7712	1.22194	0.0438021
XLOC_005515	MLOC_55003	2:588900030-588905868	9.54885	22.2757	1.22207	0.00470535
XLOC_019637	MLOC_74728	5:517690110-517693468	10.9248	25.4889	1.22226	0.03339
XLOC_016210	MLOC_51825	5:19965567-19969265	19.9946	46.72	1.22443	0.00631911
XLOC_018146	MLOC_63387	5:10216208-10218422	7.98784	18.6853	1.22603	0.0108459
XLOC_026040	MLOC_68703	7:28874899-28877792	14.5417	34.0392	1.227	0.00191867
XLOC_008094	-	2:579231086-579231617	26.8176	62.8728	1.22926	0.0440006
XLOC_002731	MLOC_63	1:428364517-428366035	8.88977	20.8716	1.23132	0.0173068
XLOC_001036	MLOC_70752	1:389157750-389158308	25.7557	60.5024	1.2321	0.0308885
XLOC_013324	MLOC_11132	4:246958778-246964490	9.4889	22.3126	1.23355	0.0197981
XLOC_012612	PSAL	3HS_unordered:104126-107618	74.8333	176.223	1.23565	0.00555474
XLOC_001144	MLOC_14811	1:413618896-413621278	21.7079	51.151	1.23654	0.0121747
XLOC_027114	-	7:494743165-494744467	45.7808	107.954	1.23761	0.00136253
XLOC_028222	-	ERCC-00042:0-1023	438.65	1034.6	1.23793	0.0255428
XLOC_018860	MLOC_6831	5:360518815-360523651	7.39512	17.4448	1.23815	0.0358996
XLOC_003358	-	1H_unordered:3583446-3585376	17.9759	42.6012	1.24483	0.0134409
XLOC_020589	MLOC_71570	6:5084765-5087060	54.1382	128.575	1.24789	0.000741992
XLOC_001438	MLOC_18286	1:453787360-453789605	7.61169	18.0996	1.24967	0.00714142
XLOC_014112	MLOC_71237	4:532456638-532458753	93.8614	223.304	1.25041	0.00191867
XLOC_022067	MLOC_13608,MLOC_28125	6:54519-268801	216.664	515.851	1.2515	0.0181409
XLOC_019709	MLOC_50400	5:524570203-524572938	9.16832	21.8454	1.2526	0.0418685
XLOC_005347	MLOC_13717	2:568384504-568389866	7.15151	17.0966	1.25739	0.0150741
XLOC_002331	MLOC_66121	1:305897556-305903042	19.8348	47.6252	1.26369	0.000741992
XLOC_005342	-	2:566500018-566502789	14.753	35.4354	1.26418	0.00385253
XLOC_015996	MLOC_57129	4HS_unordered:369467-372175	18.3302	44.0474	1.26484	0.0279549
XLOC_019711	CAB2	5:524670620-524672003	64.1847	154.308	1.26551	0.000741992
XLOC_018772	MLOC_66347	5:305591832-305594253	19.3645	46.6231	1.26763	0.00513247
XLOC_017047	MLOC_38561	5:391811005-391813941	157.371	378.925	1.26774	0.000741992
XLOC_002745	MLOC_63959	1:428930124-428934425	6.91107	16.6516	1.26868	0.00136253
XLOC_017750	MLOC_43857	5:518448081-518452111	21.6201	52.1655	1.27072	0.0131442
XLOC_008970	MLOC_59407	3:273413879-273419902	105.054	255.244	1.28075	0.000741992
XLOC_003732	-	2:1715073-1715884	13.6796	33.2858	1.28288	0.0497034
XLOC_024329	MLOC_53324	7:67032466-67034628	20.5426	50.0069	1.28351	0.0029272
XLOC_017705	MLOC_6462	5:512564024-512566427	336.114	818.386	1.28383	0.00470535
XLOC_001059	MLOC_13732	1:397291120-397296700	9.00874	21.9853	1.28714	0.0499063
XLOC_009803	MLOC_59924	3:487520730-487523784	51.0483	124.709	1.28863	0.000741992
XLOC_009429	-	3:428941277-428942027	18.5084	45.2914	1.29106	0.0470754
XLOC_022256	MLOC_25879	6:29131017-29133579	11.4986	28.1702	1.29271	0.00555474
XLOC_002742	MLOC_67163	1:428795055-428798667	13.3569	32.7478	1.29381	0.00244101
XLOC_002310	MLOC_61809	1:296645566-296653014	12.6633	31.0852	1.29557	0.000741992
XLOC_019359	MLOC_3881	5:484057923-484059729	45.3691	111.401	1.29598	0.000741992
XLOC_028325	atpB,atpE	Pt:48824-53611	58.9908	145.11	1.29858	0.0436247
XLOC_018496	MLOC_54831	5:104896276-104897161	47.0826	115.887	1.29945	0.000741992
XLOC_019529	MLOC_56550	5:505881666-505883423	10.9829	27.2032	1.30852	0.0358996
XLOC_018514	MLOC_3013	5:107214163-107216814	34.7653	86.1729	1.30959	0.00191867
XLOC_021981	MLOC_58163	6:530782285-530784433	171.356	425.197	1.31113	0.000741992
XLOC_009075	MLOC_43331	3:355246457-355250458	92.7296	230.284	1.31231	0.000741992
XLOC_014877	MLOC_66541	4:263366218-263367344	82.4751	205.191	1.31494	0.0176085
XLOC_015082	MLOC_56459	4:416388027-416391110	9.70486	24.1642	1.31609	0.0200632
XLOC_020066	-	5:89520739-89521476	13.6574	34.0783	1.31917	0.047384
XLOC_013722	MLOC_33875	4:445702110-445704512	32.354	80.8047	1.32049	0.000741992
XLOC_022711	MLOC_64900	6:273548725-273552537	99.4426	248.371	1.32056	0.00136253
XLOC_020447	MLOC_22471	5HL_unordered:2322416-2323864	170.82	427.82	1.32453	0.000741992
XLOC_006467	MLOC_81208	2:417594002-417598228	9.90879	24.8359	1.32565	0.000741992
XLOC_009814	MLOC_19670	3:489672624-489740211	122.187	307.172	1.32995	0.00244101
XLOC_021052	MLOC_10343	6:168668759-168670049	17.8972	45.1023	1.33347	0.0147654
XLOC_014697	-	4:243019616-243021529	38.73	97.9049	1.33793	0.0170389
XLOC_022160	MLOC_11835	6:15035786-15037517	236.618	598.43	1.33862	0.0029272
XLOC_014158	MLOC_54335	4:536529748-536535676	6.73742	17.0689	1.3411	0.00244101
XLOC_015909	MLOC_51128	4HL_unordered:359496-364395	33.3379	84.6878	1.34499	0.000741992
XLOC_023733	-	6:532575493-532575872	41.9442	106.559	1.34512	0.0380736
XLOC_000159	HEMA2	1:34662379-34664498	7.70956	19.6037	1.3464	0.00755004
XLOC_010176	MLOC_55193	3:543173986-543176182	10.1748	25.8783	1.34674	0.0470754
XLOC_012462	-	3:558663905-558664751	10.6022	26.9655	1.34676	0.0440006
XLOC_023404	MLOC_62872	6:531108962-531114935	6.09363	15.5159	1.34837	0.000741992
XLOC_007663	MLOC_59127	2:603681822-603683431	62.8324	160.543	1.35338	0.000741992
XLOC_011022	MLOC_61831	3:365965903-365975074	12.0527	30.816	1.35432	0.000741992
XLOC_023412	MLOC_77680	6:531253241-531255443	9.06906	23.4384	1.36985	0.0147654
XLOC_010195	MLOC_36351	3:546378330-546381718	8.64682	22.4803	1.37842	0.0127926
XLOC_017967	MLOC_62778	5:543295985-543300896	41.1727	107.448	1.38389	0.000741992
XLOC_012090	MLOC_69114	3:550656930-550660671	18.5036	48.3762	1.38649	0.000741992
XLOC_000852	-	1:315483188-315483947	51.4609	134.577	1.38689	0.00136253
XLOC_012791	MLOC_53364	4:8077094-8083175	7.29417	19.0984	1.38863	0.0029272
XLOC_014416	MLOC_36953	4:42848368-42850314	13.4419	35.1963	1.38869	0.00136253
XLOC_026731	MLOC_64198	7:289243863-289246828	6.81229	17.8565	1.39024	0.0029272
XLOC_024608	MLOC_20487	7:165295200-165296942	270.783	712.042	1.39482	0.000741992
XLOC_011715	MLOC_51084	3:498393549-498398907	6.54627	17.2173	1.39511	0.000741992
XLOC_006774	MLOC_9936	2:479560759-479569788	42.0325	110.651	1.39644	0.00244101
XLOC_015990	MLOC_34565	4HS_unordered:189856-196947	9.49968	25.0162	1.39691	0.000741992
XLOC_012227	-	3:48752948-48753553	51.5722	135.813	1.39696	0.000741992
XLOC_012203	-	3:10644300-10644742	70.1985	185.597	1.40266	0.00244101
XLOC_015817	-	4:523989339-523989904	29.4187	77.7972	1.40298	0.0127926
XLOC_018185	-	5:19945799-19946759	31.2561	82.6745	1.40331	0.0173068
XLOC_000863	-	1:319379455-319382695	8.75227	23.1522	1.40342	0.0223434
XLOC_011104	MLOC_74167	3:370362524-370366198	80.1922	213.216	1.41078	0.000741992
XLOC_002501	MLOC_61203	1:370047824-370051461	13.4382	35.7333	1.41093	0.00834595
XLOC_023462	MLOC_45747	6:533424319-533425378	25.0994	66.969	1.41584	0.000741992
XLOC_014468	MLOC_63746	4:133794612-133800364	16.2788	43.5221	1.41876	0.00136253
XLOC_022962	MLOC_17736	6:426856356-426859272	5.66	15.1516	1.4206	0.0384717
XLOC_009385	MLOC_36667	3:425124304-425130237	237.596	636.132	1.42082	0.00341142
XLOC_022994	MLOC_32990	6:439961715-439971318	38.4563	102.979	1.42106	0.00943318
XLOC_014934	MLOC_56162	4:310406433-310409901	7.91734	21.2065	1.42142	0.00980795
XLOC_009442	MLOC_41312	3:429456488-429458092	5.8597	15.697	1.42159	0.0348963
XLOC_003859	MLOC_60736	2:12520683-12523483	8.23359	22.06	1.42184	0.00631911
XLOC_021675	MLOC_74679	6:473470888-473472549	49.6041	133.347	1.42665	0.000741992
XLOC_027149	MLOC_11312	7:510517776-510519503	134.327	361.297	1.42744	0.000741992
XLOC_013567	MLOC_34794	4:383432382-383433956	8.03816	21.6377	1.42861	0.004262
XLOC_006356	MLOC_38061	2:157002798-157006730	20.04	53.9872	1.42973	0.00385253
XLOC_015016	MLOC_45046	4:383537064-383539716	537.144	1448.16	1.43084	0.0190007
XLOC_001309	MLOC_5358	1:435749431-435752340	19.2741	52.0236	1.4325	0.000741992
XLOC_021662	MLOC_17713	6:471575145-471576746	5.64465	15.3208	1.44053	0.0282082
XLOC_013343	MLOC_53997	4:247959524-247963775	5.93876	16.1477	1.4431	0.00470535
XLOC_010859	MLOC_61496	3:256733554-256736101	7.13282	19.4426	1.44668	0.0220956
XLOC_007826	MLOC_6459	2:623371971-623374165	19.4172	53.0163	1.44911	0.000741992
XLOC_013070	MLOC_49954	4:144488276-144490116	20.8528	56.9578	1.44965	0.0029272
XLOC_001396	MLOC_25774	1:447643392-447647374	21.5864	58.9837	1.45019	0.000741992
XLOC_015603	MLOC_12681	4:543270861-543276435	12.591	34.446	1.45195	0.000741992
XLOC_000329	MLOC_63539	1:123726282-123729460	15.1845	41.7434	1.45895	0.000741992
XLOC_024797	MLOC_35087	7:256935907-256938128	18.3045	50.3813	1.46069	0.00755004
XLOC_017192	MLOC_57440	5:442131116-442133177	76.0412	209.461	1.46183	0.000741992
XLOC_004129	MLOC_70866	2:70987047-71003893	15.0072	41.4477	1.46564	0.000741992
XLOC_026423	MLOC_6197	7:163033660-163042590	5.64399	15.6138	1.46804	0.0152886
XLOC_021899	MLOC_74987	6:522049946-522051662	40.6645	112.56	1.46885	0.000741992
XLOC_021972	MLOC_36333	6:530019528-530023303	6.73462	18.667	1.47082	0.0282082
XLOC_025884	MLOC_37921	7:8149691-8151115	5.46584	15.1585	1.47162	0.0284261
XLOC_021720	MLOC_73766	6:484924311-484925728	10.7229	29.753	1.47234	0.0127926
XLOC_005194	MLOC_34020	2:553546458-553548911	27.1049	75.2343	1.47284	0.00191867
XLOC_003044	-	1:2000658-2001654	27.0784	75.4335	1.47806	0.00136253
XLOC_020275	-	5:524382921-524384111	164.745	459.037	1.47838	0.000741992
XLOC_014902	-	4:278383843-278384970	501.331	1399.54	1.48112	0.00136253
XLOC_008825	MLOC_65876	3:141855103-141859707	15.1164	42.3452	1.48608	0.00631911
XLOC_003050	-	1:3177273-3178101	101.42	284.651	1.48885	0.000741992
XLOC_008978	MLOC_62921	3:282498250-282500977	7.22877	20.3473	1.49302	0.0240008
XLOC_001762	MLOC_26505	1:49742574-49747731	14.0635	39.6103	1.49392	0.000741992
XLOC_003270	-	1:455731565-455732070	100.531	283.578	1.4961	0.000741992
XLOC_009353	MLOC_20597	3:419624479-419627923	19.0418	53.7232	1.49638	0.000741992
XLOC_000826	MLOC_24797	1:311787304-311791569	12.2032	34.4423	1.49692	0.000741992
XLOC_004085	MLOC_44064	2:51841215-51844710	5.67977	16.0367	1.49747	0.0275449
XLOC_020482	-	5HL_unordered:1269479-1269992	16.2845	46.0239	1.49888	0.0493658
XLOC_019081	MLOC_18557	5:434029041-434031508	8.97663	25.4255	1.50203	0.0119145
XLOC_000895	MLOC_2856	1:334906337-334908437	6.65877	18.9129	1.50604	0.00191867
XLOC_004848	MLOC_44511	2:517095956-517098077	86.7746	246.6	1.50683	0.000741992
XLOC_018546	MLOC_10658	5:117138816-117142143	5.80364	16.5475	1.51158	0.00385253
XLOC_018051	MLOC_51334	5:552967595-552969429	6.25498	17.853	1.51309	0.0158396
XLOC_006386	MLOC_5001	2:372375139-372378628	67.7216	193.574	1.51519	0.000741992
XLOC_003526	MLOC_63621	1H_unordered:1477154-1480918	8.60978	24.6898	1.51987	0.000741992
XLOC_001218	MLOC_62591	1:428174981-428180526	5.46066	15.6867	1.52239	0.0418685
XLOC_010399	MLOC_8695	3:7739894-7740632	9.7123	27.9233	1.52359	0.04889
XLOC_010916	MLOC_55781	3:283952993-283957269	13.7469	39.721	1.5308	0.000741992
XLOC_006107	MLOC_55153	2:38224669-38230760	24.6268	71.1741	1.53112	0.000741992
XLOC_025056	MLOC_14118	7:340760826-340768145	13.1811	38.1054	1.53152	0.000741992
XLOC_016554	MLOC_59472	5:104376438-104381945	22.0396	64.0515	1.53914	0.000741992
XLOC_019089	PSAG	5:435746895-435747602	83.9686	244.078	1.53942	0.000741992
XLOC_020742	MLOC_60707	6:25893925-25897418	7.87297	22.8888	1.53966	0.00671937
XLOC_029553	-	morex_contig_68638:28-1005	8.08321	23.5223	1.54103	0.0270614
XLOC_026101	MLOC_28183	7:37800842-37802181	8.30128	24.164	1.54145	0.0346622
XLOC_027775	-	7:269643361-269643699	102.371	298.543	1.54413	0.00136253
XLOC_026943	MLOC_6135	7:419906640-419908136	126.151	368.085	1.54488	0.000741992
XLOC_024515	MLOC_61068	7:145103787-145107549	16.1966	47.3643	1.54811	0.000741992
XLOC_022967	MLOC_59001	6:429260983-429267488	27.4462	80.3271	1.54928	0.0286596
XLOC_015024	MLOC_5908	4:391373370-391375299	5.22387	15.3604	1.55603	0.0291397
XLOC_006662	MLOC_67831	2:440376467-440379673	7.31836	21.5294	1.55672	0.000741992
XLOC_016596	MLOC_37266	5:109412263-109413663	8.94848	26.4807	1.56523	0.00513247
XLOC_025810	PETE	7:1103578-1105081	183.342	543.024	1.56648	0.000741992
XLOC_011277	MLOC_52444	3:421997429-422001239	7.15735	21.3191	1.57465	0.000741992
XLOC_014563	MLOC_70816	4:155783098-155785299	344.07	1032.11	1.58482	0.000741992
XLOC_011524	MLOC_68719	3:456853008-456858128	5.82796	17.4832	1.58491	0.0187123
XLOC_019837	MLOC_68859	5:540688859-540691103	10.4692	31.5217	1.5902	0.0295623
XLOC_023106	MLOC_8220	6:473277697-473279140	16.2425	48.9631	1.59192	0.000741992
XLOC_003271	-	1:455752113-455753010	284.258	857.832	1.59349	0.000741992
XLOC_017385	-	5:471565170-471568181	11.3847	34.4041	1.59548	0.00191867
XLOC_009912	MLOC_49095	3:505650797-505654359	9.88721	29.9007	1.59654	0.00136253
XLOC_003008	-	1:461364808-461369542	8.12952	24.5867	1.59664	0.000741992
XLOC_004657	MLOC_56094	2:479770817-479777284	19.6829	59.5517	1.5972	0.000741992
XLOC_006503	MLOC_65066	2:423520615-423522543	81.7253	248.109	1.60212	0.000741992
XLOC_001642	MLOC_59047	1:9113242-9119561	5.14606	15.6463	1.60428	0.0306531
XLOC_028442	-	morex_contig_134054:258-824	24.882	75.7248	1.60566	0.00555474
XLOC_011526	MLOC_24530	3:457131638-457133379	10.0331	30.5539	1.60659	0.000741992
XLOC_029105	MLOC_40997	morex_contig_2567996:4-718	26.5746	81.009	1.60804	0.000741992
XLOC_017642	MLOC_52788	5:506405481-506408997	115.893	353.354	1.60833	0.000741992
XLOC_009677	MLOC_70736	3:473162414-473163562	15.6617	47.9291	1.61366	0.004262
XLOC_024853	-	7:266194694-266195809	20.1122	61.6873	1.6169	0.000741992
XLOC_011224	MLOC_59875	3:409086932-409089662	14.7636	45.3993	1.62062	0.000741992
XLOC_027867	-	7:541234461-541235427	7.37326	22.7063	1.62272	0.0391363
XLOC_000365	MLOC_44795	1:127486284-127489548	39.5194	121.903	1.62511	0.000741992
XLOC_000633	MLOC_67136	1:210968314-210974724	7.57943	23.4105	1.62699	0.00136253
XLOC_028024	MLOC_55013	7HL_unordered:1940185-1942748	16.6237	51.4348	1.6295	0.000741992
XLOC_025203	MLOC_22808	7:469636964-469638482	47.3181	146.422	1.62967	0.000741992
XLOC_024767	-	7:253814221-253815958	13.0826	40.5204	1.631	0.0328078
XLOC_011093	CRD1	3:369161723-369164142	63.3017	196.709	1.63575	0.000741992
XLOC_021993	MLOC_53226	6:531090463-531092873	5.03512	15.6551	1.63654	0.0428864
XLOC_008995	MLOC_60540	3:284259299-284262629	9.68171	30.1535	1.63899	0.00136253
XLOC_006357	MLOC_65838	2:159509071-159512752	15.371	48.1228	1.64651	0.000741992
XLOC_008167	MLOC_71275	2HL_unordered:111804-117132	6.7357	21.1479	1.65061	0.000741992
XLOC_014417	MLOC_59370	4:42857805-42865195	82.4076	260.195	1.65874	0.000741992
XLOC_013547	MLOC_55254	4:358315083-358316362	6.4339	20.3581	1.66184	0.0353045
XLOC_022988	MLOC_61512	6:437745638-437748257	41.2462	130.54	1.66216	0.000741992
XLOC_007902	-	2:40761631-40762136	60.1011	190.627	1.66529	0.000741992
XLOC_001410	MLOC_19035	1:449714562-449715322	13.7233	43.7707	1.67334	0.0121747
XLOC_018961	MLOC_52117	5:389943212-389945812	5.23594	16.7104	1.67422	0.00755004
XLOC_013986	MLOC_69350	4:510176832-510185312	10.1277	32.3804	1.67681	0.000741992
XLOC_021611	MLOC_64563	6:457219219-457223831	74.2525	239.082	1.68699	0.000741992
XLOC_002226	-	1:249886765-249887810	10.5	33.8486	1.68871	0.00470535
XLOC_022940	MLOC_52944	6:412409838-412417320	13.9344	45.024	1.69204	0.000741992
XLOC_019094	MLOC_48629	5:436972627-436973681	7.61102	24.5942	1.69215	0.0161556
XLOC_005584	MLOC_43731	2:598755427-598759607	5.36173	17.3834	1.69694	0.0104889
XLOC_004209	MLOC_8258	2:90651010-90652019	6.77379	22.1173	1.70714	0.0337221
XLOC_007887	-	2:27164546-27165246	12.2547	40.0361	1.70797	0.0195305
XLOC_028644	MLOC_24862	morex_contig_1658654:0-1305	13.263	43.4567	1.71218	0.000741992
XLOC_014398	TUBA3	4:35402148-35405533	156.373	517.25	1.72587	0.000741992
XLOC_005190	MLOC_36541	2:553313437-553317884	7.56134	25.0269	1.72677	0.000741992
XLOC_004346	MLOC_67780	2:408821179-408827591	14.8684	49.4452	1.73359	0.038213
XLOC_015781	-	4:453767026-453767503	16.0288	53.4055	1.73632	0.0424598
XLOC_020134	-	5:362151883-362152335	47.8576	160.188	1.74294	0.000741992
XLOC_021150	MLOC_68362	6:248013418-248015586	4.7129	15.7753	1.74298	0.00513247
XLOC_001950	MLOC_39397	1:134867195-134868693	10.2746	34.4196	1.74415	0.017895
XLOC_024733	MLOC_58578	7:250101556-250107185	5.56278	18.6776	1.74743	0.000741992
XLOC_003312	MLOC_4405	1H_unordered:1334817-1337946	11.9313	40.1314	1.74998	0.000741992
XLOC_026540	MLOC_18664	7:228083480-228087613	333.048	1124.74	1.75579	0.0150741
XLOC_028321	rps4,ycf3	Pt:41844-45814	33.8166	114.69	1.76193	0.0111977
XLOC_021643	-	6:470599648-470604619	8.75145	29.6934	1.76255	0.000741992
XLOC_010983	MLOC_1129	3:354189135-354192768	5.27635	17.9128	1.76338	0.00191867
XLOC_001452	MLOC_38367	1:455488778-455490628	5.41255	18.4279	1.76752	0.0029272
XLOC_001646	MLOC_34630	1:10009898-10012114	8.22692	28.2054	1.77755	0.000741992
XLOC_000334	MLOC_20288	1:123985351-123988271	9.05867	31.0909	1.77912	0.0029272
XLOC_013100	MLOC_44256	4:155045279-155052365	27.5263	94.5254	1.77989	0.000741992
XLOC_022191	MLOC_8265	6:16262776-16264834	5.84334	20.0897	1.78159	0.0147654
XLOC_004721	MLOC_58581	2:492548893-492553333	33.7174	115.929	1.78167	0.000741992
XLOC_008432	MLOC_69844	3:6735982-6736637	22.3783	77.101	1.78465	0.00136253
XLOC_017752	MLOC_14311	5:518556280-518558370	6.66361	23.0241	1.78877	0.00136253
XLOC_015783	-	4:467412974-467413238	66.0829	229.006	1.79304	0.0304516
XLOC_023571	-	6:169063112-169064282	4.34848	15.1009	1.79605	0.0354974
XLOC_027838	-	7:472407033-472408044	10.5023	36.5142	1.79775	0.000741992
XLOC_024000	MLOC_55375	7:8022419-8026773	14.3108	49.8434	1.80029	0.000741992
XLOC_003234	-	1:413669922-413670521	26.5927	92.7509	1.80233	0.000741992
XLOC_002647	MLOC_14228	1:413682806-413685981	224.917	785.623	1.80445	0.00136253
XLOC_004319	-	2:387106978-387108530	4.54698	15.9492	1.8105	0.0432893
XLOC_013967	MLOC_13305	4:504183782-504189869	13.3433	47.043	1.81786	0.00631911
XLOC_022070	MLOC_65142	6:283035-285857	99.1799	350.61	1.82175	0.000741992
XLOC_023062	MLOC_73487	6:461654160-461659716	7.14796	25.3639	1.82718	0.000741992
XLOC_020253	-	5:506170432-506171277	25.1866	89.5219	1.82959	0.000741992
XLOC_003090	-	1:47474223-47474576	26.9775	96.0348	1.8318	0.0387656
XLOC_008146	-	2:616842639-616843057	43.3523	155.275	1.84064	0.00136253
XLOC_024428	MLOC_4200	7:96785596-96798624	22.8087	81.993	1.84591	0.000741992
XLOC_000244	MLOC_5355	1:62296915-62301363	8.57845	31.0252	1.85465	0.000741992
XLOC_008080	-	2:556163153-556163907	7.04576	25.5446	1.85819	0.038589
XLOC_025769	MLOC_57684	7:599252387-599256031	7.06293	25.7429	1.86584	0.000741992
XLOC_021889	MLOC_62482	6:521772013-521773941	5.59715	20.4263	1.86767	0.0371225
XLOC_019581	MLOC_51361	5:510216456-510256351	5.09109	18.617	1.87057	0.00341142
XLOC_000328	-	1:123697077-123698435	10.2416	37.5086	1.87278	0.000741992
XLOC_007266	MLOC_62861	2:553836476-553842539	6.40138	23.462	1.87387	0.000741992
XLOC_022673	MLOC_21822	6:261549336-261551308	4.62588	16.9589	1.87424	0.0029272
XLOC_016904	MLOC_65636	5:336815433-336819051	15.0501	55.4465	1.88133	0.000741992
XLOC_008720	MLOC_75844	3:51514120-51514787	19.0703	70.3575	1.88337	0.004262
XLOC_028208	-	7HS_unordered:3529796-3530119	26.3564	97.6034	1.88878	0.046977
XLOC_008543	MLOC_21527	3:19678622-19679533	16.2159	60.0845	1.88959	0.000741992
XLOC_004766	PSAK	2:497656324-497657218	17.89	66.2961	1.88977	0.000741992
XLOC_001478	MLOC_55589	1:456399946-456406068	10.5681	39.1717	1.8901	0.000741992
XLOC_013006	MLOC_9792	4:134413411-134418069	4.09258	15.1785	1.89095	0.0155547
XLOC_001999	MLOC_46137	1:148528213-148529930	4.88531	18.1292	1.8918	0.0345409
XLOC_016981	MLOC_64679	5:361588452-361589473	1254.99	4661.02	1.89297	0.000741992
XLOC_029005	MLOC_34111	morex_contig_242457:0-1395	11.2361	41.7496	1.89362	0.000741992
XLOC_006375	MLOC_58026	2:305804524-305807837	6.98366	26.0004	1.89648	0.00671937
XLOC_020139	-	5:364244954-364245289	382.829	1446.82	1.91812	0.000741992
XLOC_000190	MLOC_10770	1:41785981-41790943	5.69906	21.5741	1.92051	0.0304516
XLOC_029523	MLOC_71503	morex_contig_59974:299-2596	23.831	90.8025	1.92989	0.000741992
XLOC_010432	MLOC_72088	3:10703518-10706316	4.34264	16.5772	1.93256	0.0299613
XLOC_016074	MLOC_16953	4HS_unordered:2170652-2172110	8.1172	30.9912	1.93281	0.0476443
XLOC_000916	MLOC_62211	1:343979715-343983156	4.99616	19.0941	1.93424	0.000741992
XLOC_012207	-	3:17250243-17250658	62.6237	239.888	1.93758	0.000741992
XLOC_000482	MLOC_70229	1:153902592-153907117	5.61806	21.5254	1.9379	0.013806
XLOC_016162	RPS18	5:10222754-10224223	10.8174	41.6103	1.94359	0.000741992
XLOC_010752	MLOC_18081	3:129818003-129818939	27.8705	107.709	1.95033	0.000741992
XLOC_005564	MLOC_54057	2:592637166-592644577	8.07153	31.2736	1.95403	0.000741992
XLOC_014020	MLOC_13519	4:519606005-519607058	6.4184	24.966	1.95968	0.0181409
XLOC_018816	-	5:336924198-336925381	5.97063	23.2314	1.96012	0.0187123
XLOC_010486	CW18	3:17740494-17742575	9.12577	35.5532	1.96196	0.000741992
XLOC_013480	MLOC_57061	4:309975121-309977196	101.843	396.916	1.96249	0.000741992
XLOC_010737	MLOC_8169	3:126788891-126790071	514.558	2016.31	1.97031	0.000741992
XLOC_005406	MLOC_67220	2:579731973-579735314	26.4821	103.82	1.97099	0.000741992
XLOC_012205	-	3:12095078-12095689	37.7215	149.015	1.982	0.000741992
XLOC_002520	MLOC_73358	1:372629028-372630600	5.83555	23.0568	1.98225	0.00191867
XLOC_006607	MLOC_9930	2:436546371-436550679	11.4341	45.1797	1.98233	0.000741992
XLOC_020181	-	5:445411810-445412675	14.9463	59.3629	1.98978	0.0029272
XLOC_020172	-	5:440386866-440387464	530.823	2113.91	1.99361	0.000741992
XLOC_023973	MLOC_70480	7:5045349-5050350	5.28824	21.1457	1.9995	0.000741992
XLOC_012802	MLOC_43949	4:8286097-8310621	15.74	63.661	2.01598	0.000741992
XLOC_017358	MLOC_77505	5:466065139-466066262	7.25489	29.4666	2.02206	0.00513247
XLOC_027311	MLOC_3766	7:557775081-557777840	21.2984	86.5645	2.02303	0.000741992
XLOC_027296	MLOC_60312	7:549627200-549627971	11.2133	45.6209	2.02449	0.00341142
XLOC_019344	MLOC_67012	5:481377656-481378418	140.873	573.916	2.02644	0.000741992
XLOC_004719	MLOC_64688	2:492314350-492315510	5.36012	21.8909	2.02999	0.0240008
XLOC_014072	MLOC_62498	4:524156343-524160577	18.0627	74.3323	2.04098	0.000741992
XLOC_008649	MLOC_7202	3:40900367-40903448	8.10116	33.4451	2.0456	0.000741992
XLOC_005559	MLOC_10729	2:592574091-592577708	4.52683	18.6933	2.04595	0.00943318
XLOC_005149	MLOC_14656	2:550798217-550800213	60.5591	250.96	2.05104	0.000741992
XLOC_024855	-	7:266358176-266358837	17.621	73.3317	2.05714	0.0152886
XLOC_010485	LTP4.1	3:17476758-17477787	79.0946	330.589	2.06339	0.000741992
XLOC_004066	MLOC_36861	2:47207269-47210582	5.32212	22.4495	2.07661	0.00136253
XLOC_022885	MLOC_10855	6:375665465-375668744	15.1133	64.2221	2.08725	0.000741992
XLOC_021930	MLOC_68000	6:526039370-526042522	4.07285	17.5395	2.10649	0.00385253
XLOC_023730	-	6:531293029-531293289	44.1991	190.752	2.1096	0.0403968
XLOC_011975	-	3:536329929-536330909	50.1827	216.992	2.11238	0.000741992
XLOC_009256	MLOC_40022	3:383082255-383084239	10.3875	44.9326	2.11291	0.0445926
XLOC_026088	MLOC_57679	7:36983461-36984605	4.16985	18.0509	2.11401	0.0270614
XLOC_009479	MLOC_50979	3:432804176-432808117	9.36881	40.7091	2.11941	0.000741992
XLOC_003709	-	1H_unordered:23267932-23268232	46.647	203.316	2.12387	0.0104889
XLOC_015798	-	4:502298636-502299102	17.7904	78.4884	2.14138	0.0121747
XLOC_028634	MLOC_24731	morex_contig_1652560:1-635	16.8374	74.9789	2.15481	0.000741992
XLOC_026685	MLOC_69498	7:264069781-264071167	17.1909	76.755	2.15862	0.000741992
XLOC_023396	MLOC_67524	6:530958170-530960446	14.5854	65.4622	2.16614	0.000741992
XLOC_018509	MLOC_61451	5:106394708-106397855	3.90891	17.5688	2.16817	0.000741992
XLOC_012206	-	3:15015352-15015697	35.6413	160.333	2.16946	0.00596362
XLOC_023688	-	6:474939689-475232422	32.0406	144.202	2.17012	0.0125157
XLOC_023839	-	6HL_unordered:2942567-2942980	17.4534	78.6573	2.17207	0.017895
XLOC_000643	MLOC_36414	1:233261685-233265084	4.10211	18.4961	2.17278	0.0121747
XLOC_024061	MLOC_61701	7:13175731-13177309	6.56395	29.6	2.17296	0.00136253
XLOC_003534	MLOC_18178	1H_unordered:1854367-1855859	18.7538	84.8507	2.17775	0.000741992
XLOC_024386	MLOC_57081	7:90544663-90547506	19.3208	87.7867	2.18385	0.00385253
XLOC_019686	MLOC_65431	5:523569878-523572630	16.7025	76.4825	2.19507	0.000741992
XLOC_023658	-	6:396669883-396670373	11.207	51.4624	2.19912	0.0288573
XLOC_007886	-	2:27142021-27142493	13.9433	64.5475	2.21079	0.0242159
XLOC_007465	MLOC_10510	2:578748499-578750977	7.00964	32.5222	2.21401	0.00513247
XLOC_012360	-	3:417767714-417768258	8.33056	38.7902	2.21921	0.0412922
XLOC_014405	MLOC_56351	4:38072970-38078751	4.02343	18.9764	2.23771	0.000741992
XLOC_009703	MLOC_67981	3:477488602-477495080	17.8832	84.5951	2.24197	0.000741992
XLOC_020328	-	5HL_unordered:809900-813796	9.93926	47.1612	2.24639	0.000741992
XLOC_026875	MLOC_8245	7:331762532-331765758	3.69235	17.6285	2.2553	0.00341142
XLOC_013743	MLOC_66238	4:455026679-455036687	9.89026	47.9993	2.27893	0.000741992
XLOC_015494	MLOC_65039	4:525679958-525682273	22.9881	111.622	2.27966	0.000741992
XLOC_013074	MLOC_27279	4:147710251-147711357	8.97145	44.0934	2.29715	0.000741992
XLOC_008818	MLOC_12694	3:141121742-141123269	6.61957	32.6628	2.30284	0.0104889
XLOC_021189	MLOC_55016	6:260796229-260798711	3.72314	18.374	2.30308	0.0127926
XLOC_017582	MLOC_4665	5:498994958-498999805	4.94628	24.6192	2.31537	0.000741992
XLOC_006158	-	2:47400125-47401295	4.58191	22.8068	2.31544	0.0462357
XLOC_022602	MLOC_12233	6:246086002-246092216	3.96534	19.8154	2.3211	0.000741992
XLOC_014433	MLOC_63741	4:44047488-44053535	24.7373	124.293	2.32899	0.000741992
XLOC_018764	MLOC_5515	5:304029914-304036945	5.25132	26.5521	2.33807	0.00385253
XLOC_021305	MLOC_21359	6:284601776-284602919	7.13552	36.3075	2.34718	0.00191867
XLOC_007565	MLOC_70051	2:588529207-588531183	3.79273	19.4664	2.35967	0.00631911
XLOC_001339	MLOC_498	1:437806555-437809799	9.62753	50.0303	2.37756	0.000741992
XLOC_007850	MLOC_71324	2:624538046-624539259	33.2836	173.101	2.37873	0.000741992
XLOC_006226	MLOC_82117	2:71080060-71085356	12.5142	65.0879	2.37883	0.000741992
XLOC_015067	MLOC_62317	4:405995495-405997292	24.1438	125.782	2.38121	0.000741992
XLOC_013497	MLOC_52040	4:330447422-330453461	163.627	859.344	2.39283	0.000741992
XLOC_008942	MLOC_61217	3:267840798-267842067	15.2531	80.123	2.39311	0.000741992
XLOC_025391	MLOC_62330	7:536071692-536072669	4.32	22.7472	2.39659	0.0499063
XLOC_004668	MLOC_54736	2:480480289-480485936	12.901	68.061	2.39935	0.000741992
XLOC_014318	MLOC_58755	4:11775262-11781156	2.93493	15.7366	2.42273	0.0101099
XLOC_018704	MLOC_62501	5:286680534-286682678	3.19097	17.269	2.43612	0.00191867
XLOC_012047	MLOC_57075	3:546286447-546291552	3.72661	20.5152	2.46076	0.000741992
XLOC_013914	MLOC_6206	4:501428457-501431572	7.49193	41.3706	2.4652	0.000741992
XLOC_021707	MLOC_15707	6:477648785-477650320	5.70402	31.5646	2.46826	0.00671937
XLOC_024341	-	7:67627321-67630667	17.4743	98.0773	2.48868	0.000741992
XLOC_007508	MLOC_6850	2:580985254-580988593	2.81969	15.8319	2.48923	0.00244101
XLOC_017361	MLOC_44777	5:468022375-468026009	3.49214	19.8682	2.50828	0.000741992
XLOC_019241	MLOC_59224	5:464354308-464355466	9.05053	51.7177	2.51458	0.000741992
XLOC_002489	MLOC_65730	1:364525598-364530774	47.4699	272.178	2.51946	0.000741992
XLOC_004007	MLOC_10392	2:29135631-29144986	2.71038	15.6255	2.52733	0.000741992
XLOC_003101	-	1:71743414-71744417	15.239	88.8013	2.54282	0.000741992
XLOC_009857	MLOC_67844	3:499482755-499487011	2.59746	15.1883	2.54779	0.00136253
XLOC_000042	MLOC_61514,MLOC_61515	1:2892706-2899330	6.47856	38.0872	2.55556	0.000741992
XLOC_022874	MLOC_77136	6:369080301-369082537	7.66142	45.3668	2.56595	0.000741992
XLOC_028629	MLOC_24715	morex_contig_1652100:0-1351	17.2054	102.65	2.5768	0.000741992
XLOC_006804	PSBR	2:482785717-482787725	169.356	1011.81	2.57881	0.000741992
XLOC_001616	MLOC_76007	1:3167839-3169168	8.386	50.4568	2.58899	0.000741992
XLOC_022486	MLOC_51601	6:165444064-165447913	2.53348	15.2686	2.59138	0.00191867
XLOC_022718	MLOC_13871	6:274665867-274670048	3.62359	22.2284	2.61691	0.00191867
XLOC_010405	MLOC_12252	3:8101375-8105693	3.10262	19.149	2.62571	0.00136253
XLOC_012645	LTP4.3	3HS_unordered:2014629-2016408	14.6911	91.2488	2.63486	0.000741992
XLOC_003245	-	1:428851666-428851996	34.8487	217.234	2.64007	0.00470535
XLOC_020260	-	5:512239375-512239682	22.0595	138.579	2.65124	0.0328078
XLOC_000021	MLOC_56313	1:1723942-1732301	3.43715	21.656	2.65548	0.000741992
XLOC_020276	-	5:524440636-524441630	4.26532	27.0602	2.66545	0.0115536
XLOC_009452	MLOC_19898	3:430440960-430447507	10.893	69.2032	2.66744	0.000741992
XLOC_021623	MLOC_69891	6:464574220-464576465	8.72448	55.4739	2.66867	0.000741992
XLOC_003249	-	1:429055003-429055914	3.2368	20.6078	2.67055	0.035728
XLOC_003888	MLOC_16798	2:15754506-15760277	4.53279	29.3666	2.69571	0.000741992
XLOC_020123	-	5:347419441-347419831	11.7755	76.4107	2.69798	0.047384
XLOC_002369	MLOC_69777	1:311345700-311346922	16.4043	106.952	2.70482	0.000741992
XLOC_015237	MLOC_7045	4:481432315-481434717	70.9192	469.863	2.72799	0.000741992
XLOC_026173	-	7:58986989-58988220	4.67889	31.3403	2.74378	0.0119145
XLOC_013652	MLOC_39413	4:428450110-428451562	2.58567	17.8485	2.78719	0.0115536
XLOC_006008	-	2:17350265-17350671	22.4859	155.523	2.79004	0.047384
XLOC_009087	ANT18	3:359325622-359327838	2.30253	15.9688	2.79396	0.0101099
XLOC_020171	-	5:435940300-435940689	24.5162	175.774	2.84192	0.00596362
XLOC_007906	-	2:47884221-47885258	67.7442	490.619	2.85643	0.000741992
XLOC_002920	MLOC_81109	1:455089656-455090893	2.42602	17.7493	2.8711	0.0288573
XLOC_028640	-	morex_contig_1654923:257-701	8.94667	65.6911	2.87628	0.0346622
XLOC_012599	-	3HL_unordered:3307473-3308660	2.37118	17.4326	2.87811	0.0273205
XLOC_008913	MLOC_57012	3:254779785-254785853	2.33032	17.2159	2.88514	0.00136253
XLOC_010059	MLOC_64031	3:528175522-528179739	12.389	92.5366	2.90096	0.000741992
XLOC_001465	MLOC_14104	1:455722940-455726571	2.42663	18.3858	2.92157	0.00191867
XLOC_008784	MLOC_20389	3:117239384-117241118	3.15827	24.3442	2.94638	0.00341142
XLOC_003754	MLOC_9912	2:2605953-2607893	2.67066	20.6243	2.94907	0.00136253
XLOC_018310	MLOC_63760	5:60611258-60616019	7.24695	56.6205	2.96588	0.000741992
XLOC_023529	-	6:84991099-84991937	6.07162	47.8041	2.97698	0.00191867
XLOC_027213	MLOC_63560	7:529812812-529814412	10.2076	80.369	2.97699	0.000741992
XLOC_024452	-	7:108079963-108082084	5.46477	43.0535	2.9779	0.0200632
XLOC_002739	MLOC_66415	1:428691456-428697328	7.188	58.2948	3.0197	0.000741992
XLOC_002478	MLOC_74587	1:363498589-363501366	24.6015	218.128	3.14836	0.000741992
XLOC_024922	MLOC_6413	7:308278807-308281409	2.09247	18.6839	3.15851	0.0029272
XLOC_015822	-	4:536798195-536798724	26.0864	240.232	3.20306	0.000741992
XLOC_001401	MLOC_76349	1:448872323-448873590	6.25894	59.3501	3.24526	0.00136253
XLOC_022736	MLOC_66290	6:277156911-277162366	2.47838	23.7943	3.26314	0.0339237
XLOC_016771	MLOC_7722	5:181886181-181888485	3.62713	35.0096	3.27085	0.000741992
XLOC_006062	MLOC_52158	2:27117295-27120085	8.00144	77.3796	3.27362	0.000741992
XLOC_027597	-	7:595628977-595631524	5.57053	60.9534	3.45182	0.000741992
XLOC_021536	MLOC_4786	6:437771783-437774758	3.33658	38.6663	3.53464	0.00341142
XLOC_020158	-	5:405815194-405815695	6.32463	76.769	3.60147	0.0225594
XLOC_009847	MLOC_15567	3:498632439-498639543	4.71304	59.0139	3.64632	0.000741992
XLOC_005141	-	2:550296860-550298342	4.94066	62.1404	3.65276	0.0475031
XLOC_001562	-	1:463470376-463471873	2.85658	37.0286	3.69628	0.0473098
XLOC_009804	MLOC_37763	3:487546600-487555710	3.32878	46.3968	3.80096	0.000741992
XLOC_020221	-	5:487377424-487378075	20.5167	289.99	3.82113	0.000741992
XLOC_020565	MLOC_56385	6:54519-268801	5.83149	83.9644	3.84784	0.0121747
XLOC_027855	-	7:524770246-524770862	4.15852	68.6015	4.0441	0.0282082
XLOC_005290	MLOC_38318	2:559212120-559213070	43.5034	722.566	4.05393	0.000741992
XLOC_024077	MLOC_65480	7:15893582-15896447	0.834749	18.0788	4.43681	0.0220956
XLOC_009471	MLOC_43749	3:432031212-432036174	2.44275	56.3806	4.52862	0.000741992
XLOC_025906	MLOC_50162	7:9206295-9213309	3.71929	90.4781	4.60447	0.000741992
XLOC_015594	MLOC_14923	4:540041331-540042497	9.12112	273.867	4.90812	0.000741992
XLOC_008092	-	2:578950165-578950708	20.2328	696.821	5.10602	0.000741992
XLOC_018982	MLOC_68431	5:403357464-403362707	1.09348	40.3878	5.20692	0.000741992
XLOC_013160	MLOC_5645	4:199108855-199109861	10.8242	426.018	5.29858	0.000741992
XLOC_016120	LOX2.1	5:3531571-3535793	2.83386	160.698	5.82544	0.000741992
XLOC_001164	MLOC_68567	1:416541212-416542919	2.51747	221.361	6.45828	0.000741992
XLOC_012384	-	3:431323520-431323766	0	30.4148	10	0.0308885
XLOC_015737	-	4:271179937-271180196	0	25.9553	10	0.0308885
XLOC_020039	-	5:60900905-60901129	0	41.4524	10	0.0220956
XLOC_007983	-	2:446416417-446416704	0	19.3318	10	0.0134409
XLOC_029064	MLOC_36158	morex_contig_2537714:0-239	0	40.1045	10	0.0101099
XLOC_012324	-	3:379508447-379508716	0	27.8189	10	0.0101099
XLOC_003131	-	1:155185188-155185469	0	24.5225	10	0.0101099
XLOC_012233	-	3:52011594-52011764	0	141.706	10	0.00385253
XLOC_003708	-	1H_unordered:23229566-23229850	0	29.7467	10	0.00385253
XLOC_027684	-	7:67721294-67721635	0	18.5447	10	0.0029272
XLOC_003185	-	1:310540415-310540619	0	90.5282	10	0.00191867
XLOC_003082	-	1:42358045-42358397	0	19.5254	10	0.00136253
XLOC_027742	-	7:186897967-186898245	0	74.0332	10	0.000741992
XLOC_015748	-	4:297251005-297251309	0	44.5617	10	0.000741992
XLOC_014026	-	4:519853783-519855117	0	40.5057	10	0.000741992
XLOC_027663	-	7:24850251-24851955	0	40.0609	10	0.000741992
XLOC_029220	-	morex_contig_279599:1177-1756	0	32.865	10	0.000741992
XLOC_023648	-	6:365010441-365010770	0	28.3431	10	0.000741992
XLOC_007907	-	2:61190744-61191209	0	24.9532	10	0.000741992
XLOC_014194	MLOC_16300	4:540211319-540213849	0	24.8229	10	0.000741992
XLOC_025974	-	7:16207972-16208585	0	24.5384	10	0.000741992
XLOC_024065	-	7:13749831-13751912	0	22.0233	10	0.000741992
XLOC_023520	-	6:69961212-69961756	0	20.6884	10	0.000741992
XLOC_020175	-	5:443236347-443236715	0	19.7428	10	0.000741992
XLOC_003237	-	1:423324851-423325253	0	15.5289	10	0.000741992

## Sheet: EdgeR
transcript -	an ID attributed to the transcribed genome fragment by Cufflinks pipeline
logFC -	Logarithm (base 2) of fold change between RPKM values of two lines
logCPM -	Logarithm (base 2) of counts-per-millions values of two lines
pvalue -	p-value
FDR -	False discovery rate as defined by Benjamini-Hochberg procedure
transcript	logFC	logCPM	PValue	FDR
XLOC_027663	9.20823	4.78444	9.89215e-20	3.4691e-17
XLOC_014194	8.47424	4.10729	1.06681e-16	2.46258e-14
XLOC_014026	7.66261	3.39378	7.66963e-10	6.21615e-08
XLOC_003790	7.44044	3.22485	1.69394e-09	1.30892e-07
XLOC_003563	7.42984	3.21512	1.21133e-08	7.72373e-07
XLOC_016441	7.18549	3.0009	1.57084e-07	7.97935e-06
XLOC_024065	7.12364	2.95508	1.5814e-08	9.97871e-07
XLOC_020969	7.03656	2.98145	8.85151e-08	4.76154e-06
XLOC_015812	6.96237	2.84852	2.3683e-07	1.14863e-05
XLOC_029220	6.92921	2.80076	1.22e-06	4.92209e-05
XLOC_012071	6.86543	4.25189	1.24393e-16	2.76637e-14
XLOC_008288	6.81705	2.78315	2.80744e-07	1.32291e-05
XLOC_026165	6.40384	4.45105	1.87918e-19	6.1194e-17
XLOC_028071	6.31121	2.41009	5.50322e-05	0.00136912
XLOC_016936	6.18857	2.35767	4.83571e-05	0.00122648
XLOC_001090	6.18718	2.26964	7.12386e-05	0.00169818
XLOC_001164	6.11194	6.88896	1.27322e-34	2.90231e-31
XLOC_023520	6.10901	2.2225	0.000611876	0.0100253
XLOC_020623	6.07521	2.29105	0.000233014	0.00458387
XLOC_002828	6.05383	2.18008	0.000351153	0.00644737
XLOC_025974	6.01625	2.1565	0.000240922	0.00470856
XLOC_006167	6.00561	2.15387	0.000369389	0.006696
XLOC_016754	5.97119	4.05346	1.29565e-15	2.48711e-13
XLOC_008028	5.94775	2.2686	0.00407075	0.042737
XLOC_013693	5.89855	2.0829	0.000899093	0.0135296
XLOC_027742	5.89437	2.0815	0.000823643	0.0126644
XLOC_014267	5.89159	2.08108	0.000239794	0.00469193
XLOC_022071	5.86018	2.09244	0.00100631	0.0147044
XLOC_016120	5.82599	7.81583	2.36028e-41	8.60843e-38
XLOC_012822	5.81467	2.03158	0.000418	0.00737201
XLOC_024554	5.81124	2.09978	0.000350854	0.00644737
XLOC_013689	5.80286	2.09787	0.000664246	0.0107291
XLOC_003904	5.72324	2.01421	0.000561022	0.00932616
XLOC_010267	5.71425	2.08196	0.00107487	0.0154707
XLOC_020882	5.66379	2.02079	0.00235594	0.0285848
XLOC_013281	5.63144	1.99733	0.00330424	0.0367864
XLOC_015139	5.63131	2.20024	0.00270641	0.0317389
XLOC_006001	5.62405	2.10115	0.00148692	0.0201902
XLOC_015198	5.58141	1.89514	0.00183185	0.0236416
XLOC_024790	5.57536	1.89424	0.00433685	0.0449357
XLOC_013377	5.57362	2.10968	0.00119852	0.0168513
XLOC_008092	5.56579	6.72785	3.53406e-33	5.85882e-30
XLOC_001753	5.52686	2.05138	0.000974568	0.0143556
XLOC_021843	5.52321	2.21562	0.00107339	0.0154615
XLOC_029198	5.52209	1.94151	0.0043058	0.0446902
XLOC_011929	5.4811	2.02687	0.00279918	0.0324512
XLOC_022343	5.47911	1.83708	0.00272164	0.0318037
XLOC_023732	5.47643	1.95305	0.00180917	0.0234819
XLOC_002099	5.46912	2.22377	0.00155458	0.0207992
XLOC_015479	5.46684	1.9134	0.00241756	0.0291578
XLOC_024473	5.41917	1.84696	0.00314092	0.0353726
XLOC_020910	5.29711	1.82664	0.00449607	0.0461138
XLOC_020678	5.24027	1.79734	0.00405596	0.0426554
XLOC_020578	5.23878	1.71193	0.00488776	0.0491634
XLOC_002012	5.23642	1.8776	0.00283577	0.0327298
XLOC_014950	5.2315	1.75383	0.00472488	0.0479482
XLOC_002337	5.1577	2.98475	7.1011e-07	3.02104e-05
XLOC_019194	5.13689	3.09998	1.09364e-05	0.000336399
XLOC_007845	5.10933	2.69257	2.30041e-05	0.000647381
XLOC_007315	5.10478	1.73447	0.00498679	0.0498175
XLOC_003946	5.10287	1.64488	0.00405255	0.0426554
XLOC_018982	5.0807	5.51525	4.45483e-23	2.25662e-20
XLOC_019265	5.07245	2.78862	2.19277e-05	0.0006241
XLOC_027591	5.07068	2.80907	4.37804e-06	0.000150071
XLOC_022739	5.06447	3.35264	2.99052e-08	1.77639e-06
XLOC_009842	4.9877	5.68423	1.65636e-17	4.31505e-15
XLOC_018147	4.92289	2.6114	0.000104323	0.00236328
XLOC_010614	4.90831	2.47953	0.000136627	0.00295907
XLOC_020673	4.65244	3.28741	3.98139e-08	2.30491e-06
XLOC_025906	4.58768	6.93814	2.32022e-26	1.51112e-23
XLOC_015594	4.4875	6.51087	3.91522e-25	2.30316e-22
XLOC_001433	4.48403	3.17151	3.29086e-06	0.000116528
XLOC_021035	4.4526	2.44387	0.00190554	0.0243343
XLOC_013160	4.44436	6.36543	3.06562e-27	2.23619e-24
XLOC_015259	4.44296	3.64932	4.22257e-07	1.91549e-05
XLOC_008515	4.43033	2.75336	2.57341e-05	0.000714289
XLOC_003867	4.41123	3.25954	7.10696e-07	3.02104e-05
XLOC_007950	4.40875	2.72402	0.000154549	0.00327715
XLOC_010387	4.37657	2.16673	0.00134057	0.0185623
XLOC_027855	4.36	3.88164	8.48455e-11	8.10075e-09
XLOC_001241	4.33787	2.20739	0.00116111	0.016483
XLOC_011215	4.30125	3.45744	2.17057e-07	1.06119e-05
XLOC_024077	4.2573	3.31802	1.32244e-07	6.77419e-06
XLOC_026821	4.25313	2.05983	0.0016456	0.0216986
XLOC_020579	4.23943	2.12167	0.00296067	0.0338077
XLOC_018247	4.23305	2.24749	0.00204777	0.0257449
XLOC_008549	4.18392	3.81144	1.92218e-08	1.18422e-06
XLOC_007984	4.16951	2.0447	0.00324507	0.0362605
XLOC_012901	4.16618	4.51358	2.32927e-13	3.31848e-11
XLOC_019033	4.12853	2.63849	0.000102748	0.00233386
XLOC_011373	4.1176	1.98119	0.00286583	0.0329932
XLOC_018944	4.01438	1.99415	0.00443081	0.0456756
XLOC_001467	3.98869	2.5345	0.000409883	0.00727104
XLOC_008533	3.98687	3.41604	6.34509e-07	2.7429e-05
XLOC_022412	3.97164	2.0107	0.00488659	0.0491634
XLOC_003113	3.96412	2.03922	0.00430067	0.0446856
XLOC_013318	3.93226	2.87588	2.71844e-05	0.000746589
XLOC_024645	3.84802	3.10991	3.8028e-06	0.000132596
XLOC_001562	3.82539	3.37383	3.08132e-07	1.44079e-05
XLOC_016970	3.79857	2.8144	0.000676582	0.0108706
XLOC_007508	3.79184	4.24317	7.52142e-10	6.12324e-08
XLOC_025581	3.78809	2.40553	0.0023423	0.0284537
XLOC_005290	3.75708	7.98716	7.86808e-24	4.0995e-21
XLOC_020565	3.70569	5.30845	4.77701e-18	1.34021e-15
XLOC_002478	3.69136	7.2409	1.83445e-22	8.15929e-20
XLOC_004290	3.67484	2.95065	5.29018e-05	0.00133064
XLOC_004531	3.65729	3.1345	8.10493e-06	0.000259757
XLOC_011698	3.63967	3.81286	6.09706e-07	2.6536e-05
XLOC_016771	3.62924	5.19544	3.56628e-15	6.56917e-13
XLOC_007067	3.61839	3.44655	8.2454e-05	0.00192773
XLOC_008004	3.60742	2.13897	0.00205049	0.0257526
XLOC_027213	3.5973	4.56918	2.61587e-10	2.33665e-08
XLOC_024922	3.58811	4.16244	8.84633e-11	8.40217e-09
XLOC_026167	3.58375	2.47157	0.00245858	0.0295743
XLOC_005340	3.57781	2.25131	0.00400156	0.0423028
XLOC_009471	3.54238	5.83314	1.70286e-10	1.57631e-08
XLOC_004856	3.54111	2.1982	0.00336956	0.0372859
XLOC_003508	3.51997	2.77008	8.92769e-05	0.00206606
XLOC_022713	3.50641	2.20803	0.00463564	0.0472266
XLOC_009804	3.48418	6.08054	3.4632e-16	7.51843e-14
XLOC_008913	3.47509	3.91852	4.80894e-08	2.72347e-06
XLOC_016682	3.47265	3.00431	0.000123918	0.00272405
XLOC_021515	3.4634	2.75489	0.000135027	0.00293137
XLOC_004007	3.44265	4.24278	2.33052e-10	2.1144e-08
XLOC_017069	3.41886	2.79055	0.00010934	0.00245633
XLOC_015929	3.40132	2.99349	0.000123983	0.00272405
XLOC_001040	3.39609	2.86564	0.000224794	0.00446065
XLOC_013592	3.38757	2.45546	0.00441583	0.0455533
XLOC_013926	3.38051	2.83199	0.00221463	0.027299
XLOC_018267	3.38009	2.61922	0.00108147	0.0155044
XLOC_013644	3.36843	2.59284	0.000542031	0.009085
XLOC_024452	3.36252	3.51193	6.59358e-05	0.00158211
XLOC_024683	3.32518	2.83836	0.000211474	0.00426125
XLOC_028640	3.32084	3.24042	2.02964e-05	0.00058564
XLOC_013233	3.31914	2.45161	0.00147506	0.020074
XLOC_018268	3.30479	3.33694	1.73856e-05	0.000509716
XLOC_022718	3.30424	4.11725	2.474e-08	1.49886e-06
XLOC_022602	3.29706	4.0777	7.67263e-08	4.16819e-06
XLOC_016748	3.28726	2.86458	0.000417603	0.00737201
XLOC_027227	3.27938	2.83591	0.00114217	0.0162724
XLOC_019961	3.27815	3.61531	3.12458e-07	1.45357e-05
XLOC_013785	3.27645	2.58121	0.000964725	0.0142221
XLOC_027787	3.27406	2.65119	0.000311692	0.00586585
XLOC_029542	3.25989	2.58521	0.00391441	0.0417201
XLOC_022550	3.23295	2.99676	0.000120052	0.00264723
XLOC_027597	3.22604	5.44396	3.19782e-15	5.95055e-13
XLOC_019477	3.2205	3.67768	4.40904e-05	0.00112926
XLOC_028290	3.2044	5.24585	5.11452e-06	0.00017213
XLOC_002569	3.18729	2.2693	0.00417804	0.0436614
XLOC_005141	3.17896	3.4573	1.66639e-05	0.000491718
XLOC_026305	3.17167	3.24612	1.56554e-05	0.000465729
XLOC_022736	3.15111	3.64709	1.17742e-06	4.80548e-05
XLOC_026963	3.14009	2.72685	0.00101492	0.014771
XLOC_003754	3.13371	4.27434	3.75967e-09	2.78214e-07
XLOC_015789	3.13317	2.55205	0.00288048	0.0331201
XLOC_013754	3.13049	3.35683	4.8251e-05	0.00122549
XLOC_020340	3.13049	3.31809	9.12625e-06	0.000286942
XLOC_014481	3.12952	2.53277	0.00409699	0.042963
XLOC_016809	3.12684	2.64045	0.00241413	0.0291357
XLOC_016466	3.12663	2.90707	0.000692236	0.0110636
XLOC_000332	3.09529	3.2787	9.08184e-05	0.00209641
XLOC_009275	3.08529	2.50451	0.00371166	0.0401458
XLOC_003888	3.07783	4.88814	1.0531e-08	6.83429e-07
XLOC_002920	3.07736	3.43382	3.42628e-05	0.000909082
XLOC_013723	3.06287	2.25735	0.00296681	0.0338354
XLOC_022270	3.05572	3.56578	5.76479e-06	0.000192188
XLOC_002636	3.02603	2.58208	0.00179837	0.0233916
XLOC_008387	3.01543	2.78887	0.00101141	0.0147553
XLOC_015190	2.98635	2.49717	0.00491369	0.0493697
XLOC_025989	2.98592	2.68637	0.00143455	0.0196547
XLOC_022874	2.97732	5.13198	5.13815e-07	2.27369e-05
XLOC_014957	2.97175	2.88916	0.00022552	0.0044702
XLOC_008372	2.96918	2.76373	0.00100599	0.0147044
XLOC_018674	2.96858	3.49421	5.43107e-05	0.00135673
XLOC_012599	2.95434	3.35629	0.000604915	0.00992018
XLOC_021930	2.94314	3.07722	0.000473469	0.00808443
XLOC_013652	2.93604	3.71442	5.17746e-07	2.28058e-05
XLOC_018151	2.9288	3.27238	4.04969e-05	0.0010505
XLOC_022420	2.92761	2.66362	0.00163453	0.0216152
XLOC_019153	2.9191	4.37308	2.6028e-07	1.24579e-05
XLOC_003249	2.91323	3.1547	0.0010721	0.0154552
XLOC_018487	2.90742	2.49065	0.00290296	0.0332527
XLOC_006062	2.89174	5.4983	2.49028e-14	4.20488e-12
XLOC_024836	2.8894	2.82988	0.00236073	0.0286048
XLOC_007295	2.88162	3.31239	0.000665293	0.0107365
XLOC_026493	2.87568	3.7219	0.000371966	0.00672933
XLOC_006652	2.87348	3.02094	0.000448738	0.00777869
XLOC_007430	2.85841	3.50687	1.5382e-05	0.000458343
XLOC_008874	2.8541	2.77502	0.00164406	0.021694
XLOC_018310	2.85254	6.37023	1.4959e-12	1.86845e-10
XLOC_020276	2.8404	3.62869	0.00200588	0.0253143
XLOC_002739	2.83634	5.93348	8.02406e-11	7.74216e-09
XLOC_000646	2.83388	3.73959	8.45055e-05	0.00197316
XLOC_029511	2.82892	2.99188	0.000333477	0.0062054
XLOC_019282	2.82193	3.56428	1.34064e-05	0.000406111
XLOC_004319	2.81704	2.93038	0.00059416	0.00980231
XLOC_018280	2.80784	2.83661	0.00393714	0.0419379
XLOC_026173	2.79411	3.63968	1.7758e-05	0.000518929
XLOC_018242	2.78679	2.91401	0.000543503	0.00909295
XLOC_010365	2.78242	3.7022	5.39381e-05	0.00134927
XLOC_017085	2.77952	2.77977	0.0038278	0.0411194
XLOC_008770	2.77715	2.6684	0.00399758	0.0422959
XLOC_023529	2.76391	4.11998	1.28911e-06	5.18405e-05
XLOC_012540	2.74893	3.72396	9.62424e-06	0.000300527
XLOC_011497	2.7458	2.93848	0.000680061	0.0109169
XLOC_026024	2.74578	2.46878	0.00485864	0.0490057
XLOC_015401	2.73851	2.74023	0.00223386	0.0274637
XLOC_018235	2.73126	3.56756	4.39104e-05	0.00112623
XLOC_001999	2.73089	3.26815	0.000105948	0.0023971
XLOC_008942	2.72923	4.54502	7.65097e-08	4.16819e-06
XLOC_006008	2.72562	3.2073	0.000235454	0.00462189
XLOC_025708	2.72551	3.6766	1.18988e-05	0.000364685
XLOC_015822	2.71342	5.34431	6.74705e-12	8.04178e-10
XLOC_018537	2.70946	2.66915	0.00443987	0.0457432
XLOC_019614	2.70456	3.41057	0.000438936	0.00765242
XLOC_012645	2.68483	6.27334	2.83333e-11	3.00399e-09
XLOC_015237	2.68186	8.96238	9.41926e-14	1.46812e-11
XLOC_020221	2.67977	6.0792	3.128e-05	0.000841982
XLOC_004066	2.67411	4.45314	9.16836e-08	4.90306e-06
XLOC_002675	2.66947	2.89325	0.00337688	0.0373443
XLOC_001401	2.66148	4.94162	8.66994e-06	0.000274965
XLOC_015348	2.65902	2.98855	0.00220543	0.0272297
XLOC_017225	2.65838	2.8175	0.00290841	0.0332942
XLOC_006158	2.65795	3.17012	0.000459175	0.00792197
XLOC_004099	2.65509	2.76312	0.00185534	0.0238603
XLOC_019623	2.65235	2.78385	0.000890281	0.01345
XLOC_001465	2.64533	3.29152	0.00016895	0.00355361
XLOC_015494	2.64004	6.36909	3.51837e-11	3.66634e-09
XLOC_018251	2.63745	2.95851	0.00133011	0.0184316
XLOC_024625	2.63343	3.5844	5.25188e-05	0.00132284
XLOC_016934	2.63001	3.17026	0.000246228	0.004787
XLOC_003740	2.627	2.92097	0.00180667	0.0234739
XLOC_020328	2.62349	5.65888	2.28579e-07	1.11156e-05
XLOC_023658	2.6191	3.24631	0.000739328	0.0115928
XLOC_004668	2.61652	6.32036	3.57291e-10	3.07337e-08
XLOC_010059	2.61598	6.35007	2.97974e-13	4.11656e-11
XLOC_013004	2.61461	2.96836	0.00108721	0.0155501
XLOC_008615	2.60492	3.22713	0.000184476	0.00383591
XLOC_012047	2.60413	4.28659	7.43306e-08	4.07055e-06
XLOC_010396	2.60173	3.88738	2.19373e-05	0.0006241
XLOC_021536	2.59348	4.45508	0.000902251	0.0135531
XLOC_028339	2.58996	4.0656	7.83763e-05	0.00184422
XLOC_002489	2.58806	8.28796	3.6779e-16	7.8906e-14
XLOC_004632	2.58673	2.83981	0.00149489	0.0202382
XLOC_024525	2.57909	2.95931	0.00157019	0.0209773
XLOC_006101	2.55734	3.96244	0.000281388	0.00540146
XLOC_014732	2.54442	3.34272	0.00128504	0.017916
XLOC_028030	2.53218	3.08988	0.000787807	0.0122508
XLOC_023604	2.53097	3.46507	0.000309547	0.00583755
XLOC_004719	2.5239	3.20368	0.000422104	0.00742284
XLOC_003245	2.52203	4.02913	2.78171e-05	0.000761671
XLOC_027515	2.51378	3.37784	0.00117896	0.0166405
XLOC_007893	2.51291	2.7157	0.00323123	0.0361408
XLOC_008838	2.50473	2.89726	0.00334289	0.0370133
XLOC_018704	2.50086	3.75615	1.42391e-05	0.000429198
XLOC_001616	2.48959	4.83323	4.15183e-07	1.8881e-05
XLOC_025448	2.47738	2.75297	0.0044504	0.0457999
XLOC_015067	2.47585	6.45931	1.3979e-07	7.14067e-06
XLOC_009857	2.47524	3.82155	9.1983e-05	0.00211526
XLOC_026759	2.46665	3.3573	0.00108939	0.015569
XLOC_012714	2.46475	3.37135	0.000272564	0.00524865
XLOC_006519	2.45697	3.20764	0.00227319	0.0278008
XLOC_008818	2.45638	3.76406	7.56582e-05	0.00178718
XLOC_016362	2.45268	3.33923	0.000227456	0.00449393
XLOC_000482	2.43087	4.09725	1.23859e-05	0.000377076
XLOC_021623	2.4304	4.96853	1.03813e-09	8.16006e-08
XLOC_022591	2.41617	3.19534	0.00107983	0.0155044
XLOC_009442	2.41376	3.76973	0.000396439	0.00707376
XLOC_026088	2.40592	3.20401	0.000464293	0.00798739
XLOC_023982	2.4	3.0751	0.00351617	0.0385369
XLOC_002073	2.39979	3.05584	0.00234238	0.0284537
XLOC_010486	2.38999	4.78055	4.28597e-07	1.93463e-05
XLOC_014405	2.38953	3.87056	6.51082e-05	0.00156431
XLOC_009703	2.36958	6.61065	1.20937e-12	1.5531e-10
XLOC_013743	2.36489	5.8904	6.35231e-11	6.22799e-09
XLOC_028333	2.36298	4.32527	1.0939e-05	0.000336399
XLOC_007850	2.35213	6.5864	1.67761e-11	1.84294e-09
XLOC_007906	2.35171	7.77332	6.23963e-09	4.32646e-07
XLOC_019094	2.34764	3.79283	3.92852e-05	0.00102198
XLOC_005149	2.34298	6.29663	1.02104e-09	8.09552e-08
XLOC_012206	2.32954	3.83295	2.24417e-05	0.000634216
XLOC_021351	2.32305	3.41222	0.000382167	0.00686278
XLOC_007187	2.32291	2.65163	0.00384134	0.0411962
XLOC_017582	2.31419	4.92186	2.08184e-07	1.02607e-05
XLOC_024341	2.31069	4.80483	1.13088e-08	7.26152e-07
XLOC_029553	2.30909	3.65367	0.00137119	0.0189432
XLOC_000740	2.29684	3.39307	0.000877901	0.0133142
XLOC_017265	2.28457	3.61354	0.000229127	0.00451905
XLOC_007664	2.27574	2.90357	0.00261754	0.0310361
XLOC_011592	2.26114	3.18919	0.000627446	0.0101708
XLOC_013914	2.25972	5.47723	6.4126e-06	0.000210808
XLOC_001304	2.25598	3.70156	0.000373895	0.00675084
XLOC_021707	2.2427	3.63178	5.76607e-05	0.00141903
XLOC_002647	2.24233	9.79342	2.64497e-05	0.000731877
XLOC_013358	2.23985	4.08102	2.69739e-05	0.00074417
XLOC_024292	2.23656	3.03126	0.00500911	0.0499705
XLOC_023452	2.23274	3.557	0.00458888	0.0468287
XLOC_026111	2.23238	4.75553	1.05105e-06	4.35612e-05
XLOC_018816	2.23013	3.58516	0.00220095	0.0271928
XLOC_024387	2.22447	3.39118	0.0025502	0.0304155
XLOC_000718	2.21133	3.04598	0.00154514	0.020749
XLOC_018647	2.21086	3.12044	0.00429411	0.0446641
XLOC_006050	2.20064	3.37296	0.00137615	0.0189829
XLOC_001425	2.20024	3.96075	0.000145219	0.00311554
XLOC_010399	2.19787	3.38157	0.00404878	0.0426554
XLOC_018314	2.18982	3.34113	0.00445515	0.045823
XLOC_007465	2.18528	4.03963	0.000450229	0.00778973
XLOC_016398	2.18336	3.88782	0.000366242	0.00665218
XLOC_023688	2.17999	6.08433	9.33414e-11	8.81955e-09
XLOC_018764	2.17891	4.52179	5.5226e-07	2.42092e-05
XLOC_020158	2.17783	3.77903	0.00407487	0.0427557
XLOC_006226	2.16903	7.22066	9.28018e-10	7.45521e-08
XLOC_024855	2.16674	3.60405	0.000580204	0.00960998
XLOC_011975	2.15705	6.43747	6.26825e-10	5.12591e-08
XLOC_006804	2.15427	8.02537	2.61428e-11	2.78796e-09
XLOC_012769	2.14907	2.9474	0.0038519	0.041271
XLOC_006607	2.14673	5.67518	1.75887e-08	1.09845e-06
XLOC_010485	2.13974	7.25361	5.24841e-09	3.73867e-07
XLOC_014433	2.13479	7.06447	3.79742e-10	3.25116e-08
XLOC_009452	2.13434	5.27416	9.01268e-07	3.76099e-05
XLOC_013732	2.12772	3.63752	0.000373677	0.00675084
XLOC_022428	2.12132	4.39295	3.56536e-05	0.000940924
XLOC_006349	2.11682	3.50087	0.00203581	0.0256211
XLOC_022236	2.11529	3.2931	0.00189074	0.0241791
XLOC_000722	2.1114	3.57081	0.00105473	0.0152409
XLOC_008245	2.10856	3.703	0.000649073	0.0104934
XLOC_023973	2.10185	5.43701	4.95665e-06	0.000167699
XLOC_003526	2.08401	4.96228	7.70279e-08	4.16819e-06
XLOC_010740	2.07746	3.75707	7.27071e-05	0.00173092
XLOC_013480	2.0773	7.88072	2.06799e-09	1.5779e-07
XLOC_000328	2.07294	4.59485	7.52446e-06	0.00024286
XLOC_015926	2.06647	3.40308	0.000822564	0.0126585
XLOC_013563	2.06478	3.62405	0.00227608	0.0278008
XLOC_014491	2.06041	4.0591	0.000111362	0.00248766
XLOC_028020	2.04857	3.23746	0.00224205	0.0275326
XLOC_010737	2.04752	9.53923	4.99578e-12	6.07354e-10
XLOC_022925	2.0454	3.45731	0.00108139	0.0155044
XLOC_021305	2.04363	4.36483	5.49349e-06	0.000183815
XLOC_005258	2.03781	3.87932	0.000226262	0.00447659
XLOC_006662	2.03745	4.88031	3.19156e-07	1.48095e-05
XLOC_013074	2.03731	4.03488	4.12928e-05	0.00106811
XLOC_007266	2.03727	5.14073	3.68237e-07	1.68723e-05
XLOC_024428	2.02282	8.38341	5.53744e-10	4.59004e-08
XLOC_016880	2.02208	3.23142	0.00396651	0.0420542
XLOC_022673	2.01995	4.21032	0.00162269	0.0214897
XLOC_009479	2.01203	6.3093	0.00315685	0.035473
XLOC_027288	2.01028	3.40448	0.000879289	0.0133179
XLOC_025681	2.0101	3.95973	0.0036408	0.0394965
XLOC_022456	2.00144	3.79756	0.000326889	0.006114
XLOC_028340	1.99492	7.91341	1.43848e-06	5.72752e-05
XLOC_013547	1.98878	3.44577	0.000959101	0.0141966
XLOC_028634	1.98776	4.26826	0.00152055	0.0204791
XLOC_005564	1.98743	4.30563	0.000239148	0.00468433
XLOC_023062	1.97523	5.7513	1.52035e-06	6.00112e-05
XLOC_009087	1.97166	3.71442	0.00320484	0.035921
XLOC_014298	1.96952	3.3741	0.00371631	0.0401723
XLOC_022885	1.96746	5.50966	2.45908e-05	0.000686736
XLOC_012207	1.96717	4.98349	0.000149575	0.00319398
XLOC_010093	1.96558	3.2975	0.00499346	0.0498417
XLOC_013497	1.95693	9.28674	2.47532e-06	9.13765e-05
XLOC_014646	1.95029	4.36472	0.000300225	0.00569709
XLOC_016601	1.94364	3.38664	0.00223493	0.0274637
XLOC_018415	1.93894	3.64669	0.00345733	0.0380035
XLOC_017752	1.93652	4.63528	3.82043e-05	0.000998127
XLOC_014596	1.9347	3.88592	0.00482753	0.0488037
XLOC_026685	1.93292	5.73402	9.22343e-06	0.000289498
XLOC_014072	1.92757	6.50705	7.92522e-07	3.33774e-05
XLOC_010572	1.92333	4.25007	0.000133057	0.00289895
XLOC_003732	1.91564	3.73789	0.000929061	0.0138645
XLOC_009984	1.91064	4.50845	0.000138181	0.00298209
XLOC_023396	1.91048	5.66756	2.24001e-06	8.39483e-05
XLOC_013722	1.90517	5.4962	2.10993e-06	7.98273e-05
XLOC_003101	1.90084	5.40396	4.57379e-05	0.00116654
XLOC_019626	1.89545	3.64119	0.00272983	0.031809
XLOC_023106	1.89059	5.27735	1.92941e-07	9.58712e-06
XLOC_009912	1.88826	4.36702	0.00344284	0.0378899
XLOC_012849	1.88721	3.42595	0.00396272	0.0420542
XLOC_014061	1.88686	3.30795	0.00198822	0.0251785
XLOC_017361	1.88252	4.30584	0.00141517	0.0194476
XLOC_019462	1.88029	3.51809	0.00446064	0.0458363
XLOC_000676	1.87919	4.24346	0.000388448	0.00695849
XLOC_014398	1.8739	8.7029	8.86483e-09	5.96528e-07
XLOC_012802	1.87144	6.35234	5.45402e-08	3.04157e-06
XLOC_017385	1.86152	4.5641	0.000201132	0.00410089
XLOC_024853	1.85496	4.57827	0.000102769	0.00233386
XLOC_024386	1.85189	4.54031	1.87742e-05	0.00054517
XLOC_022052	1.84958	3.48072	0.00253414	0.0303033
XLOC_006375	1.84572	3.76583	0.000621881	0.0101165
XLOC_005559	1.84449	3.81952	0.000462287	0.00796811
XLOC_011463	1.84182	4.17565	0.000128234	0.0028073
XLOC_025203	1.83616	6.37357	1.64512e-07	8.31036e-06
XLOC_002226	1.83574	4.05062	0.000596456	0.0098176
XLOC_000643	1.82438	3.77178	0.000620199	0.0101044
XLOC_015783	1.82257	3.43026	0.00272909	0.031809
XLOC_001646	1.82233	4.89951	4.72614e-06	0.000160197
XLOC_010405	1.81681	3.86276	0.0004398	0.00766016
XLOC_011664	1.80699	3.79613	0.00406305	0.0426808
XLOC_004721	1.80637	7.32179	3.15162e-05	0.000846435
XLOC_009538	1.80623	3.97642	0.000546452	0.00913391
XLOC_018022	1.806	3.96414	0.0029254	0.0334678
XLOC_028442	1.8045	4.2139	8.02234e-05	0.00188282
XLOC_020172	1.80244	8.93958	2.16757e-08	1.3309e-06
XLOC_010983	1.78762	4.01257	0.000877936	0.0133142
XLOC_005406	1.78737	6.50667	9.32246e-08	4.97089e-06
XLOC_000334	1.78337	4.16914	0.000818936	0.0126286
XLOC_007783	1.7634	3.76477	0.00332385	0.0368921
XLOC_008997	1.76104	3.97319	0.00346165	0.0380281
XLOC_011485	1.75714	4.3722	0.000336938	0.00623164
XLOC_011027	1.75308	3.72643	0.00227224	0.0278008
XLOC_013100	1.75251	6.99484	4.02553e-08	2.32309e-06
XLOC_008784	1.75165	3.67464	0.00332015	0.036875
XLOC_002520	1.7497	4.39097	0.00108239	0.0155055
XLOC_021518	1.74826	8.07931	2.1583e-05	0.000617878
XLOC_023462	1.74799	5.23852	2.32928e-06	8.68647e-05
XLOC_016981	1.74573	10.857	1.17792e-06	4.80548e-05
XLOC_009847	1.74512	4.12137	0.000419453	0.00739047
XLOC_000353	1.7423	3.73514	0.00160667	0.0213396
XLOC_016554	1.74228	5.63111	2.75521e-06	9.92964e-05
XLOC_014968	1.74078	6.68584	3.01802e-05	0.000818998
XLOC_010752	1.73892	5.56284	1.56828e-06	6.15036e-05
XLOC_013986	1.73026	7.2371	6.26995e-08	3.47535e-06
XLOC_026540	1.72544	10.6897	0.00330337	0.0367864
XLOC_019081	1.71499	4.59769	0.000204606	0.00415166
XLOC_022070	1.71042	8.0923	1.21376e-06	4.90779e-05
XLOC_004657	1.71029	5.31218	1.01856e-05	0.000315892
XLOC_028280	1.70395	9.83191	2.73598e-07	1.29593e-05
XLOC_020742	1.69021	4.21818	0.000347199	0.00638902
XLOC_022940	1.67851	5.20738	4.34614e-06	0.000149258
XLOC_024355	1.67543	4.06779	0.000511863	0.00865091
XLOC_003008	1.6664	5.10748	2.91214e-05	0.000791443
XLOC_028287	1.66225	6.85463	3.42974e-05	0.000909082
XLOC_028644	1.66035	4.89349	0.000226334	0.00447659
XLOC_000351	1.65923	5.43003	0.000145588	0.0031198
XLOC_005105	1.65358	5.0621	8.21988e-06	0.000262518
XLOC_012904	1.64743	3.80716	0.0038281	0.0411194
XLOC_000159	1.64678	4.28189	0.00245448	0.029564
XLOC_017025	1.6439	3.78455	0.00207641	0.0259886
XLOC_005515	1.64247	5.23108	2.89358e-05	0.000787573
XLOC_019344	1.64141	7.57308	1.80862e-06	6.97294e-05
XLOC_002501	1.64023	4.4829	0.000130016	0.00284289
XLOC_029005	1.63836	4.91525	6.26667e-05	0.00151363
XLOC_012900	1.63734	4.18213	0.00183379	0.0236499
XLOC_022191	1.63723	3.69218	0.00405526	0.0426554
XLOC_011277	1.63524	4.49296	0.000941071	0.0139979
XLOC_025769	1.62898	5.19645	0.00273873	0.0318923
XLOC_015102	1.62857	4.73983	0.000295292	0.00563868
XLOC_005458	1.62836	4.94792	0.00303238	0.0343897
XLOC_000365	1.61986	6.08409	0.000342652	0.00631173
XLOC_013070	1.61515	4.84434	0.00301729	0.034267
XLOC_005190	1.60767	5.09167	3.33537e-05	0.000891759
XLOC_009347	1.60629	3.79397	0.00167817	0.0220483
XLOC_019686	1.60556	5.61861	2.20741e-05	0.000626103
XLOC_006732	1.59986	4.26606	0.00121197	0.0170274
XLOC_027311	1.59855	6.58257	4.07213e-07	1.86114e-05
XLOC_001309	1.58795	4.59674	0.000442474	0.00768733
XLOC_001025	1.58668	7.09089	8.97041e-06	0.000283509
XLOC_021647	1.58627	4.23755	0.000873968	0.0132925
XLOC_024733	1.58409	4.69975	9.4344e-05	0.0021641
XLOC_012556	1.58105	9.52117	2.09636e-06	7.94785e-05
XLOC_021330	1.57947	5.08127	0.000296013	0.005645
XLOC_004517	1.57938	4.44475	0.00117865	0.0166405
XLOC_003234	1.57602	4.54015	0.000424706	0.00744636
XLOC_017642	1.57499	8.36283	2.69346e-07	1.27911e-05
XLOC_004848	1.57333	7.91125	0.000137216	0.00296476
XLOC_011476	1.57044	4.07465	0.000953985	0.0141323
XLOC_001478	1.56634	6.47578	1.54402e-06	6.08136e-05
XLOC_029523	1.55932	5.14614	5.30989e-05	0.00133376
XLOC_024000	1.55768	5.89198	6.0025e-06	0.000199384
XLOC_017705	1.55536	9.21182	0.000153995	0.00327001
XLOC_013967	1.53427	4.91044	0.000154033	0.00327001
XLOC_003271	1.5342	8.55272	2.02429e-06	7.7228e-05
XLOC_014417	1.5311	7.8696	4.34601e-06	0.000149258
XLOC_028332	1.53008	4.6336	0.000471826	0.0080715
XLOC_014563	1.52794	9.69548	0.00015371	0.00327001
XLOC_024885	1.52393	3.98226	0.00256749	0.0306018
XLOC_009945	1.5162	6.85733	2.70819e-06	9.82597e-05
XLOC_012791	1.51504	4.92901	0.00011066	0.00247608
XLOC_011526	1.5102	5.00102	0.00096323	0.0142115
XLOC_021675	1.50078	6.31555	3.77869e-05	0.000994346
XLOC_021208	1.49993	5.08283	0.000910992	0.0136537
XLOC_028338	1.49498	5.21681	0.00152726	0.0205391
XLOC_028297	1.49333	15.4673	3.98246e-06	0.00013794
XLOC_012999	1.49247	5.74316	0.000106938	0.00241352
XLOC_020275	1.49019	8.16854	1.70474e-06	6.62849e-05
XLOC_009677	1.48805	4.24796	0.00302374	0.034313
XLOC_011093	1.48705	7.5076	9.7367e-06	0.000303001
XLOC_026731	1.48491	4.61574	0.00125677	0.0176025
XLOC_025810	1.48456	8.7667	3.787e-06	0.000132298
XLOC_000244	1.48333	5.45039	0.00215104	0.0267027
XLOC_005792	1.48168	4.85223	0.000150592	0.00321192
XLOC_000916	1.47608	4.83418	0.000442734	0.00768733
XLOC_004297	1.47231	4.11067	0.00483505	0.0488217
XLOC_000895	1.4723	4.31946	0.003521	0.038564
XLOC_013343	1.46416	4.40501	0.002255	0.0276173
XLOC_008924	1.46369	5.0446	0.000425075	0.00744636
XLOC_012878	1.46073	4.29436	0.00143403	0.0196547
XLOC_017192	1.45459	8.02665	5.98916e-05	0.00145819
XLOC_012205	1.45442	5.24718	0.000109364	0.00245633
XLOC_014158	1.45248	4.47	0.00466913	0.0475277
XLOC_021758	1.44778	3.94283	0.0046846	0.0476189
XLOC_006775	1.44613	4.57818	0.00118459	0.0167071
XLOC_015016	1.44562	11.045	0.000362587	0.00659894
XLOC_023404	1.44515	4.93402	0.000118755	0.00262473
XLOC_014112	1.44283	6.69469	1.2376e-05	0.000377076
XLOC_015909	1.44165	7.02221	1.45694e-05	0.000436987
XLOC_008543	1.43985	4.82763	0.000806671	0.0124665
XLOC_008844	1.43918	5.54282	8.9666e-05	0.00207243
XLOC_028320	1.43914	10.1517	0.000381506	0.00686108
XLOC_014468	1.43765	6.03123	0.000116928	0.00259089
XLOC_002126	1.43618	4.22776	0.00173565	0.0226728
XLOC_017682	1.43276	4.86328	0.00151419	0.0204086
XLOC_002248	1.43197	7.72935	3.11529e-06	0.000111612
XLOC_017047	1.43156	7.95927	2.61122e-06	9.58113e-05
XLOC_006503	1.43011	7.66239	1.21711e-05	0.000371781
XLOC_002386	1.42814	4.60961	0.000668652	0.0107646
XLOC_022628	1.41758	4.13835	0.00378163	0.040764
XLOC_010070	1.41543	5.401	0.000131161	0.00286106
XLOC_020253	1.41451	5.23438	0.000844047	0.0129454
XLOC_022711	1.39994	8.64588	0.00140469	0.0193328
XLOC_003270	1.39835	5.77623	0.0014593	0.0198892
XLOC_006357	1.39313	6.04342	0.000552634	0.00922033
XLOC_000826	1.38761	5.43343	0.00225296	0.0276173
XLOC_013353	1.38184	5.82337	0.00332029	0.036875
XLOC_016210	1.37888	5.05819	0.00068993	0.0110365
XLOC_015996	1.37701	4.2204	0.00488137	0.0491541
XLOC_006107	1.37653	7.49156	2.18687e-05	0.000624097
XLOC_000329	1.37605	5.91201	4.15836e-05	0.00107411
XLOC_007902	1.375	5.22918	0.00022454	0.00446046
XLOC_002310	1.36962	5.64363	6.2857e-05	0.00151622
XLOC_026611	1.36832	4.11518	0.00450397	0.046143
XLOC_001396	1.3667	6.4005	0.000719249	0.0113955
XLOC_002945	1.36502	5.33706	0.00131542	0.0182835
XLOC_018106	1.36345	5.50834	0.000538867	0.0090486
XLOC_028275	1.36046	8.70048	0.00150754	0.020349
XLOC_011224	1.35938	5.77472	0.00249797	0.0299494
XLOC_009353	1.35746	5.2089	0.000243673	0.00474746
XLOC_009385	1.351	10.2803	2.4697e-05	0.000687594
XLOC_023392	1.35078	5.45278	0.00322711	0.0361262
XLOC_017750	1.34764	4.45182	0.00368959	0.0399607
XLOC_028321	1.34698	5.94515	4.37565e-05	0.00112386
XLOC_000844	1.34383	5.56013	0.000310611	0.00585155
XLOC_012090	1.33883	6.03476	0.000220269	0.00439477
XLOC_024797	1.33794	4.44557	0.00183816	0.0236895
XLOC_028310	1.33755	5.25348	0.00328344	0.0366443
XLOC_002974	1.33077	4.36728	0.00328757	0.036668
XLOC_020139	1.3263	6.89792	0.000795022	0.0123185
XLOC_018546	1.32438	4.34896	0.00210856	0.0263007
XLOC_021611	1.32153	7.30552	3.20257e-05	0.000857593
XLOC_008995	1.31952	4.94207	0.00155313	0.0207992
XLOC_012612	1.31859	8.11057	1.46019e-05	0.000437241
XLOC_004766	1.31856	4.69572	0.000911192	0.0136537
XLOC_010916	1.31822	4.90721	0.00137238	0.0189453
XLOC_017967	1.31479	7.64498	2.11622e-05	0.000607738
XLOC_008970	1.31143	8.52353	3.44476e-05	0.000911737
XLOC_025855	1.3111	4.72986	0.00153853	0.0206755
XLOC_021915	1.30985	5.07505	0.00181539	0.02353
XLOC_000373	1.29775	5.81081	0.000223101	0.00444157
XLOC_027149	1.29351	8.26847	1.47694e-05	0.000441533
XLOC_016904	1.28788	4.94893	0.00247428	0.0297239
XLOC_003859	1.28207	4.49821	0.00489441	0.0492031
XLOC_025994	1.28042	4.53184	0.00486771	0.0490699
XLOC_021161	1.27303	9.00104	3.90214e-05	0.00101656
XLOC_018185	1.2678	4.11179	0.00478935	0.0485325
XLOC_009814	1.267	7.50895	0.000197191	0.00405867
XLOC_026141	1.26339	5.38851	0.000979057	0.0144101
XLOC_017382	1.26169	5.27663	0.000378547	0.00682808
XLOC_022967	1.25909	7.35251	5.89958e-05	0.00144603
XLOC_027775	1.25904	4.80544	0.00180727	0.0234739
XLOC_004129	1.25672	7.08141	7.97181e-05	0.00187338
XLOC_005411	1.2486	4.89785	0.00157297	0.0209893
XLOC_010697	1.2479	7.42389	0.00161843	0.0214489
XLOC_028024	1.24644	4.97419	0.00119367	0.0167961
XLOC_020134	1.24628	4.74679	0.00149087	0.0202288
XLOC_027114	1.24097	5.69089	0.00070197	0.0111605
XLOC_008167	1.23956	5.1921	0.000923939	0.0138219
XLOC_009075	1.23277	6.72904	0.000209797	0.00423215
XLOC_009345	1.23178	5.70709	0.000723116	0.0114468
XLOC_024515	1.23091	5.62825	0.000961573	0.0142115
XLOC_008750	1.22859	5.09217	0.00260297	0.0309035
XLOC_019711	1.22336	6.90919	0.000614577	0.0100494
XLOC_013774	1.22304	4.8706	0.00216882	0.0269051
XLOC_026440	1.22213	5.11901	0.00140959	0.0193856
XLOC_024329	1.21942	4.88968	0.000944459	0.0140368
XLOC_027124	1.21906	5.51335	0.00113231	0.0161444
XLOC_026486	1.21904	8.73073	3.57901e-05	0.000943163
XLOC_002396	1.21844	5.89198	0.00033037	0.00616475
XLOC_001452	1.21769	4.3724	0.00314727	0.0354063
XLOC_004913	1.21047	6.44882	0.000882688	0.0133583
XLOC_026943	1.20821	8.25858	6.17056e-05	0.00149836
XLOC_026748	1.20458	4.54401	0.00363277	0.0394328
XLOC_022160	1.20391	8.95168	0.000223834	0.00445129
XLOC_020589	1.20253	6.71168	0.0014359	0.0196585
XLOC_001283	1.20198	9.85037	0.000219496	0.00438416
XLOC_023984	1.19962	4.76607	0.00308507	0.0348577
XLOC_025547	1.19765	5.57416	0.00196777	0.0249543
XLOC_007826	1.19718	5.57533	0.000696035	0.0111146
XLOC_014008	1.19353	4.54723	0.00259058	0.0308166
XLOC_000565	1.18866	6.30069	0.000730919	0.0115104
XLOC_003079	1.18788	6.36002	0.00032668	0.006114
XLOC_022994	1.18761	5.84739	0.00203046	0.0255714
XLOC_017325	1.18258	4.71899	0.00333368	0.0369787
XLOC_011104	1.18214	6.86737	0.00161166	0.0213903
XLOC_004447	1.1816	5.71634	0.00423178	0.0441228
XLOC_023414	1.18114	4.84059	0.00384266	0.0411962
XLOC_022041	1.17472	5.47058	0.000799867	0.0123718
XLOC_021981	1.16515	8.41354	0.000284657	0.00544701
XLOC_002516	1.16335	6.11451	0.000615677	0.0100515
XLOC_028300	1.16178	16.8609	0.000241771	0.00471543
XLOC_002751	1.16146	4.80217	0.00446147	0.0458363
XLOC_018294	1.15226	5.97677	0.00166967	0.0219524
XLOC_022256	1.15148	4.50182	0.00494787	0.0496038
XLOC_000309	1.14243	5.06051	0.00356078	0.0388829
XLOC_012203	1.14037	4.9825	0.00265293	0.0313131
XLOC_014902	1.13164	9.3961	0.000155041	0.00328378
XLOC_006864	1.13046	7.45042	0.000511715	0.00865091
XLOC_019167	1.12679	7.15432	0.00137952	0.0190151
XLOC_007338	1.12415	7.89703	0.000197938	0.00406029
XLOC_005167	1.12347	4.78782	0.00444381	0.0457579
XLOC_022988	1.1195	6.5294	0.000567884	0.00943164
XLOC_021095	1.11912	5.10822	0.00174576	0.0227723
XLOC_021899	1.11157	6.26407	0.000472567	0.0080766
XLOC_014416	1.09888	5.14009	0.00186481	0.0239484
XLOC_013633	1.09858	6.35362	0.00103626	0.0150336
XLOC_001397	1.09648	5.9149	0.00205397	0.0257608
XLOC_017696	1.09145	9.04018	0.00375827	0.0405777
XLOC_005210	1.08253	5.06246	0.00308023	0.0348455
XLOC_020447	1.07966	7.7134	0.000382353	0.00686278
XLOC_005342	1.07813	5.12413	0.00440793	0.045517
XLOC_019574	1.07789	7.22633	0.000337848	0.00623583
XLOC_005063	1.07254	13.0293	0.000194539	0.00401684
XLOC_007663	1.07155	7.22526	0.000863898	0.0131723
XLOC_011022	1.06756	6.15107	0.00266252	0.0313856
XLOC_028285	1.06689	13.2987	0.00455464	0.0465314
XLOC_019403	1.06661	6.41606	0.00134197	0.0185677
XLOC_004155	1.06062	5.18285	0.00452244	0.0463061
XLOC_020877	1.05017	6.9661	0.000782964	0.0122035
XLOC_009803	1.03861	6.80191	0.00100732	0.0147074
XLOC_008795	1.03225	6.42936	0.00221554	0.027299
XLOC_026180	1.03193	7.68039	0.000614652	0.0100494
XLOC_024608	1.02504	8.0071	0.000727106	0.0114801
XLOC_014278	1.02015	7.6735	0.00289981	0.0332527
XLOC_002773	1.01817	5.45038	0.00316469	0.0355147
XLOC_014156	1.01437	7.62501	0.000710059	0.0112695
XLOC_006415	1.01131	7.11521	0.000788914	0.0122544
XLOC_019014	1.01056	7.37986	0.0010142	0.014771
XLOC_014153	1.01021	5.2356	0.00498097	0.0498175
XLOC_011049	1.01004	7.38755	0.00102284	0.0148744
XLOC_000095	1.00591	7.06786	0.00217913	0.026978
XLOC_004328	-1.00169	5.21874	0.00396094	0.0420542
XLOC_001190	-1.00546	6.19983	0.00211071	0.0263096
XLOC_004816	-1.00979	7.22808	0.00093703	0.0139605
XLOC_011813	-1.01293	5.6934	0.00339984	0.0375299
XLOC_001792	-1.01488	8.41709	0.00290142	0.0332527
XLOC_007626	-1.01636	6.91576	0.00123593	0.0173373
XLOC_019292	-1.02325	6.95769	0.000747345	0.0116983
XLOC_012149	-1.04001	7.33124	0.00170678	0.0223759
XLOC_021138	-1.04721	7.09593	0.00173476	0.0226728
XLOC_013385	-1.04859	11.3384	0.00253998	0.0303533
XLOC_002571	-1.05705	7.76347	0.00104431	0.0151143
XLOC_014765	-1.05946	8.29794	0.00283961	0.0327534
XLOC_019277	-1.0614	7.29275	0.000414577	0.0073329
XLOC_020959	-1.06202	5.94596	0.00422971	0.0441228
XLOC_014760	-1.06373	5.73835	0.00187396	0.0240151
XLOC_023027	-1.06791	5.33587	0.00378222	0.040764
XLOC_007334	-1.06915	5.77993	0.00300933	0.034256
XLOC_016867	-1.07044	5.27728	0.00288346	0.0331334
XLOC_001031	-1.07168	5.87384	0.00240195	0.0290272
XLOC_007136	-1.07175	5.5524	0.00323238	0.0361408
XLOC_000440	-1.07195	5.0753	0.00227604	0.0278008
XLOC_008671	-1.07467	4.98892	0.00437973	0.0452804
XLOC_015009	-1.07522	5.27269	0.00349499	0.0383713
XLOC_004282	-1.09217	6.70862	0.000699376	0.0111387
XLOC_025968	-1.09363	5.88671	0.00411444	0.0430964
XLOC_000534	-1.10073	5.12875	0.00193029	0.0245987
XLOC_025947	-1.10133	5.45888	0.00158808	0.0211543
XLOC_007582	-1.10274	6.05546	0.00395794	0.0420542
XLOC_014515	-1.10363	7.14631	0.00416576	0.0435589
XLOC_000611	-1.10687	6.00827	0.00116566	0.0165038
XLOC_025835	-1.10706	5.71427	0.00194556	0.0247415
XLOC_022201	-1.10718	6.01696	0.00353256	0.0386442
XLOC_024751	-1.10843	6.26401	0.00145369	0.0198573
XLOC_013303	-1.11086	5.42579	0.00249438	0.029926
XLOC_011074	-1.11665	6.84052	0.000341561	0.00629798
XLOC_014050	-1.11994	7.69029	0.00125889	0.0176186
XLOC_023270	-1.1252	6.78879	0.000602022	0.00988478
XLOC_009502	-1.12693	9.08342	0.000133605	0.00290741
XLOC_027703	-1.12747	5.13559	0.00229626	0.0280097
XLOC_018803	-1.13406	5.11239	0.0047014	0.0477631
XLOC_010941	-1.13474	5.22308	0.00483324	0.0488217
XLOC_017262	-1.1357	7.17641	0.000464759	0.00798739
XLOC_010343	-1.13673	6.40954	0.00116238	0.016483
XLOC_000231	-1.1379	5.30488	0.00173169	0.0226535
XLOC_006904	-1.14157	6.87941	0.000991306	0.0145406
XLOC_016864	-1.14319	5.861	0.00301569	0.034267
XLOC_018388	-1.14441	4.99271	0.00225401	0.0276173
XLOC_021235	-1.14483	5.82458	0.00218528	0.0270175
XLOC_019233	-1.14918	7.2988	0.00038711	0.00694134
XLOC_008553	-1.15062	5.10663	0.00204847	0.0257449
XLOC_007478	-1.15214	7.95039	0.000109374	0.00245633
XLOC_016871	-1.16029	5.57977	0.00145638	0.0198679
XLOC_021759	-1.16095	4.86272	0.00211525	0.0263481
XLOC_002581	-1.16234	4.97441	0.00155431	0.0207992
XLOC_015823	-1.16248	5.70738	0.00262385	0.0310906
XLOC_002535	-1.16411	5.52563	0.00104799	0.0151556
XLOC_027369	-1.16487	4.96578	0.00308637	0.0348577
XLOC_014698	-1.16774	5.05956	0.00223258	0.0274637
XLOC_001941	-1.16787	6.72995	0.00139037	0.0191502
XLOC_019880	-1.16962	5.54814	0.00425612	0.0443225
XLOC_020071	-1.17193	5.8744	0.00130033	0.0181014
XLOC_012685	-1.17202	6.71998	0.000173846	0.00364816
XLOC_002142	-1.17251	6.46842	0.00439553	0.0454147
XLOC_018026	-1.17347	5.73504	0.00149923	0.0202818
XLOC_016246	-1.17363	5.22218	0.00293217	0.0335242
XLOC_010997	-1.17468	5.13823	0.00361157	0.0393197
XLOC_002664	-1.17801	5.15603	0.00281557	0.0325999
XLOC_015511	-1.1789	6.36497	0.000414197	0.0073329
XLOC_015985	-1.18897	7.33043	0.000178495	0.00373283
XLOC_021480	-1.18922	5.59759	0.00498398	0.0498175
XLOC_008880	-1.19024	8.71943	0.000321611	0.00604006
XLOC_011042	-1.19565	5.68824	0.00161632	0.0214365
XLOC_022024	-1.19897	4.98818	0.00199101	0.0251798
XLOC_000234	-1.19964	6.60745	0.000530437	0.00893998
XLOC_022989	-1.20148	4.62579	0.00308704	0.0348577
XLOC_013793	-1.2023	4.88386	0.0026654	0.0313856
XLOC_005097	-1.20507	6.93295	0.00394001	0.0419439
XLOC_010010	-1.20788	6.67849	0.000217221	0.00434347
XLOC_014184	-1.20895	6.38117	0.000182481	0.0038031
XLOC_017844	-1.21331	5.99864	0.000899203	0.0135296
XLOC_026776	-1.21689	6.26244	0.000890961	0.01345
XLOC_003230	-1.22259	5.89183	0.0028294	0.0326996
XLOC_024378	-1.22613	5.96149	0.00364836	0.039555
XLOC_009280	-1.22869	4.37626	0.00397691	0.0421155
XLOC_025381	-1.22996	4.85388	0.00182655	0.0236066
XLOC_019301	-1.23134	6.52105	0.00107623	0.0154779
XLOC_025254	-1.23227	5.5184	0.00213184	0.0265005
XLOC_019415	-1.23599	5.36946	0.00296618	0.0338354
XLOC_004317	-1.24268	5.30756	0.000498864	0.00847836
XLOC_013605	-1.24527	5.04863	0.00199225	0.0251798
XLOC_013263	-1.24568	5.48412	0.000409418	0.00726987
XLOC_020807	-1.24835	5.10375	0.00394644	0.0419879
XLOC_008789	-1.25267	4.68595	0.00208362	0.0260431
XLOC_011707	-1.2537	6.5731	0.000556853	0.00928225
XLOC_022860	-1.25642	6.68441	0.00149486	0.0202382
XLOC_002600	-1.25697	4.61945	0.00385679	0.0412979
XLOC_005027	-1.25928	5.0694	0.000757806	0.0118519
XLOC_022431	-1.26058	6.30298	0.000868058	0.0132246
XLOC_015553	-1.26399	4.97065	0.00266767	0.0313856
XLOC_011394	-1.26514	4.98584	0.00472204	0.047946
XLOC_027096	-1.2661	6.37437	8.79402e-05	0.0020429
XLOC_000049	-1.27105	5.04564	0.00418035	0.0436614
XLOC_005212	-1.27711	6.37611	9.11908e-05	0.00210235
XLOC_015374	-1.2781	5.60725	0.000362413	0.00659894
XLOC_017554	-1.27854	7.63652	8.55484e-05	0.00199241
XLOC_019439	-1.27908	6.63089	0.0007326	0.0115269
XLOC_026503	-1.28029	5.54856	0.000301352	0.00571253
XLOC_025206	-1.28173	4.94721	0.00142112	0.0195147
XLOC_010877	-1.28366	5.66382	0.000892806	0.0134667
XLOC_010613	-1.28605	5.60031	0.000531068	0.00894234
XLOC_017544	-1.28637	9.11547	0.000334861	0.00621214
XLOC_027014	-1.28733	4.94587	0.00405048	0.0426554
XLOC_027933	-1.28909	5.25466	0.000626239	0.0101602
XLOC_009223	-1.29055	5.4667	0.00304222	0.0344798
XLOC_006636	-1.29149	5.46117	0.000499796	0.00848629
XLOC_002275	-1.29547	4.64964	0.00420498	0.0438936
XLOC_009027	-1.29575	6.2068	0.000477337	0.00813524
XLOC_001470	-1.29627	5.08598	0.00301494	0.034267
XLOC_016313	-1.2978	5.84975	0.000200836	0.00410089
XLOC_000873	-1.29796	6.5419	0.00235854	0.0285973
XLOC_025845	-1.29828	4.48705	0.00213098	0.0265005
XLOC_010708	-1.29846	6.52487	0.000426559	0.00746519
XLOC_007722	-1.30006	5.11729	0.000333992	0.00620863
XLOC_001917	-1.30046	5.27109	0.00190822	0.0243515
XLOC_008586	-1.30054	6.71498	8.63521e-05	0.00200857
XLOC_009487	-1.30476	5.35429	0.000615002	0.0100494
XLOC_025475	-1.30812	5.41661	0.000270131	0.00521281
XLOC_011743	-1.30847	4.74967	0.00221463	0.027299
XLOC_021967	-1.31471	8.17884	1.95497e-05	0.00056499
XLOC_021157	-1.31547	5.78013	0.000216373	0.0043366
XLOC_009476	-1.31742	7.21791	2.56333e-05	0.000712575
XLOC_025959	-1.31772	5.24088	0.00182913	0.0236233
XLOC_011579	-1.32035	6.49491	0.000117856	0.00260828
XLOC_012165	-1.32336	8.26174	0.000201266	0.00410089
XLOC_005135	-1.32444	5.64095	0.00270847	0.0317428
XLOC_021855	-1.32489	6.93851	2.41713e-05	0.000677094
XLOC_026956	-1.33141	4.40096	0.00182426	0.0235938
XLOC_013524	-1.33552	9.01199	7.50889e-05	0.00177834
XLOC_010967	-1.3366	4.9779	0.000402993	0.00716974
XLOC_010241	-1.33843	5.29508	0.000184896	0.00384029
XLOC_001377	-1.34083	4.71242	0.00315709	0.035473
XLOC_000361	-1.34091	5.00842	0.000424975	0.00744636
XLOC_011403	-1.34307	4.67809	0.00390492	0.0416677
XLOC_011900	-1.34364	4.38291	0.00208529	0.0260461
XLOC_024088	-1.34367	4.53547	0.000989694	0.0145406
XLOC_025879	-1.34822	7.14785	0.000550277	0.00918943
XLOC_013974	-1.35111	4.31563	0.00338003	0.0373565
XLOC_001856	-1.35333	6.17808	0.000163474	0.00345036
XLOC_008292	-1.35433	4.69845	0.00277846	0.0322808
XLOC_021925	-1.35494	5.67339	0.000625013	0.0101494
XLOC_006093	-1.35636	4.60854	0.00145103	0.0198358
XLOC_016241	-1.35973	7.05163	4.26124e-05	0.00109757
XLOC_011425	-1.36061	6.08165	0.000394153	0.00703994
XLOC_005022	-1.36477	4.07654	0.00432661	0.0448551
XLOC_021774	-1.36613	5.42585	0.00112964	0.016119
XLOC_003505	-1.36631	4.72379	0.00414979	0.0434169
XLOC_009683	-1.37021	4.21672	0.0026298	0.0311207
XLOC_018746	-1.37106	5.87075	0.000557682	0.00928757
XLOC_000993	-1.37577	5.55551	0.000153189	0.00326349
XLOC_012699	-1.38096	4.48603	0.00455022	0.0465187
XLOC_001475	-1.38463	5.70962	0.000602215	0.00988478
XLOC_025397	-1.38464	7.53192	1.77852e-05	0.000518929
XLOC_024938	-1.39041	6.46386	5.71248e-05	0.00141539
XLOC_008829	-1.39048	5.59776	0.000449722	0.00778834
XLOC_013307	-1.39398	5.85747	5.98865e-05	0.00145819
XLOC_006930	-1.39799	5.96427	0.000540942	0.00907509
XLOC_015622	-1.40636	5.24977	0.00480607	0.0486368
XLOC_009386	-1.40728	4.83354	0.000279922	0.00537898
XLOC_022005	-1.40932	4.97284	0.00264915	0.0313091
XLOC_000427	-1.41026	4.40264	0.00430291	0.0446856
XLOC_021680	-1.41244	6.61183	3.84436e-05	0.00100294
XLOC_017371	-1.4159	4.46462	0.00269438	0.0316334
XLOC_013093	-1.41658	4.45546	0.00446818	0.0458793
XLOC_019862	-1.41881	4.58445	0.00129962	0.0181014
XLOC_001071	-1.42153	5.11062	0.000306191	0.00578622
XLOC_026543	-1.42368	4.82402	0.000441151	0.00767636
XLOC_014244	-1.42499	4.94009	0.00438005	0.0452804
XLOC_003908	-1.42974	5.14705	0.000962942	0.0142115
XLOC_018193	-1.43377	5.44898	0.000251552	0.00488011
XLOC_013772	-1.43828	3.90151	0.00397387	0.0421077
XLOC_022986	-1.44057	5.76802	2.64882e-05	0.000731877
XLOC_024744	-1.4414	4.80059	0.00483909	0.0488354
XLOC_020230	-1.44177	5.76126	0.000234428	0.00460671
XLOC_027559	-1.44315	4.07575	0.00297624	0.0339217
XLOC_026371	-1.44616	4.78648	0.00118758	0.0167362
XLOC_024290	-1.44726	4.3317	0.000928175	0.0138626
XLOC_012125	-1.44843	5.84837	3.39481e-05	0.000904013
XLOC_020509	-1.44954	6.22729	6.2641e-05	0.00151363
XLOC_021093	-1.45273	6.26313	0.00314112	0.0353726
XLOC_005593	-1.45279	11.2864	9.37648e-07	3.89498e-05
XLOC_018785	-1.45457	4.75646	0.000617258	0.0100683
XLOC_016803	-1.45635	7.04889	0.000878317	0.0133142
XLOC_002415	-1.46022	5.76021	4.63871e-05	0.0011798
XLOC_018144	-1.46167	7.70703	5.75243e-05	0.00141903
XLOC_027485	-1.46571	4.96979	0.0027849	0.0323268
XLOC_001408	-1.46731	9.37226	0.000249819	0.00485164
XLOC_001829	-1.47061	5.30603	0.000301703	0.00571324
XLOC_010437	-1.47209	5.11062	0.000199881	0.00409554
XLOC_008693	-1.47234	5.23869	0.000142448	0.00306329
XLOC_000711	-1.47999	6.5428	0.00032497	0.00609687
XLOC_012092	-1.48027	4.7732	0.000430094	0.00751263
XLOC_024623	-1.48167	5.59067	0.000111466	0.00248766
XLOC_020361	-1.485	8.17261	0.000814869	0.0125825
XLOC_015769	-1.48628	4.50536	0.00259652	0.030847
XLOC_008472	-1.48939	6.34199	9.93023e-05	0.00226643
XLOC_027077	-1.48941	7.51276	1.09737e-06	4.51729e-05
XLOC_024602	-1.48947	4.22925	0.00343596	0.03786
XLOC_002659	-1.49511	6.11124	4.61436e-06	0.00015758
XLOC_007630	-1.49585	6.2103	0.000176619	0.00370209
XLOC_023764	-1.49957	4.62935	0.00474133	0.0480884
XLOC_015456	-1.50037	6.89858	0.00117098	0.0165663
XLOC_000475	-1.50345	5.70811	0.00036096	0.00658906
XLOC_015593	-1.50366	4.43377	0.00253046	0.0302792
XLOC_009337	-1.50411	6.09213	4.48366e-05	0.00114676
XLOC_005126	-1.51108	7.74662	0.00011471	0.00255103
XLOC_012202	-1.51534	3.86716	0.00429595	0.0446641
XLOC_021705	-1.51939	4.21951	0.000852627	0.013055
XLOC_009448	-1.52199	7.73646	1.10838e-06	4.55236e-05
XLOC_020042	-1.52267	5.0299	0.00178566	0.0232429
XLOC_007404	-1.52476	5.90519	0.000177911	0.00372489
XLOC_027953	-1.52575	5.31507	0.00222885	0.0274445
XLOC_012474	-1.52943	4.70228	0.000298548	0.00567708
XLOC_008716	-1.53016	6.29594	3.20874e-06	0.000114286
XLOC_017507	-1.53161	6.16086	0.000116627	0.00259051
XLOC_012305	-1.53291	4.32649	0.00132818	0.0184188
XLOC_012025	-1.53716	5.30533	0.0018201	0.0235567
XLOC_027389	-1.53857	4.86347	0.00186648	0.023953
XLOC_021858	-1.54418	6.79281	0.000355444	0.00649487
XLOC_019368	-1.54843	6.12294	0.000213538	0.00429335
XLOC_019661	-1.54977	4.68462	0.000369365	0.006696
XLOC_015001	-1.55004	4.9187	0.000334481	0.00621141
XLOC_012747	-1.55162	5.21012	2.84192e-05	0.000774668
XLOC_024660	-1.55213	7.98855	1.7403e-06	6.73804e-05
XLOC_007186	-1.55276	4.34088	0.000872368	0.0132792
XLOC_004496	-1.55854	3.91018	0.00460539	0.0469709
XLOC_011068	-1.56159	5.04913	5.62061e-05	0.00139452
XLOC_007757	-1.56721	4.47093	0.00360732	0.0393197
XLOC_003160	-1.56754	4.03071	0.00462714	0.0471664
XLOC_005782	-1.57164	6.58752	0.00118978	0.0167543
XLOC_017106	-1.57256	4.67451	0.000279666	0.00537898
XLOC_015550	-1.57604	6.47223	8.40255e-06	0.000267415
XLOC_023663	-1.57615	5.77434	2.71212e-05	0.000745976
XLOC_014952	-1.58101	3.91682	0.00288641	0.0331464
XLOC_021639	-1.5818	9.65708	3.49063e-07	1.61152e-05
XLOC_014399	-1.58323	5.64497	0.00131193	0.0182489
XLOC_003181	-1.58378	4.32613	0.00074054	0.0116018
XLOC_018579	-1.58457	4.34854	0.000522903	0.00882931
XLOC_011405	-1.58636	4.36791	0.00158534	0.0211333
XLOC_004972	-1.58772	5.31324	2.72802e-05	0.000748092
XLOC_001834	-1.59019	4.78199	0.000706815	0.0112278
XLOC_004062	-1.59547	5.08795	6.71488e-05	0.00160519
XLOC_014988	-1.59828	5.53092	0.000698157	0.0111387
XLOC_020085	-1.60733	4.12217	0.00286098	0.0329582
XLOC_019517	-1.60887	5.32517	0.000127672	0.00279836
XLOC_012625	-1.60948	4.7856	9.19161e-05	0.00211526
XLOC_020161	-1.6117	4.68738	0.000283612	0.00543272
XLOC_003739	-1.61644	7.23789	1.83156e-05	0.0005327
XLOC_010986	-1.62445	3.76201	0.00496829	0.0497554
XLOC_021276	-1.6265	4.11462	0.00152238	0.0204886
XLOC_019290	-1.6287	7.16186	0.00178241	0.0232171
XLOC_017715	-1.62932	9.07607	4.34275e-08	2.46712e-06
XLOC_020384	-1.62963	7.29142	3.15918e-06	0.000112962
XLOC_008623	-1.63043	6.73788	6.85295e-07	2.93358e-05
XLOC_017230	-1.63113	5.35698	0.000888486	0.0134349
XLOC_021482	-1.63583	6.05547	9.3188e-07	3.87985e-05
XLOC_006772	-1.63985	4.45602	0.00111722	0.0159543
XLOC_027917	-1.64298	5.35267	4.5809e-05	0.00116672
XLOC_003712	-1.64384	8.11329	0.00163792	0.0216443
XLOC_016639	-1.6444	6.08031	1.77893e-06	6.87299e-05
XLOC_012201	-1.64677	4.98428	9.28532e-05	0.00213258
XLOC_008580	-1.64767	6.39577	4.13173e-07	1.88366e-05
XLOC_025302	-1.64885	4.3095	0.000197629	0.00405991
XLOC_002017	-1.6498	3.99206	0.00225175	0.0276173
XLOC_025764	-1.64988	7.40082	5.45768e-05	0.00135965
XLOC_022784	-1.65465	7.43923	2.9637e-07	1.39294e-05
XLOC_010456	-1.65512	5.18645	3.39575e-05	0.000904013
XLOC_002435	-1.65718	5.33927	4.08065e-05	0.00105703
XLOC_022877	-1.65861	5.01218	0.00272414	0.0318037
XLOC_019252	-1.65875	4.05478	0.00195921	0.024863
XLOC_024658	-1.66113	4.42568	0.000535319	0.00899731
XLOC_013747	-1.66297	4.9551	2.45513e-05	0.000686684
XLOC_014377	-1.66489	8.05167	2.87325e-06	0.000103143
XLOC_017797	-1.67555	3.60699	0.00435933	0.0451381
XLOC_009759	-1.67562	4.047	0.0028225	0.0326593
XLOC_002752	-1.68312	4.20125	0.000623275	0.0101302
XLOC_023395	-1.68358	7.37775	6.34735e-07	2.7429e-05
XLOC_015539	-1.68387	5.03214	5.72957e-05	0.0014177
XLOC_024659	-1.68392	3.80308	0.00387913	0.0414653
XLOC_016908	-1.68442	6.49966	0.000136979	0.00296316
XLOC_008441	-1.68984	3.79702	0.00247643	0.0297302
XLOC_018586	-1.69051	4.36689	0.000675993	0.0108706
XLOC_005293	-1.69507	5.98205	1.86626e-06	7.16488e-05
XLOC_001920	-1.69766	4.37826	0.00144951	0.0198298
XLOC_014294	-1.6979	5.31628	3.801e-05	0.000994856
XLOC_016485	-1.70071	4.89689	0.00162616	0.02152
XLOC_003940	-1.70276	6.83695	1.05566e-07	5.56389e-06
XLOC_015254	-1.70754	4.75743	0.00136499	0.0188718
XLOC_020536	-1.70822	5.65206	0.0022854	0.0278959
XLOC_006848	-1.70834	6.46767	4.63136e-06	0.000157864
XLOC_027530	-1.70999	3.78441	0.00362643	0.0393875
XLOC_025953	-1.7118	4.55719	0.00269567	0.0316334
XLOC_018490	-1.71628	4.41282	0.00028731	0.00549203
XLOC_005784	-1.72617	4.24118	0.000443046	0.00768733
XLOC_015074	-1.72725	3.92101	0.00145665	0.0198679
XLOC_016433	-1.72839	4.11067	0.000996115	0.0145788
XLOC_012119	-1.72903	5.06971	9.72072e-06	0.000303001
XLOC_015651	-1.72987	5.35434	4.65083e-06	0.000158232
XLOC_004315	-1.73063	3.95275	0.00245645	0.0295682
XLOC_009228	-1.73506	6.52159	4.25835e-07	1.92693e-05
XLOC_022159	-1.73545	6.5957	3.23452e-06	0.00011498
XLOC_006171	-1.73604	4.05413	0.00132044	0.0183254
XLOC_024370	-1.74387	5.83173	1.29121e-06	5.18405e-05
XLOC_025519	-1.74464	4.26226	0.00150361	0.020311
XLOC_017028	-1.75237	5.65862	9.91725e-06	0.000308094
XLOC_014270	-1.7534	4.02169	0.000839603	0.012888
XLOC_012510	-1.75367	5.03782	1.03572e-05	0.000320125
XLOC_001529	-1.75382	5.32674	3.79249e-05	0.000994856
XLOC_011700	-1.75746	5.24879	2.08583e-06	7.9244e-05
XLOC_013803	-1.75785	4.20915	0.00217116	0.0269158
XLOC_023864	-1.75826	4.59506	0.000389874	0.00697718
XLOC_019765	-1.75993	7.78608	0.000100459	0.00228997
XLOC_011381	-1.76233	3.70793	0.00246077	0.0295811
XLOC_024391	-1.76523	4.9141	5.07289e-05	0.00128129
XLOC_025059	-1.76913	7.96708	7.68902e-07	3.24876e-05
XLOC_002580	-1.78377	3.80901	0.00192252	0.0245168
XLOC_003728	-1.78828	7.73122	0.00156263	0.0208915
XLOC_015285	-1.7942	5.76924	0.000143948	0.00309192
XLOC_025933	-1.79477	6.35872	1.88124e-06	7.20719e-05
XLOC_026415	-1.79722	4.93117	0.00117868	0.0166405
XLOC_017163	-1.79765	3.79802	0.00101251	0.0147595
XLOC_023903	-1.79927	3.80821	0.00362317	0.0393875
XLOC_019430	-1.80569	4.72702	5.06262e-05	0.00128047
XLOC_016104	-1.80742	5.63821	2.71942e-06	9.83957e-05
XLOC_022430	-1.81677	6.36022	2.6386e-07	1.25633e-05
XLOC_016236	-1.81898	5.32671	2.82708e-05	0.000771775
XLOC_022157	-1.82162	6.60219	1.67665e-07	8.44623e-06
XLOC_023968	-1.82748	4.29725	0.000501608	0.00850914
XLOC_002372	-1.83354	4.10566	0.00185454	0.0238603
XLOC_004057	-1.83432	4.71546	6.24882e-05	0.00151333
XLOC_008172	-1.83704	4.93301	1.39152e-05	0.000420826
XLOC_028149	-1.83883	6.01481	1.1987e-06	4.87937e-05
XLOC_010236	-1.84019	9.26265	5.63252e-09	3.96582e-07
XLOC_010872	-1.84227	3.91625	0.000620583	0.0101044
XLOC_025140	-1.84778	4.23343	0.000260224	0.00503763
XLOC_002083	-1.84978	3.73577	0.00353093	0.0386442
XLOC_025711	-1.85414	4.07145	0.00260753	0.0309375
XLOC_000090	-1.85655	9.23831	0.00181648	0.02353
XLOC_018865	-1.85825	6.34051	8.5359e-07	3.58665e-05
XLOC_016548	-1.85911	6.45631	5.31413e-08	2.991e-06
XLOC_026924	-1.86148	3.4371	0.00233534	0.0284105
XLOC_023368	-1.86193	3.99334	0.000465211	0.00798739
XLOC_016068	-1.8633	9.92587	4.65093e-09	3.36565e-07
XLOC_001577	-1.86958	4.241	0.00121755	0.0170926
XLOC_011867	-1.87293	3.59626	0.00171437	0.0224592
XLOC_013500	-1.87724	4.71351	7.39923e-06	0.000239667
XLOC_027735	-1.8854	4.05277	0.000894247	0.0134773
XLOC_001251	-1.89113	4.3569	0.00186834	0.02396
XLOC_002358	-1.89168	4.44496	0.000398679	0.00709991
XLOC_019442	-1.89198	6.4296	0.000596507	0.0098176
XLOC_002897	-1.89816	9.69251	1.55165e-06	6.09827e-05
XLOC_014969	-1.89976	4.03457	0.00058242	0.00963795
XLOC_016421	-1.90067	5.89694	2.25015e-05	0.000634216
XLOC_003328	-1.90338	4.56771	9.5907e-06	0.000299993
XLOC_015228	-1.90707	4.62953	0.000111758	0.00248843
XLOC_027695	-1.91142	4.67195	0.000329778	0.00616172
XLOC_002794	-1.9187	5.36721	2.25468e-06	8.4255e-05
XLOC_007646	-1.9196	4.33365	0.0021462	0.0266608
XLOC_014058	-1.92096	4.96639	6.26076e-06	0.000207207
XLOC_003438	-1.92411	4.50059	0.0030707	0.0347593
XLOC_009823	-1.9262	5.41772	6.48885e-07	2.79082e-05
XLOC_018501	-1.92883	3.92445	0.00405883	0.042661
XLOC_007633	-1.93343	4.26863	0.00126234	0.0176534
XLOC_016016	-1.93387	3.97062	0.000799139	0.012371
XLOC_010543	-1.93806	5.34255	5.14934e-07	2.27369e-05
XLOC_011023	-1.93824	4.71102	2.112e-05	0.000607484
XLOC_020939	-1.93903	4.72865	2.23064e-06	8.39483e-05
XLOC_025792	-1.93973	6.87793	0.000723819	0.011448
XLOC_020196	-1.94273	3.95118	0.00197197	0.0249901
XLOC_014575	-1.94336	4.15679	0.000982711	0.0144522
XLOC_027517	-1.94479	5.63691	5.8244e-08	3.23822e-06
XLOC_013363	-1.94889	4.20357	0.000190859	0.00395962
XLOC_010744	-1.95184	3.7442	0.00403267	0.0425331
XLOC_013875	-1.95362	5.70019	2.16719e-07	1.06119e-05
XLOC_010292	-1.95424	3.41393	0.0028012	0.032454
XLOC_028612	-1.95583	6.70709	0.000924707	0.0138221
XLOC_022934	-1.96962	4.31229	0.00106591	0.0153903
XLOC_027624	-1.97541	6.6369	6.99233e-07	2.98623e-05
XLOC_004705	-1.97748	7.88896	1.74461e-10	1.6068e-08
XLOC_027690	-1.97766	3.93409	0.000264067	0.0051012
XLOC_023496	-1.98296	4.04417	0.00287861	0.0331194
XLOC_024736	-1.98543	3.7157	0.00334173	0.0370133
XLOC_020272	-1.98813	4.53122	0.00498831	0.0498175
XLOC_017709	-1.9906	7.61862	1.75775e-07	8.83039e-06
XLOC_027059	-2.00149	3.42321	0.00272364	0.0318037
XLOC_011904	-2.00552	4.42585	0.000331741	0.00617941
XLOC_005322	-2.00631	4.24392	0.000698821	0.0111387
XLOC_019660	-2.00648	6.42166	2.94093e-08	1.75264e-06
XLOC_014241	-2.00667	3.16147	0.00456283	0.0465889
XLOC_005507	-2.00728	7.64946	3.96823e-10	3.35022e-08
XLOC_011696	-2.00904	4.54735	3.18012e-05	0.000852834
XLOC_005518	-2.01381	5.59249	2.57476e-06	9.46641e-05
XLOC_002174	-2.01962	4.0157	0.000205336	0.00416056
XLOC_021911	-2.02032	4.01147	0.000950907	0.0140982
XLOC_013279	-2.02061	6.51345	1.77096e-07	8.87231e-06
XLOC_011026	-2.02697	5.90245	9.49142e-09	6.29402e-07
XLOC_017124	-2.02707	3.39501	0.00169287	0.0222095
XLOC_009311	-2.02781	3.71845	0.000730167	0.0115085
XLOC_017695	-2.03285	5.46076	5.12938e-07	2.27369e-05
XLOC_025957	-2.03676	4.09103	0.000107971	0.00243382
XLOC_026535	-2.03754	4.04652	0.000361585	0.00659386
XLOC_013936	-2.0385	3.3081	0.00241246	0.0291349
XLOC_011754	-2.03913	4.74066	3.10006e-05	0.000837522
XLOC_010880	-2.04145	3.78905	0.000468119	0.00801561
XLOC_027002	-2.04294	4.55615	2.7705e-06	9.96504e-05
XLOC_011127	-2.04413	5.38619	1.89242e-06	7.23483e-05
XLOC_017256	-2.05212	5.14247	6.29363e-06	0.000207918
XLOC_005932	-2.05319	3.53677	0.0019482	0.0247578
XLOC_021280	-2.05715	4.6087	6.47815e-06	0.000212157
XLOC_017215	-2.05795	3.74018	0.00491646	0.0493703
XLOC_002644	-2.05819	5.25713	6.76001e-06	0.000219742
XLOC_018748	-2.06054	3.56542	0.00234357	0.0284537
XLOC_002395	-2.06089	4.21559	0.000836021	0.0128439
XLOC_011340	-2.06521	9.26482	4.57195e-09	3.32168e-07
XLOC_017527	-2.0664	4.81007	0.000363299	0.00660531
XLOC_020278	-2.06831	5.8138	0.00014673	0.00314057
XLOC_026601	-2.06851	4.44541	4.98764e-06	0.000168435
XLOC_012333	-2.0712	6.43904	0.000172937	0.00363327
XLOC_008643	-2.07583	4.52448	5.93848e-05	0.00145166
XLOC_020268	-2.08108	8.65399	1.22747e-07	6.34114e-06
XLOC_007571	-2.08144	4.96347	3.13042e-05	0.000841982
XLOC_015462	-2.09805	5.62229	1.68992e-06	6.599e-05
XLOC_020159	-2.0983	4.61372	5.18872e-05	0.00130874
XLOC_001603	-2.10135	3.62566	0.000229224	0.00451905
XLOC_012404	-2.10232	4.36614	0.000370035	0.00670105
XLOC_022464	-2.10458	5.45785	4.09901e-08	2.35062e-06
XLOC_024396	-2.10747	3.85527	0.000194718	0.00401684
XLOC_027955	-2.10934	4.11663	5.79702e-05	0.00142472
XLOC_010982	-2.11071	4.05312	5.93839e-05	0.00145166
XLOC_002830	-2.114	4.317	0.000353231	0.00646339
XLOC_017935	-2.11437	5.46526	1.2072e-08	7.72373e-07
XLOC_007469	-2.11806	3.62576	0.000991981	0.0145406
XLOC_006082	-2.11995	4.99413	1.22177e-07	6.32961e-06
XLOC_019317	-2.12328	3.23681	0.00272801	0.031809
XLOC_029536	-2.12648	4.11479	0.00019173	0.00397317
XLOC_021173	-2.12722	4.029	0.000572324	0.00949673
XLOC_000910	-2.12831	4.75739	1.68151e-05	0.000494582
XLOC_018293	-2.12949	3.03842	0.00455085	0.0465187
XLOC_006790	-2.12971	3.62023	0.00282957	0.0326996
XLOC_001560	-2.13121	5.95643	9.85214e-08	5.23801e-06
XLOC_010235	-2.13534	6.44397	8.32832e-10	6.72015e-08
XLOC_017067	-2.1384	6.50792	2.6273e-08	1.58124e-06
XLOC_001612	-2.14269	4.71821	2.69441e-06	9.80745e-05
XLOC_016835	-2.14322	4.19124	0.00403171	0.0425331
XLOC_012394	-2.14838	5.86437	9.30428e-09	6.19244e-07
XLOC_013389	-2.14949	7.85955	7.69612e-07	3.24876e-05
XLOC_020422	-2.15128	4.55847	0.000949958	0.0140956
XLOC_003068	-2.15301	4.17483	0.00276246	0.0321481
XLOC_009947	-2.1629	6.53206	3.83478e-09	2.80848e-07
XLOC_022507	-2.16598	6.9279	3.44684e-10	3.02195e-08
XLOC_021151	-2.16651	4.60029	0.000491145	0.00835497
XLOC_006427	-2.16664	7.09932	9.58485e-09	6.33295e-07
XLOC_002487	-2.16746	4.51058	6.34393e-06	0.0002092
XLOC_001342	-2.17002	4.62363	0.000420052	0.00739389
XLOC_002348	-2.17056	5.54678	8.7607e-09	5.91704e-07
XLOC_015328	-2.1751	3.26024	0.00314233	0.0353726
XLOC_019025	-2.17878	4.58072	1.42209e-05	0.000429198
XLOC_006940	-2.18285	5.33723	3.10616e-05	0.000837927
XLOC_014874	-2.18503	5.90742	4.79857e-09	3.45876e-07
XLOC_006405	-2.18559	4.79712	4.70152e-07	2.10139e-05
XLOC_022729	-2.18982	4.02516	6.41052e-05	0.00154428
XLOC_005694	-2.19254	7.07538	9.7035e-11	9.12129e-09
XLOC_027932	-2.20178	5.25881	0.00014142	0.00304478
XLOC_001758	-2.20929	6.03024	3.05923e-09	2.30529e-07
XLOC_021484	-2.21312	4.28002	2.23111e-05	0.000631777
XLOC_003152	-2.21391	4.22302	0.000949101	0.0140943
XLOC_010278	-2.21522	3.57013	0.00164253	0.0216895
XLOC_005143	-2.22618	6.75401	6.75804e-06	0.000219742
XLOC_019778	-2.2267	4.29843	3.77799e-06	0.000132237
XLOC_004735	-2.23139	3.37004	0.00231407	0.0281893
XLOC_003727	-2.23495	4.18185	0.00277917	0.0322808
XLOC_021477	-2.23942	2.99278	0.00351642	0.0385369
XLOC_010810	-2.24336	3.39203	0.000529487	0.00893221
XLOC_000535	-2.24412	2.93847	0.00369148	0.0399607
XLOC_004583	-2.24579	3.03779	0.00496845	0.0497554
XLOC_003397	-2.25017	3.12646	0.00330885	0.0368152
XLOC_007343	-2.25601	2.94963	0.00202474	0.025517
XLOC_004469	-2.25879	5.09334	6.66257e-05	0.00159657
XLOC_001083	-2.27302	2.87848	0.00390958	0.0416931
XLOC_026570	-2.27648	5.16875	4.29899e-06	0.000148197
XLOC_025908	-2.27834	4.01522	5.51326e-05	0.00136975
XLOC_005432	-2.28444	3.17983	0.00168008	0.0220575
XLOC_023562	-2.28895	4.67388	3.9548e-06	0.000137371
XLOC_017992	-2.29373	4.16156	0.000193676	0.0040044
XLOC_004295	-2.29421	4.98942	5.74506e-05	0.00141903
XLOC_018951	-2.29529	3.22444	0.000725343	0.0114622
XLOC_025462	-2.29568	3.77032	0.000111587	0.00248766
XLOC_024322	-2.30756	5.57486	1.03389e-09	8.16006e-08
XLOC_014733	-2.31493	3.89443	0.000166517	0.00350646
XLOC_026674	-2.31574	7.22941	5.62241e-09	3.96582e-07
XLOC_027057	-2.31938	5.35661	5.86482e-09	4.1135e-07
XLOC_005588	-2.32017	3.42222	0.00157339	0.0209893
XLOC_019374	-2.32071	5.48369	1.88589e-08	1.16976e-06
XLOC_020352	-2.32974	4.65497	5.2934e-08	2.98856e-06
XLOC_003073	-2.33217	3.33767	0.00176509	0.023008
XLOC_026308	-2.33728	4.27937	1.8138e-05	0.000528379
XLOC_017177	-2.34224	3.66018	0.000353367	0.00646339
XLOC_008129	-2.34371	8.82013	7.12851e-07	3.02315e-05
XLOC_020245	-2.34595	4.71071	2.44439e-06	9.04175e-05
XLOC_001247	-2.35404	4.40023	0.000104057	0.00236018
XLOC_014098	-2.35914	3.18421	0.0032196	0.0360642
XLOC_011488	-2.36045	7.5329	4.2621e-11	4.33007e-09
XLOC_027378	-2.36267	6.16607	3.17743e-11	3.3301e-09
XLOC_000093	-2.36537	10.4452	0.000230329	0.00453594
XLOC_010645	-2.3697	3.84828	9.79913e-05	0.00224212
XLOC_009377	-2.36988	6.11444	7.96682e-09	5.421e-07
XLOC_010008	-2.37229	9.73608	1.47459e-14	2.53685e-12
XLOC_002881	-2.37356	5.21362	8.32224e-08	4.49007e-06
XLOC_004515	-2.37443	3.66036	0.00103225	0.0149874
XLOC_027598	-2.37751	4.22357	2.04098e-06	7.77021e-05
XLOC_003975	-2.38666	3.21601	0.000379431	0.0068305
XLOC_015144	-2.38699	4.92884	7.93647e-06	0.000255255
XLOC_018997	-2.40172	4.76509	1.58569e-05	0.000469425
XLOC_009359	-2.41511	4.47003	6.98305e-08	3.84722e-06
XLOC_020351	-2.41752	2.84981	0.00467041	0.0475277
XLOC_001556	-2.42002	3.85181	0.000474911	0.00810148
XLOC_027118	-2.42206	4.48349	2.49754e-07	1.20172e-05
XLOC_011220	-2.42257	4.38288	2.56561e-06	9.4518e-05
XLOC_000285	-2.42663	3.53272	0.0018588	0.023888
XLOC_018377	-2.42759	4.65979	3.6688e-06	0.000129408
XLOC_016652	-2.43813	3.12399	0.00188295	0.0241134
XLOC_004430	-2.44133	4.5316	4.14822e-08	2.36397e-06
XLOC_015037	-2.44583	4.78302	1.28604e-07	6.60629e-06
XLOC_026487	-2.44942	4.95676	1.89304e-08	1.17022e-06
XLOC_006907	-2.45074	2.78486	0.00210575	0.0262837
XLOC_009204	-2.45136	4.43923	8.84514e-06	0.000280035
XLOC_001454	-2.45267	6.41683	1.34118e-11	1.50048e-09
XLOC_001262	-2.45469	3.5138	0.000337497	0.00623567
XLOC_023643	-2.45971	3.5252	0.000214052	0.00429896
XLOC_002225	-2.46158	3.32329	0.000158123	0.00334517
XLOC_012411	-2.476	3.10622	0.0010305	0.0149739
XLOC_021722	-2.48003	3.79744	1.20153e-05	0.000367635
XLOC_014617	-2.48105	4.70644	6.45984e-08	3.56975e-06
XLOC_007608	-2.48193	3.35771	0.00379076	0.0408318
XLOC_009197	-2.48835	5.08353	1.17083e-06	4.79802e-05
XLOC_012533	-2.48947	3.71486	0.000760356	0.0118816
XLOC_018105	-2.49237	5.94565	3.7464e-08	2.18272e-06
XLOC_009030	-2.49809	4.38472	1.02224e-05	0.000316494
XLOC_022493	-2.50245	3.86599	0.000854574	0.0130629
XLOC_010658	-2.50446	4.48982	3.43688e-07	1.59074e-05
XLOC_022910	-2.50551	3.51234	0.000179977	0.00375952
XLOC_027966	-2.50975	3.51493	0.000490093	0.00834484
XLOC_010962	-2.50989	4.12463	6.23161e-06	0.000206618
XLOC_003177	-2.51064	3.59622	8.48727e-05	0.00197921
XLOC_018920	-2.51323	3.44093	0.000326634	0.006114
XLOC_014358	-2.51762	3.59479	0.00254414	0.0303754
XLOC_027756	-2.51903	2.74456	0.00310922	0.0350864
XLOC_028115	-2.52756	4.69025	5.21288e-06	0.000175068
XLOC_013494	-2.532	3.5684	0.000767413	0.0119816
XLOC_012291	-2.53224	2.68933	0.00396555	0.0420542
XLOC_005449	-2.53256	3.99636	2.31919e-05	0.000651661
XLOC_006552	-2.5338	4.48321	4.13712e-08	2.36397e-06
XLOC_011151	-2.53673	2.87549	0.00159666	0.021253
XLOC_005162	-2.53756	3.85771	2.33213e-05	0.000654288
XLOC_007572	-2.54683	5.20335	4.27404e-11	4.33007e-09
XLOC_000876	-2.54933	4.95028	1.25104e-07	6.44464e-06
XLOC_018161	-2.55064	3.12321	0.00232779	0.0283375
XLOC_022107	-2.55179	2.92854	0.00339389	0.037487
XLOC_027377	-2.55369	2.94939	0.00289425	0.0332156
XLOC_016894	-2.55615	6.5511	1.2872e-12	1.64149e-10
XLOC_000537	-2.55976	4.03888	9.34363e-06	0.000292767
XLOC_000889	-2.56121	3.12901	0.000458433	0.00791665
XLOC_025624	-2.56238	5.95568	9.67884e-09	6.34904e-07
XLOC_006404	-2.57212	3.5816	0.000601742	0.00988478
XLOC_028204	-2.57936	3.31234	0.000579026	0.0095992
XLOC_015747	-2.58646	2.84854	0.0036078	0.0393197
XLOC_027653	-2.58689	5.85454	8.92608e-05	0.00206606
XLOC_027408	-2.5945	3.01054	0.00154659	0.0207532
XLOC_002587	-2.59629	3.00916	0.000936527	0.0139605
XLOC_009654	-2.59657	3.67751	0.000203733	0.00414188
XLOC_024578	-2.59661	3.04445	0.00243214	0.0293143
XLOC_006556	-2.60792	3.49585	0.00050392	0.00853276
XLOC_027303	-2.61232	4.28797	4.24955e-05	0.00109611
XLOC_001436	-2.61601	7.80867	1.69542e-11	1.85136e-09
XLOC_020063	-2.61656	3.33655	0.000216743	0.00433868
XLOC_019314	-2.62447	4.45021	1.47177e-06	5.83462e-05
XLOC_000176	-2.63619	7.26233	2.43737e-06	9.03413e-05
XLOC_014134	-2.63775	3.73026	0.000182221	0.00380203
XLOC_011773	-2.64361	4.13198	6.77297e-05	0.00161665
XLOC_021751	-2.64385	3.96047	0.000992173	0.0145406
XLOC_004872	-2.64519	4.77716	3.02697e-08	1.7922e-06
XLOC_008458	-2.64617	2.95721	0.00342723	0.0378095
XLOC_008774	-2.65171	3.50865	0.000209742	0.00423215
XLOC_027381	-2.65433	6.05139	3.2446e-13	4.41556e-11
XLOC_010968	-2.65675	4.57125	1.44394e-07	7.3552e-06
XLOC_000693	-2.65773	2.76283	0.00350349	0.0384414
XLOC_006835	-2.65813	3.91103	2.248e-05	0.000634216
XLOC_007156	-2.6586	6.38798	1.63275e-13	2.48124e-11
XLOC_012216	-2.65947	3.94162	6.48013e-06	0.000212157
XLOC_009930	-2.66454	2.85415	0.00127809	0.0178463
XLOC_004246	-2.66711	10.3055	1.91677e-14	3.26676e-12
XLOC_023906	-2.66917	3.72254	0.000464572	0.00798739
XLOC_000590	-2.67463	8.27628	6.77477e-16	1.37768e-13
XLOC_025247	-2.67524	2.98276	0.000542668	0.00908732
XLOC_012776	-2.67655	2.85538	0.0025856	0.0307863
XLOC_016821	-2.67892	5.92937	1.72456e-11	1.87197e-09
XLOC_010617	-2.68431	2.87231	0.00382723	0.0411194
XLOC_026656	-2.68716	6.28305	1.62979e-11	1.80126e-09
XLOC_000816	-2.6876	6.58775	3.44873e-13	4.65859e-11
XLOC_009978	-2.6892	2.7377	0.00394887	0.0419893
XLOC_005217	-2.6986	3.50948	0.000149323	0.00319234
XLOC_008300	-2.70244	4.2443	0.000116875	0.00259089
XLOC_002184	-2.70245	3.5946	0.000396823	0.00707376
XLOC_017063	-2.70371	2.76438	0.0031631	0.0355147
XLOC_012026	-2.71754	3.36893	0.00073785	0.0115848
XLOC_015177	-2.72633	3.21854	0.000588894	0.00973624
XLOC_023741	-2.73029	3.42051	0.000405898	0.00721439
XLOC_020281	-2.73651	4.63238	0.00382873	0.0411194
XLOC_007208	-2.73921	5.58382	8.27212e-11	7.93949e-09
XLOC_023944	-2.74059	4.99691	1.5084e-06	5.96686e-05
XLOC_027978	-2.74582	4.29978	1.1032e-07	5.76447e-06
XLOC_001674	-2.74911	5.37115	4.90073e-11	4.88359e-09
XLOC_025152	-2.75042	4.91211	2.10681e-05	0.000606947
XLOC_017266	-2.75527	3.58667	1.33057e-05	0.000403731
XLOC_014260	-2.75556	4.82875	1.8339e-08	1.1414e-06
XLOC_017009	-2.75953	3.76734	6.72726e-06	0.00021946
XLOC_007504	-2.76407	3.15539	0.000335996	0.00622053
XLOC_014379	-2.76985	4.57615	4.31987e-09	3.15108e-07
XLOC_027309	-2.77135	6.98145	1.06973e-13	1.6393e-11
XLOC_024255	-2.77477	3.10144	0.000795067	0.0123185
XLOC_011785	-2.78085	2.77644	0.00271225	0.0317547
XLOC_008534	-2.78233	5.88811	2.68096e-06	9.77801e-05
XLOC_012243	-2.79023	2.98355	0.00239734	0.0289906
XLOC_028586	-2.79033	6.58807	1.70357e-06	6.62849e-05
XLOC_026654	-2.79142	8.69358	6.81661e-11	6.64747e-09
XLOC_021545	-2.79486	3.24112	0.00181675	0.02353
XLOC_020997	-2.79971	3.60024	7.71639e-05	0.00181804
XLOC_007419	-2.80123	5.85409	1.97372e-13	2.90265e-11
XLOC_012472	-2.80198	5.11487	1.11851e-08	7.20748e-07
XLOC_000393	-2.80864	5.83234	3.10841e-11	3.27658e-09
XLOC_004882	-2.80937	2.87282	0.00376223	0.0405964
XLOC_015981	-2.80951	4.53479	0.000668805	0.0107646
XLOC_002276	-2.80968	6.66352	3.06154e-13	4.19776e-11
XLOC_003745	-2.81244	4.06681	7.98726e-06	0.000256436
XLOC_025784	-2.81807	5.83166	7.74817e-13	1.01652e-10
XLOC_002347	-2.81813	3.64375	0.000208013	0.00420546
XLOC_025442	-2.82831	3.77104	0.000195881	0.00403625
XLOC_026057	-2.82858	2.99506	0.000850592	0.0130348
XLOC_016099	-2.83808	3.77272	3.19765e-06	0.000114114
XLOC_020231	-2.84007	2.76738	0.00236735	0.028666
XLOC_019209	-2.84126	5.28152	5.33294e-09	3.78411e-07
XLOC_001986	-2.84362	3.43936	0.000417461	0.00737201
XLOC_004809	-2.84668	4.4354	5.34384e-08	2.99847e-06
XLOC_011781	-2.84801	5.04538	3.37038e-09	2.52931e-07
XLOC_013948	-2.84962	4.66535	5.75274e-07	2.50974e-05
XLOC_004296	-2.85006	3.41571	0.000136328	0.0029561
XLOC_007655	-2.85372	4.21302	3.07938e-08	1.81734e-06
XLOC_023357	-2.85441	2.88039	0.00205937	0.0257931
XLOC_004814	-2.86184	5.37849	3.06872e-07	1.43859e-05
XLOC_007639	-2.86357	3.23943	0.000992711	0.0145406
XLOC_010550	-2.87583	5.82874	2.26873e-13	3.25768e-11
XLOC_018985	-2.88017	4.19049	0.00194997	0.024763
XLOC_007583	-2.88175	3.57684	3.5126e-05	0.000928345
XLOC_020554	-2.88294	3.06387	0.000819728	0.0126286
XLOC_021514	-2.88306	3.13258	0.00265134	0.0313131
XLOC_005049	-2.88676	6.91388	7.55776e-13	9.9872e-11
XLOC_016113	-2.8893	6.13174	6.00311e-14	9.77435e-12
XLOC_020035	-2.8956	3.20638	0.000316789	0.00595564
XLOC_007326	-2.89698	4.9433	1.21249e-10	1.1339e-08
XLOC_012959	-2.91824	3.49989	2.6415e-05	0.000731877
XLOC_025578	-2.9309	4.64369	8.05203e-09	5.45862e-07
XLOC_007800	-2.93822	2.63839	0.00279524	0.0324262
XLOC_003549	-2.94201	2.94822	0.000330617	0.00616475
XLOC_000502	-2.94691	5.73017	8.33201e-13	1.08531e-10
XLOC_026960	-2.94813	2.75146	0.00212744	0.0264819
XLOC_022180	-2.9504	3.38148	3.33994e-05	0.000891759
XLOC_012263	-2.95491	3.3823	0.000300107	0.00569709
XLOC_015452	-2.95885	3.39171	0.00103762	0.0150414
XLOC_009821	-2.96635	3.02948	0.00205241	0.0257589
XLOC_027361	-2.9701	2.48371	0.00374565	0.0404655
XLOC_017288	-2.97037	2.99083	0.000431926	0.00753742
XLOC_027701	-2.97407	3.85297	1.88316e-07	9.38287e-06
XLOC_003283	-2.97594	5.16585	2.60458e-10	2.33665e-08
XLOC_015360	-2.97692	5.25247	5.20141e-09	3.71973e-07
XLOC_012260	-2.98308	2.85673	0.00155307	0.0207992
XLOC_024488	-2.99182	4.78838	3.85595e-10	3.28585e-08
XLOC_001903	-2.99461	3.64153	2.63098e-06	9.63425e-05
XLOC_015397	-2.99476	2.92021	0.000466866	0.00800165
XLOC_000869	-2.99998	5.84987	5.67842e-15	1.02527e-12
XLOC_007567	-3.01297	2.85268	0.0010798	0.0155044
XLOC_003396	-3.02098	3.92011	3.75956e-06	0.000131845
XLOC_016117	-3.02232	5.48592	6.24798e-11	6.15882e-09
XLOC_013931	-3.02588	7.74054	1.454e-19	4.87445e-17
XLOC_021271	-3.02759	3.5927	2.2389e-06	8.39483e-05
XLOC_016159	-3.03249	7.51073	2.3848e-15	4.48341e-13
XLOC_006127	-3.03407	3.77794	6.08767e-05	0.0014802
XLOC_003858	-3.03477	4.74566	1.10537e-08	7.14805e-07
XLOC_029615	-3.04876	3.96061	0.000221093	0.0044064
XLOC_017121	-3.04924	3.58733	1.58036e-05	0.000468823
XLOC_006546	-3.04968	4.07716	1.04409e-05	0.000322167
XLOC_009515	-3.05954	2.48966	0.00266697	0.0313856
XLOC_015375	-3.06967	3.68735	2.21375e-06	8.35817e-05
XLOC_025352	-3.07267	8.14309	9.11551e-17	2.13116e-14
XLOC_002205	-3.07932	5.44044	1.45785e-06	5.792e-05
XLOC_024099	-3.08694	8.60777	7.59535e-18	2.03689e-15
XLOC_005777	-3.09375	7.65371	3.62448e-15	6.60961e-13
XLOC_001293	-3.09563	4.01995	9.04577e-06	0.000284903
XLOC_015635	-3.10228	2.78732	0.000631597	0.010229
XLOC_007967	-3.11189	2.85817	0.00271488	0.0317566
XLOC_021885	-3.11501	3.72428	1.64057e-05	0.000484885
XLOC_021641	-3.11759	5.61365	6.06409e-11	6.01004e-09
XLOC_013603	-3.1186	2.81824	0.000684385	0.010967
XLOC_025586	-3.12121	2.89749	0.00251188	0.0300964
XLOC_003454	-3.12266	3.02895	0.000792707	0.0123028
XLOC_005919	-3.12608	5.02389	1.57969e-09	1.22583e-07
XLOC_004077	-3.12906	2.76284	0.00160016	0.0212841
XLOC_000884	-3.13409	2.69688	0.00149446	0.0202382
XLOC_027678	-3.14064	3.21421	0.000423013	0.00743166
XLOC_026170	-3.14756	4.09033	1.64332e-07	8.31036e-06
XLOC_022979	-3.14891	2.74907	0.00081993	0.0126286
XLOC_015522	-3.15349	6.28089	6.83843e-16	1.37768e-13
XLOC_017720	-3.15758	5.47578	3.56388e-10	3.07337e-08
XLOC_015357	-3.16416	3.78039	1.72625e-06	6.69786e-05
XLOC_005628	-3.16541	4.29047	1.15025e-09	9.00257e-08
XLOC_021361	-3.17012	3.37361	0.00263599	0.0311738
XLOC_003046	-3.18205	3.65803	3.80245e-05	0.000994856
XLOC_005828	-3.1858	5.22043	1.13065e-12	1.46231e-10
XLOC_017395	-3.18815	3.34196	2.15707e-05	0.000617878
XLOC_004233	-3.1886	4.33786	7.68523e-08	4.16819e-06
XLOC_026573	-3.18943	2.93955	0.00035143	0.00644737
XLOC_020746	-3.19274	6.38953	6.00652e-16	1.24471e-13
XLOC_015287	-3.20403	5.66059	7.34154e-14	1.17439e-11
XLOC_002898	-3.22599	4.0648	9.86941e-05	0.00225537
XLOC_010420	-3.22777	6.21045	9.3452e-10	7.47452e-08
XLOC_027777	-3.23019	2.61626	0.000863001	0.0131696
XLOC_003791	-3.23526	5.27842	9.83124e-12	1.12756e-09
XLOC_008348	-3.24053	3.40225	9.47759e-05	0.00217127
XLOC_019492	-3.24653	3.63982	2.49295e-07	1.20172e-05
XLOC_018690	-3.25317	3.37994	0.00194297	0.0247258
XLOC_010158	-3.25556	4.88207	3.5645e-10	3.07337e-08
XLOC_008122	-3.25997	3.34132	8.81252e-05	0.00204459
XLOC_020018	-3.26685	3.57719	1.67425e-05	0.000493242
XLOC_022268	-3.26738	6.22589	1.00133e-11	1.14127e-09
XLOC_005106	-3.27279	2.44878	0.00299401	0.0341029
XLOC_027355	-3.27917	3.06087	0.000200636	0.00410089
XLOC_000526	-3.2845	3.27063	4.52901e-05	0.00115674
XLOC_013968	-3.29144	7.96508	1.80101e-22	8.15929e-20
XLOC_014327	-3.29444	9.33729	4.89332e-14	8.03916e-12
XLOC_001706	-3.30123	4.11407	2.21544e-08	1.35573e-06
XLOC_013327	-3.31302	6.3177	3.91431e-18	1.11534e-15
XLOC_009469	-3.3202	3.58889	1.37254e-06	5.48895e-05
XLOC_001307	-3.32091	4.77222	3.99602e-11	4.11703e-09
XLOC_014707	-3.32787	3.45126	0.00143068	0.0196312
XLOC_007750	-3.33652	2.93379	0.000193132	0.00399769
XLOC_021692	-3.34097	2.56578	0.00116224	0.016483
XLOC_020053	-3.34297	4.01489	1.05739e-06	4.37246e-05
XLOC_027823	-3.36374	2.67795	0.000282038	0.00540825
XLOC_024158	-3.37506	3.93795	4.30579e-07	1.93878e-05
XLOC_013413	-3.37512	2.2814	0.00424626	0.0442485
XLOC_009514	-3.38493	4.64191	3.40562e-08	1.99054e-06
XLOC_024359	-3.38941	3.56647	2.36994e-06	8.82005e-05
XLOC_001455	-3.41036	3.93522	1.24311e-05	0.000377821
XLOC_012464	-3.4222	5.68004	4.2287e-11	4.33007e-09
XLOC_015616	-3.42472	2.75048	0.00193458	0.0246362
XLOC_011862	-3.43111	3.70017	1.29345e-06	5.18405e-05
XLOC_020001	-3.44802	3.58608	0.000160277	0.0033868
XLOC_027874	-3.44808	4.18668	1.43776e-06	5.72752e-05
XLOC_005926	-3.45675	3.5554	7.0163e-06	0.000227668
XLOC_015740	-3.45792	2.72528	0.000465596	0.00798739
XLOC_017446	-3.46434	4.68975	3.31329e-10	2.93307e-08
XLOC_009521	-3.46969	4.79165	4.84788e-07	2.16151e-05
XLOC_022831	-3.47146	5.44698	1.4007e-15	2.66075e-13
XLOC_013786	-3.50488	3.51966	8.73669e-07	3.65418e-05
XLOC_019508	-3.50862	2.7098	0.000560581	0.00932616
XLOC_021266	-3.51709	6.73321	4.31949e-16	9.05405e-14
XLOC_020002	-3.51893	3.86737	2.79095e-08	1.66871e-06
XLOC_020165	-3.51926	3.9452	5.36993e-07	2.35966e-05
XLOC_006879	-3.51966	2.04724	0.00453537	0.0464125
XLOC_023813	-3.53688	2.77062	0.000206714	0.00418383
XLOC_019188	-3.5382	2.19249	0.00448413	0.0460172
XLOC_003219	-3.53954	4.74461	1.66314e-08	1.04583e-06
XLOC_007873	-3.53986	2.06066	0.00410297	0.043001
XLOC_018130	-3.54793	5.38319	6.91277e-15	1.23589e-12
XLOC_000974	-3.55883	2.71357	0.00277443	0.0322669
XLOC_002149	-3.56299	3.25053	4.67069e-06	0.000158612
XLOC_012418	-3.56538	2.63008	0.000906858	0.0136111
XLOC_010078	-3.58377	2.7543	0.000236485	0.00463715
XLOC_025543	-3.59341	3.96832	1.51497e-08	9.59273e-07
XLOC_021615	-3.59435	3.27078	2.41472e-06	8.96838e-05
XLOC_000586	-3.5982	3.81598	3.58433e-07	1.6506e-05
XLOC_015759	-3.59855	2.09211	0.00379652	0.0408697
XLOC_011416	-3.60086	5.54254	2.36693e-13	3.32026e-11
XLOC_007977	-3.60185	2.96685	6.22e-05	0.00150835
XLOC_028476	-3.61463	2.13134	0.00488145	0.0491541
XLOC_003771	-3.61606	3.23172	1.74854e-05	0.000511821
XLOC_001779	-3.62302	3.45493	1.09126e-06	4.50232e-05
XLOC_022969	-3.63049	3.24177	6.52494e-06	0.000213242
XLOC_010715	-3.63393	3.90079	7.09517e-08	3.89722e-06
XLOC_017182	-3.63526	2.74349	0.000591899	0.00977706
XLOC_012364	-3.64426	2.44102	0.00189942	0.0242732
XLOC_000511	-3.65401	2.8392	0.0001392	0.00300054
XLOC_027919	-3.65826	2.52632	0.0021742	0.0269353
XLOC_015240	-3.66495	7.23361	6.87624e-19	2.12534e-16
XLOC_019497	-3.68017	7.50227	5.87055e-23	2.89339e-20
XLOC_026670	-3.68069	4.48744	8.29773e-06	0.000264541
XLOC_012454	-3.68224	2.46528	0.00386407	0.0413286
XLOC_025168	-3.68724	3.85743	3.70539e-06	0.000130215
XLOC_009534	-3.69225	5.79687	4.04307e-16	8.57319e-14
XLOC_007196	-3.70201	5.14765	1.49404e-09	1.16433e-07
XLOC_017236	-3.70243	5.04537	3.35629e-10	2.95678e-08
XLOC_004743	-3.71096	7.03705	3.04483e-20	1.08873e-17
XLOC_029091	-3.71509	5.82827	3.20889e-18	9.28847e-16
XLOC_027666	-3.7178	2.75231	0.000212971	0.00428669
XLOC_012061	-3.71958	6.54408	2.23483e-19	7.02662e-17
XLOC_008126	-3.72771	3.20387	6.49099e-05	0.00156161
XLOC_012198	-3.74524	5.93955	2.58292e-17	6.45236e-15
XLOC_010248	-3.74712	2.44874	0.000637567	0.0103165
XLOC_016813	-3.75594	2.24216	0.00164685	0.0216993
XLOC_024330	-3.79082	5.2951	1.9132e-11	2.0523e-09
XLOC_026422	-3.79582	8.4704	4.82358e-26	3.0332e-23
XLOC_029308	-3.79585	5.07884	4.87375e-09	3.49912e-07
XLOC_000817	-3.7981	2.53677	0.00200166	0.0252786
XLOC_019469	-3.80025	3.94808	1.2134e-06	4.90779e-05
XLOC_020003	-3.82076	4.42022	4.37272e-10	3.65784e-08
XLOC_019058	-3.82388	2.28006	0.000961977	0.0142115
XLOC_028206	-3.82986	2.80604	7.41034e-05	0.00175728
XLOC_004781	-3.84522	3.97592	7.29743e-09	5.04075e-07
XLOC_027175	-3.84658	4.37738	3.83323e-09	2.80848e-07
XLOC_027765	-3.84932	2.49168	0.00078513	0.0122268
XLOC_014780	-3.85767	3.89963	7.91495e-09	5.40588e-07
XLOC_000568	-3.86437	2.21136	0.00115243	0.0163929
XLOC_003733	-3.87916	5.24649	4.31139e-17	1.02107e-14
XLOC_015410	-3.89036	3.5443	2.77779e-07	1.31233e-05
XLOC_012196	-3.89291	3.21057	0.00024116	0.00470856
XLOC_001444	-3.89299	5.15393	8.40145e-14	1.32077e-11
XLOC_004889	-3.89734	2.75821	0.000729237	0.0115038
XLOC_010607	-3.90614	4.32883	2.68931e-08	1.61323e-06
XLOC_028155	-3.90712	4.21031	2.24188e-06	8.39483e-05
XLOC_008127	-3.91641	2.27086	0.00147324	0.0200643
XLOC_026248	-3.91924	2.63595	0.00126983	0.0177445
XLOC_008574	-3.9269	3.00719	0.00010625	0.00240097
XLOC_003201	-3.93637	2.3457	0.00331564	0.0368683
XLOC_012237	-3.93771	3.22693	1.58108e-05	0.000468823
XLOC_025746	-3.93791	3.54419	5.11596e-06	0.00017213
XLOC_026025	-3.93861	3.27662	0.000391564	0.00700056
XLOC_012967	-3.94344	5.9549	2.45139e-20	8.94069e-18
XLOC_026010	-3.94475	2.62966	0.000109542	0.00245708
XLOC_011417	-3.94576	8.28546	2.11311e-19	6.76046e-17
XLOC_020492	-3.94644	2.25667	0.00116486	0.0165038
XLOC_005690	-3.95781	3.97624	6.05293e-09	4.21302e-07
XLOC_004283	-3.96079	7.37745	4.90025e-11	4.88359e-09
XLOC_007768	-3.96119	4.51831	2.43768e-07	1.17914e-05
XLOC_003037	-3.96596	3.80352	9.01413e-08	4.83476e-06
XLOC_016856	-3.98004	5.14069	7.81171e-14	1.23873e-11
XLOC_023515	-3.98982	6.3529	3.19358e-17	7.76507e-15
XLOC_001532	-3.99056	3.47946	5.96671e-06	0.000198556
XLOC_027677	-3.99213	3.63288	1.31206e-08	8.33683e-07
XLOC_020757	-4.00305	3.30401	2.71028e-06	9.82597e-05
XLOC_008012	-4.01405	2.93407	3.0783e-05	0.000832875
XLOC_012096	-4.02058	7.74376	2.36879e-21	9.19089e-19
XLOC_019097	-4.02254	2.87246	0.000335254	0.0062131
XLOC_028600	-4.04554	6.22418	2.37194e-16	5.2114e-14
XLOC_011663	-4.05985	5.68934	1.32409e-11	1.4905e-09
XLOC_012662	-4.06791	4.06444	5.95905e-10	4.89501e-08
XLOC_009657	-4.07013	2.7752	7.67125e-05	0.00180974
XLOC_014140	-4.08958	3.72689	2.61694e-07	1.24928e-05
XLOC_003203	-4.09544	3.02609	9.02008e-06	0.000284585
XLOC_023671	-4.10214	3.06462	4.34805e-05	0.00111835
XLOC_003813	-4.10347	5.75372	2.36568e-13	3.32026e-11
XLOC_021211	-4.10697	2.73817	3.42156e-05	0.000909082
XLOC_028009	-4.11914	4.30997	9.26241e-09	6.18715e-07
XLOC_001531	-4.12201	8.35435	1.47014e-19	4.87445e-17
XLOC_007387	-4.13569	3.25583	2.73738e-06	9.88493e-05
XLOC_025915	-4.13612	3.46657	1.64004e-06	6.41799e-05
XLOC_003391	-4.13901	3.99504	1.80658e-07	9.02598e-06
XLOC_001578	-4.14974	8.46322	4.48886e-21	1.70539e-18
XLOC_013961	-4.15163	2.46729	0.000296242	0.005645
XLOC_012839	-4.16267	9.1145	4.57469e-24	2.45365e-21
XLOC_005132	-4.1713	4.1427	8.97042e-12	1.03535e-09
XLOC_000250	-4.19334	4.41857	4.6803e-13	6.27574e-11
XLOC_005865	-4.19474	4.61347	8.22541e-12	9.61529e-10
XLOC_025936	-4.2045	5.14568	9.33486e-15	1.62124e-12
XLOC_006266	-4.21224	8.30186	4.14257e-32	5.03625e-29
XLOC_008396	-4.21919	3.90006	9.04359e-09	6.0632e-07
XLOC_009712	-4.22176	2.34082	0.00358134	0.0390839
XLOC_015779	-4.22387	6.62398	3.90868e-17	9.37878e-15
XLOC_027353	-4.22843	2.94097	7.51799e-06	0.00024286
XLOC_014754	-4.24299	3.89933	1.42067e-10	1.32181e-08
XLOC_023519	-4.26054	2.84279	0.00259342	0.0308302
XLOC_020016	-4.26513	4.42537	2.27532e-09	1.72169e-07
XLOC_005270	-4.28865	3.44823	5.56976e-07	2.43573e-05
XLOC_013884	-4.2982	5.981	7.59299e-18	2.03689e-15
XLOC_022243	-4.32636	2.60626	0.000245135	0.00477085
XLOC_008766	-4.32767	2.57629	0.000257197	0.00498432
XLOC_010039	-4.33214	4.96582	1.90087e-17	4.81449e-15
XLOC_006783	-4.34088	7.04059	4.33558e-27	3.04091e-24
XLOC_002192	-4.34558	2.58897	0.00011009	0.00246634
XLOC_007449	-4.3607	7.26131	2.36052e-10	2.13101e-08
XLOC_017445	-4.36577	2.95881	2.7079e-05	0.000745941
XLOC_003158	-4.39052	2.82218	0.000352072	0.00645266
XLOC_002526	-4.40062	2.75847	5.98143e-05	0.00145819
XLOC_020240	-4.40148	2.08575	0.00311971	0.035183
XLOC_007869	-4.40405	3.37323	2.12097e-07	1.04253e-05
XLOC_018208	-4.40905	5.1171	7.02658e-15	1.24405e-12
XLOC_004073	-4.42549	3.28489	1.20894e-06	4.90779e-05
XLOC_011997	-4.43707	4.89654	2.8473e-18	8.37475e-16
XLOC_019226	-4.44937	2.99799	5.44317e-05	0.00135789
XLOC_017700	-4.47462	6.1357	1.26515e-15	2.45439e-13
XLOC_011960	-4.47674	5.16054	2.18327e-13	3.15985e-11
XLOC_028201	-4.50345	6.28768	1.9098e-12	2.3692e-10
XLOC_007434	-4.5072	5.92969	2.37299e-24	1.31133e-21
XLOC_022975	-4.51299	4.06587	3.3459e-08	1.96192e-06
XLOC_004192	-4.51985	7.55419	1.612e-27	1.27811e-24
XLOC_017365	-4.54411	2.76147	6.71617e-05	0.00160519
XLOC_007868	-4.54836	3.41066	8.58094e-07	3.59729e-05
XLOC_001590	-4.55122	2.20633	0.0030558	0.0346122
XLOC_012200	-4.56512	2.77752	5.03853e-05	0.00127615
XLOC_009536	-4.59175	3.73939	2.528e-08	1.52651e-06
XLOC_024030	-4.59346	2.87352	0.000263185	0.00508954
XLOC_005219	-4.59593	2.32275	0.0021809	0.0269816
XLOC_011654	-4.59937	2.81948	1.44143e-05	0.00043376
XLOC_017723	-4.59975	3.88471	1.13892e-07	5.91718e-06
XLOC_009632	-4.61019	4.38987	4.45808e-11	4.49157e-09
XLOC_012447	-4.61513	2.83438	1.45621e-05	0.000436987
XLOC_006237	-4.64341	3.80108	3.67987e-07	1.68723e-05
XLOC_023837	-4.64945	2.23981	0.00441645	0.0455533
XLOC_021060	-4.65459	3.90619	3.96013e-10	3.35022e-08
XLOC_004186	-4.65946	3.67241	6.67994e-07	2.86625e-05
XLOC_010554	-4.68728	2.34744	0.000503936	0.00853276
XLOC_013821	-4.69075	3.54019	7.8084e-09	5.35316e-07
XLOC_012223	-4.69278	2.32256	0.000922248	0.013808
XLOC_007819	-4.69662	2.8659	0.00127911	0.0178469
XLOC_027462	-4.71641	4.45081	6.94874e-13	9.24943e-11
XLOC_024534	-4.75329	2.97834	3.98632e-06	0.00013794
XLOC_020708	-4.76771	2.27953	0.000854493	0.0130629
XLOC_020135	-4.79195	2.63857	0.000427933	0.00748205
XLOC_010801	-4.81504	2.45099	0.000200837	0.00410089
XLOC_025157	-4.82532	4.06494	3.64438e-12	4.47652e-10
XLOC_008821	-4.84243	2.46923	0.000862306	0.0131696
XLOC_028228	-4.85017	2.85709	1.16898e-05	0.00035888
XLOC_023626	-4.86988	2.97079	1.82525e-06	7.02219e-05
XLOC_021642	-4.88785	3.73406	9.62547e-09	6.33683e-07
XLOC_001207	-4.8894	3.63104	1.11418e-07	5.80522e-06
XLOC_012425	-4.90203	3.69632	2.40465e-08	1.46659e-06
XLOC_019796	-4.90522	2.58029	0.000216402	0.0043366
XLOC_005399	-4.93978	7.88214	4.0874e-34	8.28198e-31
XLOC_010208	-4.9483	7.33354	3.99118e-33	6.06527e-30
XLOC_008691	-4.95816	5.22101	2.39608e-18	7.16309e-16
XLOC_003689	-4.96551	5.67023	1.11837e-25	6.79819e-23
XLOC_018779	-4.96904	4.6857	6.87482e-16	1.37768e-13
XLOC_001140	-4.9701	8.58198	1.50781e-42	6.8741e-39
XLOC_008469	-4.97879	5.229	7.5001e-11	7.2751e-09
XLOC_004191	-4.99991	4.61581	7.05457e-14	1.13847e-11
XLOC_008118	-5.01471	4.53564	3.52382e-14	5.84185e-12
XLOC_012059	-5.03547	3.92695	8.00462e-12	9.41756e-10
XLOC_002272	-5.03811	3.03583	0.000455817	0.00787894
XLOC_025038	-5.05857	3.9686	3.98795e-10	3.35135e-08
XLOC_001805	-5.0967	3.90552	8.65897e-12	1.00576e-09
XLOC_001690	-5.11665	4.9663	4.86366e-18	1.34385e-15
XLOC_003215	-5.14394	2.72438	2.46316e-05	0.000686823
XLOC_001301	-5.15094	2.66298	0.000120418	0.00265211
XLOC_001574	-5.18018	5.86102	1.00926e-17	2.66738e-15
XLOC_008741	-5.19818	3.93689	3.6576e-12	4.47652e-10
XLOC_020155	-5.23978	3.52481	6.48142e-07	2.79082e-05
XLOC_005136	-5.24192	1.87447	0.00399858	0.0422959
XLOC_021435	-5.24541	1.79509	0.00431692	0.0447801
XLOC_006522	-5.24636	1.95342	0.00361776	0.0393636
XLOC_024079	-5.26811	3.60934	3.40926e-09	2.548e-07
XLOC_025310	-5.29853	4.17314	1.75899e-13	2.65098e-11
XLOC_001100	-5.31266	3.63824	1.03111e-08	6.71549e-07
XLOC_013659	-5.32019	1.74743	0.00482792	0.0488037
XLOC_004967	-5.32313	1.79164	0.00301781	0.034267
XLOC_010787	-5.32442	1.95028	0.00479044	0.0485325
XLOC_000173	-5.32959	1.91517	0.00283504	0.0327298
XLOC_012381	-5.3317	1.7539	0.0036253	0.0393875
XLOC_027685	-5.37701	1.77692	0.00493766	0.0495287
XLOC_027306	-5.39493	1.90783	0.00262834	0.0311207
XLOC_003527	-5.41224	1.8377	0.00450139	0.0461424
XLOC_027291	-5.41405	1.79805	0.00150955	0.0203611
XLOC_017193	-5.42059	6.62489	2.82506e-31	3.21986e-28
XLOC_027738	-5.42207	1.8025	0.00207883	0.026001
XLOC_001741	-5.42511	1.88476	0.00148175	0.0201419
XLOC_018058	-5.42907	2.07055	0.00165453	0.0217691
XLOC_027675	-5.43167	3.40693	3.25883e-06	0.000115619
XLOC_027926	-5.44625	1.85477	0.00355889	0.0388829
XLOC_009165	-5.44681	1.9348	0.00202036	0.0254794
XLOC_020291	-5.45428	3.50331	3.19695e-08	1.88063e-06
XLOC_017562	-5.46695	1.94567	0.00294706	0.0336733
XLOC_024144	-5.47101	2.05467	0.00160155	0.0212871
XLOC_017960	-5.47129	3.51534	2.62675e-10	2.33665e-08
XLOC_012504	-5.47195	2.0197	0.0017202	0.0225194
XLOC_023514	-5.51257	1.89016	0.00388172	0.0414687
XLOC_005736	-5.5598	2.02807	0.00115856	0.0164673
XLOC_002826	-5.57233	2.26378	0.00174071	0.0227227
XLOC_003930	-5.57479	1.92386	0.0031889	0.0357643
XLOC_029095	-5.59125	2.07792	0.00150272	0.020311
XLOC_019620	-5.60689	2.05171	0.000877459	0.0133142
XLOC_014552	-5.61042	1.90683	0.00107038	0.0154426
XLOC_002158	-5.6122	2.05468	0.00078801	0.0122508
XLOC_016116	-5.61486	1.90973	0.00131725	0.018295
XLOC_013740	-5.61661	4.12665	1.02095e-07	5.39652e-06
XLOC_026365	-5.61715	1.91355	0.00333623	0.0369845
XLOC_005206	-5.61742	1.91138	0.00285913	0.0329578
XLOC_007834	-5.61915	2.0928	0.000681873	0.0109364
XLOC_015116	-5.63438	3.16837	1.98984e-07	9.86051e-06
XLOC_017005	-5.63727	1.96086	0.00103914	0.0150515
XLOC_023282	-5.65972	1.93701	0.00165272	0.021761
XLOC_004508	-5.67685	2.08634	0.00385894	0.0412979
XLOC_013328	-5.69336	2.03111	0.00436134	0.0451381
XLOC_021962	-5.70013	1.99643	0.000775493	0.0120974
XLOC_021306	-5.71263	2.03791	0.000902184	0.0135531
XLOC_017665	-5.7329	5.84837	2.19427e-27	1.66727e-24
XLOC_020263	-5.73328	2.01254	0.00271298	0.0317547
XLOC_009824	-5.75253	3.34984	2.45191e-08	1.49043e-06
XLOC_004187	-5.75428	3.69861	2.12072e-10	1.93367e-08
XLOC_011956	-5.75998	2.4037	0.00070113	0.0111569
XLOC_017619	-5.78028	2.11245	0.0010872	0.0155501
XLOC_007862	-5.78448	2.30318	0.00237428	0.0287309
XLOC_003948	-5.7876	4.61929	1.07109e-18	3.2554e-16
XLOC_019032	-5.79091	2.01295	0.00041366	0.00733091
XLOC_023817	-5.8097	2.13044	0.00258634	0.0307863
XLOC_024191	-5.83445	7.17893	2.48583e-36	6.47593e-33
XLOC_010878	-5.837	3.30203	5.36184e-05	0.00134311
XLOC_006802	-5.84474	2.38977	0.000737827	0.0115848
XLOC_006382	-5.86456	2.28363	0.000304391	0.00575817
XLOC_001572	-5.86893	7.39477	3.29742e-33	5.85882e-30
XLOC_020133	-5.88726	2.13669	0.00185167	0.0238468
XLOC_010985	-5.89664	3.17403	1.68349e-08	1.05499e-06
XLOC_014841	-5.90393	2.14715	0.00124205	0.0174097
XLOC_024053	-5.90649	2.4446	0.000738183	0.0115848
XLOC_026314	-5.92061	2.55575	0.000183673	0.00382358
XLOC_014032	-5.92204	2.58111	0.000197697	0.00405991
XLOC_019719	-5.92657	2.16354	0.000534655	0.00899444
XLOC_020250	-5.94705	2.17205	0.00493103	0.0494894
XLOC_010077	-5.96481	2.24678	0.000379079	0.0068305
XLOC_020078	-5.96498	2.52629	0.000203243	0.00413653
XLOC_023022	-5.96837	2.279	0.000666113	0.0107403
XLOC_015804	-5.97609	4.01854	3.15539e-14	5.27905e-12
XLOC_002564	-5.97752	2.28466	0.000307427	0.00580357
XLOC_011914	-5.99552	2.38183	0.000101984	0.00232183
XLOC_017419	-6.0388	2.43095	0.000594503	0.00980231
XLOC_028067	-6.04871	2.29895	0.000713928	0.011321
XLOC_011121	-6.07202	2.25189	0.000165168	0.00348209
XLOC_019717	-6.08565	2.31643	0.00330351	0.0367864
XLOC_024177	-6.0944	5.08724	1.16597e-16	2.65782e-14
XLOC_002997	-6.10528	2.32983	0.000130781	0.00285619
XLOC_017584	-6.10611	6.2557	8.32259e-22	3.44934e-19
XLOC_014022	-6.10993	2.35905	0.00265949	0.0313703
XLOC_010001	-6.1242	2.31268	0.000134209	0.00291708
XLOC_012387	-6.13807	2.23202	7.56222e-05	0.00178718
XLOC_029298	-6.13884	2.35271	0.000296651	0.0056469
XLOC_025723	-6.14105	2.29438	7.40482e-05	0.00175728
XLOC_026817	-6.21135	2.36862	0.000118887	0.00262473
XLOC_022488	-6.21711	2.34262	5.35728e-05	0.00134311
XLOC_006630	-6.22249	2.37251	0.00115057	0.0163793
XLOC_016091	-6.25174	2.33464	0.000270546	0.00521531
XLOC_003081	-6.25481	2.31177	0.000686643	0.0109935
XLOC_007909	-6.25765	6.38102	2.56721e-29	2.22932e-26
XLOC_005168	-6.26161	4.97998	8.08544e-23	3.88016e-20
XLOC_008158	-6.27857	2.38318	5.76518e-05	0.00141903
XLOC_021591	-6.28144	2.66326	2.81865e-05	0.000770629
XLOC_008412	-6.28713	2.36128	7.40506e-05	0.00175728
XLOC_020309	-6.30158	4.92951	1.35633e-21	5.49645e-19
XLOC_005099	-6.32742	2.54366	8.24108e-05	0.00192773
XLOC_020163	-6.38052	2.42746	0.000940175	0.013996
XLOC_005457	-6.38983	2.5094	3.79425e-05	0.000994856
XLOC_000771	-6.392	3.7326	1.43122e-11	1.59145e-09
XLOC_007976	-6.40668	2.7104	2.20764e-05	0.000626103
XLOC_012528	-6.41754	2.57635	2.18487e-05	0.000624097
XLOC_026003	-6.43812	2.48848	1.89357e-05	0.000548984
XLOC_022900	-6.44474	2.63953	5.86159e-05	0.00143865
XLOC_026322	-6.45918	4.81588	1.38624e-19	4.7697e-17
XLOC_020884	-6.47455	2.6357	3.89348e-06	0.000135499
XLOC_005793	-6.4756	2.65872	1.70502e-05	0.000500688
XLOC_028116	-6.4774	2.56559	8.13276e-06	0.000260191
XLOC_002994	-6.48388	2.8186	1.48158e-05	0.000442193
XLOC_019490	-6.48497	2.5474	3.98162e-05	0.00103432
XLOC_013009	-6.4942	2.69361	4.57907e-06	0.000156668
XLOC_023553	-6.50753	2.72337	1.93397e-05	0.000559808
XLOC_020015	-6.50777	2.60964	3.40982e-06	0.000120507
XLOC_000286	-6.50822	2.78958	2.6782e-06	9.77801e-05
XLOC_021740	-6.52011	2.75339	4.08492e-06	0.000141084
XLOC_023726	-6.53025	2.73859	8.60616e-06	0.000273418
XLOC_013852	-6.53093	6.17587	3.14956e-32	4.10252e-29
XLOC_002919	-6.53124	2.67213	5.39697e-06	0.000180918
XLOC_029218	-6.55503	2.54606	3.02964e-05	0.000820928
XLOC_012340	-6.55688	2.52084	6.41581e-06	0.000210808
XLOC_010206	-6.57855	5.25647	1.74639e-17	4.48551e-15
XLOC_007898	-6.58179	2.5404	8.06513e-05	0.00189043
XLOC_007884	-6.58988	2.68466	0.000204669	0.00415166
XLOC_002873	-6.60369	2.67217	7.84406e-06	0.000252728
XLOC_009189	-6.61181	2.65488	5.73963e-06	0.000191699
XLOC_023523	-6.63521	2.73721	0.00012732	0.00279398
XLOC_003029	-6.76598	2.92539	4.50127e-07	2.01683e-05
XLOC_020148	-6.7736	2.92984	3.08921e-07	1.44079e-05
XLOC_015679	-6.79351	2.76007	6.15901e-07	2.67418e-05
XLOC_021933	-6.82866	7.63233	3.31959e-47	6.05361e-43
XLOC_008006	-6.86877	2.85438	3.70593e-06	0.000130215
XLOC_001356	-6.92443	3.04505	9.91617e-08	5.25672e-06
XLOC_018534	-6.94544	2.89054	2.015e-07	9.95813e-06
XLOC_005922	-6.96291	4.24514	5.74552e-12	6.9076e-10
XLOC_012432	-6.96641	2.92576	1.07093e-07	5.62807e-06
XLOC_027432	-6.99061	6.59372	1.41826e-26	9.57905e-24
XLOC_002999	-7.02066	3.14053	4.86925e-07	2.16575e-05
XLOC_015805	-7.02893	3.02525	2.59737e-07	1.24579e-05
XLOC_026546	-7.05078	3.28629	4.07477e-08	2.34408e-06
XLOC_009338	-7.08084	4.46238	3.1364e-17	7.7291e-15
XLOC_011378	-7.08486	3.27669	2.2554e-07	1.09972e-05
XLOC_007831	-7.11091	3.35239	5.37937e-08	3.00915e-06
XLOC_005372	-7.13017	3.14857	7.53875e-09	5.1878e-07
XLOC_007925	-7.16398	3.32606	6.02642e-09	4.21064e-07
XLOC_023699	-7.19594	3.19423	3.76831e-09	2.78214e-07
XLOC_019418	-7.29359	3.30744	4.4621e-07	2.00421e-05
XLOC_003954	-7.33289	3.32218	3.63575e-09	2.70618e-07
XLOC_008367	-7.3884	3.24128	3.96881e-08	2.30491e-06
XLOC_028100	-7.527	3.7067	3.55083e-10	3.07337e-08
XLOC_028118	-7.55783	3.52351	4.60956e-10	3.83835e-08
XLOC_004759	-7.57079	3.54478	9.65042e-10	7.68494e-08
XLOC_017941	-7.57365	3.76907	3.92706e-11	4.06898e-09
XLOC_024023	-7.59348	3.6463	7.26451e-12	8.60232e-10
XLOC_019069	-7.60458	3.82964	1.92258e-09	1.47312e-07
XLOC_002609	-7.64212	3.57138	2.19854e-09	1.67052e-07
XLOC_010990	-7.68282	5.69871	1.26126e-30	1.2778e-27
XLOC_027534	-7.68558	3.56672	1.90915e-09	1.469e-07
XLOC_022222	-7.68779	3.42476	1.02744e-08	6.71549e-07
XLOC_003819	-7.69631	3.57495	5.67091e-10	4.6794e-08
XLOC_007975	-7.73201	3.60306	1.40737e-12	1.78228e-10
XLOC_017228	-7.74992	3.62716	1.09897e-07	5.75887e-06
XLOC_027686	-7.78014	3.65118	1.81166e-10	1.66017e-08
XLOC_008154	-7.80123	3.66859	1.9052e-11	2.0523e-09
XLOC_002875	-7.80174	3.75814	5.75759e-12	6.9076e-10
XLOC_010430	-7.80958	6.59087	5.53981e-41	1.68373e-37
XLOC_005030	-7.86028	4.02602	1.88354e-13	2.79643e-11
XLOC_015587	-7.90027	3.70027	2.62582e-13	3.6553e-11
XLOC_019885	-7.90979	3.95613	2.02699e-13	2.95714e-11
XLOC_006539	-7.98055	3.81896	1.48041e-12	1.86184e-10
[truncated: 20 more rows]

## Sheet: UpRegDEGS_Cufflinks&EdgeR
Transcript -	an ID attributed to the transcribed genome fragment by Cufflinks pipeline
[truncated: 646 more rows]

[truncated: 1 more sheets: DownRegDEGS_Cufflinks&EdgeR]
