# Supplementary material for: Metabolic pathways and genes identified by RNA-seq analysis of barley near-isogenic lines differing by allelic state of the Black lemma and pericarp (Blp) gene
Source: BMC Plant Biol. 2017 Nov 14;17(Suppl 1):182. doi: 10.1186/s12870-017-1124-1 (PMC5688459; doi:10.1186/s12870-017-1124-1)
Supplement: Supplementary file 2 — Links of differentially expressed genes identified by Cufflinks and EdgeR programs to BarleyCyc pathways. (XLSX 25 kb) [file 12870_2017_1124_MOESM2_ESM.xlsx]

## Sheet: DEGenes_to_BarleyCyc_Pathways
Additional file 2. Links of Differentially expressed genes identified by Cufflinks and EdgeR programs to BarleyCyc pathways
gene -	Name of respective gene as iferred from H. vulgare genome annotation
Log(FC)(Cufflinks)	Logarithm (base 2) of fold change between RPKM values of two lines (Cufflinks estimate)
BarleyCyc Pathway ID	IDs for BarleyCyc pathway this gene involved
BarleyCyc Pathway Name	Names for BarleyCyc pathway this gene involved
gene	Log(FC)(Cufflinks)	BarleyCyc Pathway ID	BarleyCyc Pathway Name
MLOC_10658	1.51	PWY-699	brassinosteroid biosynthesis I
MLOC_10658	1.51	PWY-2582	brassinosteroid biosynthesis II
MLOC_10729	2.05	PWY-5123	trans, trans-farnesyl diphosphate biosynthesis
MLOC_10729	2.05	PWY-6859	all-trans-farnesol biosynthesis
MLOC_11312	1.43	PWY-6909	thiazole biosynthesis III (eukaryotes)
MLOC_11312	1.43	THISYNARA-PWY	superpathway of thiamine diphosphate biosynthesis III (eukaryotes)
MLOC_11562	-1.4	PWY-5989	stearate biosynthesis II (bacteria and plants)
MLOC_11562	-1.4	FASYN-ELONG-PWY	fatty acid elongation -- saturated
MLOC_11562	-1.4	PWY-5971	palmitate biosynthesis II (bacteria and plants)
MLOC_11835	1.34	DETOX1-PWY-1	reactive oxygen species degradation
MLOC_11835	1.34	DETOX1-PWY	superoxide radicals degradation
MLOC_11875	-2.65	PWY-5129	sphingolipid biosynthesis (plants)
MLOC_11890	-1.55	PWY-6549	L-glutamine biosynthesis III
MLOC_11890	-1.55	PWY-381	nitrate reduction II (assimilatory)
MLOC_11890	-1.55	PWY-6963	ammonia assimilation cycle I
MLOC_11890	-1.55	PWY-7060	ornithine-citrulline shuttle
MLOC_11890	-1.55	GLNSYN-PWY	L-glutamine biosynthesis I
MLOC_11890	-1.55	PWY-6964	ammonia assimilation cycle II
MLOC_12252	2.63	PWY-6949	DIBOA-glucoside biosynthesis
MLOC_12252	2.63	TRPSYN-PWY	L-tryptophan biosynthesis
MLOC_1260	-3.14	PWY-7477	momilactone A biosynthesis
MLOC_1260	-3.14	PWY-2981	diterpene phytoalexins precursors biosynthesis
MLOC_13212	-2.28	PWY-6606	guanosine nucleotides degradation II
MLOC_13613	-2.65	PWY-6733	sporopollenin precursors biosynthesis
MLOC_13742	-1.09	ASPARTATE-DEG1-PWY	L-aspartate degradation I
MLOC_13742	-1.09	ASPARTATESYN-PWY	L-aspartate biosynthesis
MLOC_13742	-1.09	PWY-3001	superpathway of L-isoleucine biosynthesis I
MLOC_13742	-1.09	THRESYN-PWY	superpathway of L-threonine biosynthesis
MLOC_13742	-1.09	ASPASN-ARA-PWY	superpathway of aspartate and asparagine biosynthesis
MLOC_13895	-1.46	NONMEVIPP-PWY	methylerythritol phosphate pathway I
MLOC_13895	-1.46	PWY-7560	methylerythritol phosphate pathway II
MLOC_14454	-1.01	PWY0-1319	CDP-diacylglycerol biosynthesis II
MLOC_14454	-1.01	PWY-5667	CDP-diacylglycerol biosynthesis I
MLOC_15248	-2.14	PWY-3781	aerobic respiration I (cytochrome c)
MLOC_15248	-2.14	PWY-4302	aerobic respiration III (alternative oxidase pathway)
MLOC_15248	-2.14	PWY-5690	TCA cycle II (plants and fungi)
MLOC_15612	-1.58	PWY-5080	very long chain fatty acid biosynthesis I
MLOC_15612	-1.58	PWY-7036	very long chain fatty acid biosynthesis II
MLOC_16300	10	PWY-5687	pyrimidine ribonucleotides interconversion
MLOC_16300	10	PWY-7185	UTP and CTP dephosphorylation I
MLOC_16300	10	PWY-7177	UTP and CTP dephosphorylation II
MLOC_16300	10	PWY-7184	pyrimidine deoxyribonucleotides de novo biosynthesis I
MLOC_17089	-2.89	SERSYN-PWY	L-serine biosynthesis
MLOC_17126	-1.33	PWY-5925	hydroxylated mugineic acid phytosiderophore biosynthesis
MLOC_17364	-2.55	PWY-6164	3-dehydroquinate biosynthesis I
MLOC_18048	-10	PWY-5859	eugenol and isoeugenol biosynthesis
MLOC_18326	1.11	PWY-5143	long-chain fatty acid activation
MLOC_18326	1.11	PWY-5136	fatty acid beta;-oxidation II (peroxisome)
MLOC_18326	1.11	PWY-5989	stearate biosynthesis II (bacteria and plants)
MLOC_18326	1.11	PWY-1121	suberin monomers biosynthesis
MLOC_18326	1.11	PWY-321	cutin biosynthesis
MLOC_18326	1.11	PWY-6733	sporopollenin precursors biosynthesis
MLOC_18326	1.11	PWY-6803	phosphatidylcholine acyl editing
MLOC_18326	1.11	PWY-5971	palmitate biosynthesis II (bacteria and plants)
MLOC_18326	1.11	PWY-3941	beta;-alanine biosynthesis II
MLOC_18326	1.11	PWY-5147	oleate biosynthesis I (plants)
MLOC_18586	-1.13	PWY-6786	detoxification of reactive carbonyls in chloroplasts
MLOC_18586	-1.13	PWY-5410	traumatin and (Z)-3-hexen-1-yl acetate biosynthesis
MLOC_18741	-2.16	PWY-2541	plant sterol biosynthesis
MLOC_19075	-1.08	PWY-5340	sulfate activation for sulfonation
MLOC_19075	-1.08	SULFMETII-PWY	sulfate reduction II (assimilatory)
MLOC_19670	1.33	GLUCONEO-PWY	gluconeogenesis I
MLOC_19670	1.33	SUCSYN-PWY	sucrose biosynthesis I (from photosynthesis)
MLOC_19670	1.33	CALVIN-PWY	Calvin-Benson-Bassham cycle
MLOC_19670	1.33	GLYCOLYSIS	glycolysis I (from glucose 6-phosphate)
MLOC_19930	-2.92	PWY-6949	DIBOA-glucoside biosynthesis
MLOC_20995	-2.22	PWY-5125	anthocyanin biosynthesis
MLOC_21266	-1.55	PWY-321	cutin biosynthesis
MLOC_21379	-1	NONMEVIPP-PWY	methylerythritol phosphate pathway I
MLOC_21379	-1	PWY-7560	methylerythritol phosphate pathway II
MLOC_21803	-1.43	PWY-5046	2-oxoisovalerate decarboxylation to isobutanoyl-CoA
MLOC_22651	-1.36	PWY-4841	UDP-alpha;-D-glucuronate biosynthesis (from myo-inositol)
MLOC_23018	-4.22	PWY-6546	brassinosteroids inactivation
MLOC_24862	1.71	PWY-7219	adenosine ribonucleotides de novo biosynthesis
MLOC_2513	-1.33	PWY-5138	unsaturated, even numbered fatty acid beta;-oxidation
MLOC_2513	-1.33	PWY-7036	very long chain fatty acid biosynthesis II
MLOC_2513	-1.33	PWY-5136	fatty acid beta;-oxidation II (peroxisome)
MLOC_25595	-4.17	PWY-7477	momilactone A biosynthesis
MLOC_25595	-4.17	PWY-2981	diterpene phytoalexins precursors biosynthesis
MLOC_25893	-10	PWY-2501	fatty acid alpha;-oxidation I
MLOC_30192	-2.96	PWY-5876	magnoflorine biosynthesis
MLOC_34007	-10	PWY-321	cutin biosynthesis
MLOC_36414	2.17	PWY66-423	fructose 2,6-bisphosphate biosynthesis
MLOC_36605	-2.07	TRPSYN-PWY	L-tryptophan biosynthesis
MLOC_36667	1.42	GLYCLEAV-PWY	glycine cleavage
MLOC_36780	-10	PWY-3101	flavonol biosynthesis
MLOC_36780	-10	PWY-6787	flavonoid biosynthesis (in equisetum)
MLOC_37338	-1.1	PWY-5084	2-oxoglutarate decarboxylation to succinyl-CoA
MLOC_37338	-1.1	PYRUVDEHYD-PWY	pyruvate decarboxylation to acetyl CoA
MLOC_37338	-1.1	PWY-5046	2-oxoisovalerate decarboxylation to isobutanoyl-CoA
MLOC_37338	-1.1	GLYCLEAV-PWY	glycine cleavage
MLOC_37671	-1.19	PWY-735	jasmonic acid biosynthesis
MLOC_37671	-1.19	PWY-5136	fatty acid beta;-oxidation II (peroxisome)
MLOC_37763	3.8	PWY-3341	L-proline biosynthesis III
MLOC_37763	3.8	PWY-6922	L-N<sup>delta;</sup>-acetylornithine biosynthesis
MLOC_37763	3.8	PROSYN-PWY	L-proline biosynthesis I
MLOC_38446	1.09	PWY-6596	adenosine nucleotides degradation I
MLOC_38794	-10	PWY-7468	benzoyl-beta;-D-glucopyranose biosynthesis
MLOC_38910	-1.99	PWY-4562	lipid-dependent phytate biosynthesis II (via Ins(1,3,4)P3)
MLOC_38910	-1.99	PWY-4541	lipid-dependent phytate biosynthesis I (via Ins(1,4,5)P3)
MLOC_38910	-1.99	PWY-6369	inositol pyrophosphates biosynthesis
MLOC_38910	-1.99	PWY-6554	1D-myo-inositol hexakisphosphate biosynthesis V (from Ins(1,3,4)P3)
MLOC_4026	-2.13	PWY-735	jasmonic acid biosynthesis
MLOC_43526	-1.04	ETHYL-PWY	ethylene biosynthesis I (plants)
MLOC_43749	4.53	PWY-1001	cellulose biosynthesis
MLOC_43949	2.02	PWY-6890	4-amino-2-methyl-5-diphosphomethylpyrimidine biosynthesis
MLOC_44090	-2.55	PWY-5115	GDP-L-galactose biosynthesis
MLOC_44090	-2.55	PWY-882	L-ascorbate biosynthesis I (L-galactose pathway)
MLOC_44090	-2.55	PWY4FS-13	extended VTC2 cycle
MLOC_44090	-2.55	PWY4FS-12	VTC2 cycle
MLOC_44325	-1.45	PWY-1269	CMP-3-deoxy-D-manno-octulosonate biosynthesis
MLOC_44511	1.51	GLUCONEO-PWY	gluconeogenesis I
MLOC_44511	1.51	SUCSYN-PWY	sucrose biosynthesis I (from photosynthesis)
MLOC_44511	1.51	CALVIN-PWY	Calvin-Benson-Bassham cycle
MLOC_44511	1.51	PWY-1042	glycolysis IV (plant cytosol)
MLOC_44511	1.51	GLYCOLYSIS	glycolysis I (from glucose 6-phosphate)
MLOC_44795	1.63	CALVIN-PWY	Calvin-Benson-Bassham cycle
MLOC_44795	1.63	PWY-5723	Rubisco shunt
MLOC_4708	-1.26	PWY-1121	suberin monomers biosynthesis
MLOC_4708	-1.26	PWY1F-467	phenylpropanoid biosynthesis, initial reactions
MLOC_47637	-2	ASPARAGINE-DEG1-PWY	L-asparagine degradation I
MLOC_4786	3.53	PWY-5271	phaseic acid biosynthesis
MLOC_49847	-2.85	PWY-6120	L-tyrosine biosynthesis III
MLOC_51086	-1.42	PWY-6235	hydroxyjasmonate sulfate biosynthesis
MLOC_51086	-1.42	PWY-1822	indole-3-acetate activation I
MLOC_51126	-2.01	LIPASYN-PWY	phospholipases
MLOC_51128	1.34	GLUCONEO-PWY	gluconeogenesis I
MLOC_51169	1.18	MANNOSYL-CHITO-DOLICHOL-BIOSYNTHESIS	protein N-glycosylation (eukaryotic, high mannose)
MLOC_51393	-10	PWY-5859	eugenol and isoeugenol biosynthesis
MLOC_51499	-6.08	PWY-282	cuticular wax biosynthesis
MLOC_5175	-3.79	PWY-5083	NAD/NADH phosphorylation and dephosphorylation
MLOC_5175	-3.79	PWY-3781	aerobic respiration I (cytochrome c)
MLOC_5175	-3.79	PWY-4302	aerobic respiration III (alternative oxidase pathway)
MLOC_51825	1.22	PWY-6475	trans-lycopene biosynthesis II (plants)
MLOC_5185	1.21	PWY-1061	homogalacturonan biosynthesis
MLOC_52092	-2.49	PWY-7182	linalool biosynthesis I
MLOC_52092	-2.49	PWY-5121	superpathway of geranylgeranyl diphosphate biosynthesis II (via MEP)
MLOC_52092	-2.49	PWY-5122	geranyl diphosphate biosynthesis
MLOC_52092	-2.49	PWY-5863	superpathway of phylloquinol biosynthesis
MLOC_52092	-2.49	PWY-5120	geranylgeranyl diphosphate biosynthesis
MLOC_52092	-2.49	PWY-5123	trans, trans-farnesyl diphosphate biosynthesis
MLOC_52092	-2.49	PWY-5910	superpathway of geranylgeranyldiphosphate biosynthesis I (via mevalonate)
MLOC_52092	-2.49	PWY-7709	(3R)-linalool biosynthesis
MLOC_52092	-2.49	PWY-6859	all-trans-farnesol biosynthesis
MLOC_52158	3.27	PWY-5997	alpha;-linolenate biosynthesis I (plants and red algae)
MLOC_52158	3.27	PWY-762	phospholipid desaturation
MLOC_52158	3.27	PWY-782	glycolipid desaturation
MLOC_52165	-4.85	PWY-5083	NAD/NADH phosphorylation and dephosphorylation
MLOC_5241	-3.79	PWY-6443	benzoate biosynthesis I (CoA-dependent, beta;-oxidative)
MLOC_52460	-1.34	PWY-6483	ceramide degradation
MLOC_52569	-3.07	PWY-5307	gentiodelphin biosynthesis
MLOC_5265	-1.44	TRIGLSYN-PWY	diacylglycerol and triacylglycerol biosynthesis
MLOC_53106	-2.3	PWY-6443	benzoate biosynthesis I (CoA-dependent, beta;-oxidative)
MLOC_53568	-3.19	PWY-922	mevalonate pathway I
MLOC_53632	-4.1	PWY-4302	aerobic respiration III (alternative oxidase pathway)
MLOC_53873	-1.75	PWY-7601	arachidonate biosynthesis IV (8-detaturase, lower eukaryotes)
MLOC_53947	-1.61	PYRUVDEHYD-PWY	pyruvate decarboxylation to acetyl CoA
MLOC_53997	1.44	PWY-7219	adenosine ribonucleotides de novo biosynthesis
MLOC_53997	1.44	PWY-6124	inosine-5'-phosphate biosynthesis II
MLOC_54736	2.4	PWY-5934	iron reduction and absorption
MLOC_54795	-1.85	PWY-5147	oleate biosynthesis I (plants)
MLOC_55013	1.63	LIPAS-PWY	triacylglycerol degradation
MLOC_55027	-1.24	PWY1F-FLAVSYN	flavonoid biosynthesis
MLOC_55027	-1.24	PWY-361	phenylpropanoid biosynthesis
MLOC_55027	-1.24	PWY-5754	4-hydroxybenzoate biosynthesis I (eukaryotes)
MLOC_55027	-1.24	PWY-1121	suberin monomers biosynthesis
MLOC_55029	-4.14	PWY-735	jasmonic acid biosynthesis
MLOC_55029	-4.14	PWY-5410	traumatin and (Z)-3-hexen-1-yl acetate biosynthesis
MLOC_55153	1.53	PWY-1001	cellulose biosynthesis
MLOC_55396	-2.7	NONMEVIPP-PWY	methylerythritol phosphate pathway I
MLOC_55396	-2.7	PWY-7560	methylerythritol phosphate pathway II
MLOC_55426	-1.81	PWY-7219	adenosine ribonucleotides de novo biosynthesis
MLOC_55450	-1.61	VALDEG-PWY	L-valine degradation I
MLOC_55450	-1.61	PWY-5046	2-oxoisovalerate decarboxylation to isobutanoyl-CoA
MLOC_55450	-1.61	LEU-DEG2-PWY	L-leucine degradation I
MLOC_55450	-1.61	ILEUDEG-PWY	L-isoleucine degradation I
MLOC_55580	-1.31	PWY-5121	superpathway of geranylgeranyl diphosphate biosynthesis II (via MEP)
MLOC_55580	-1.31	PWY-5863	superpathway of phylloquinol biosynthesis
MLOC_55580	-1.31	PWY-5120	geranylgeranyl diphosphate biosynthesis
MLOC_55580	-1.31	PWY-5123	trans, trans-farnesyl diphosphate biosynthesis
MLOC_55580	-1.31	PWY-5910	superpathway of geranylgeranyldiphosphate biosynthesis I (via mevalonate)
MLOC_55580	-1.31	PWY-6859	all-trans-farnesol biosynthesis
MLOC_55781	1.53	PWY-181	photorespiration
MLOC_55886	-2.49	TRIGLSYN-PWY	diacylglycerol and triacylglycerol biosynthesis
MLOC_56270	-1.27	BSUBPOLYAMSYN-PWY	spermidine biosynthesis I
MLOC_56351	2.24	PWY-7280	ternatin C3 biosynthesis
MLOC_56373	-3.65	TRIGLSYN-PWY	diacylglycerol and triacylglycerol biosynthesis
MLOC_56386	-3.94	PWY-6457	trans-cinnamoyl-CoA biosynthesis
MLOC_56386	-3.94	PWY-1121	suberin monomers biosynthesis
MLOC_56386	-3.94	PWY1F-467	phenylpropanoid biosynthesis, initial reactions
MLOC_56626	-3.07	PWY-6163	chorismate biosynthesis from 3-dehydroquinate
MLOC_57393	-1.72	PWY-1042	glycolysis IV (plant cytosol)
MLOC_57393	-1.72	GLYCOLYSIS	glycolysis I (from glucose 6-phosphate)
MLOC_57393	-1.72	PWY-5723	Rubisco shunt
MLOC_57440	1.46	PWY-6351	D-myo-inositol (1,4,5)-trisphosphate biosynthesis
MLOC_57440	1.46	PWY-6352	3-phosphoinositide biosynthesis
MLOC_57452	-1.07	PWY-3742	tetrahydrofolate biosynthesis II
MLOC_57452	-1.07	PWY-6147	6-hydroxymethyl-dihydropterin diphosphate biosynthesis I
MLOC_57544	-1.46	PWY-6443	benzoate biosynthesis I (CoA-dependent, beta;-oxidative)
MLOC_57585	-2.62	PWY-5698	allantoin degradation to ureidoglycolate II (ammonia producing)
MLOC_57610	-3.2	PWY-4421	curcumin glucoside biosynthesis
MLOC_5772	-2.55	THIOREDOX-PWY	thioredoxin pathway
MLOC_58262	-1.63	PWY-6473	4-aminobutanoate degradation IV
MLOC_58262	-1.63	PWY-6535	4-aminobutanoate degradation I
MLOC_58262	-1.63	PWY-4321	L-glutamate degradation IV
MLOC_58581	1.78	PWY-7219	adenosine ribonucleotides de novo biosynthesis
MLOC_59238	-1.7	PWY-6549	L-glutamine biosynthesis III
MLOC_59238	-1.7	PWY-381	nitrate reduction II (assimilatory)
MLOC_59238	-1.7	PWY-6963	ammonia assimilation cycle I
MLOC_59238	-1.7	PWY-7060	ornithine-citrulline shuttle
MLOC_59238	-1.7	GLNSYN-PWY	L-glutamine biosynthesis I
MLOC_59238	-1.7	PWY-6964	ammonia assimilation cycle II
MLOC_59315	-1.73	SERSYN-PWY	L-serine biosynthesis
MLOC_59370	1.66	PWY-181	photorespiration
MLOC_59370	1.66	PWY-2161	folate polyglutamylation
MLOC_59370	1.66	PWY-3841	folate transformations II
MLOC_59370	1.66	GLYSYN2-PWY	glycine biosynthesis
MLOC_59642	-1.11	RIBOSYN2-PWY	flavin biosynthesis I (bacteria and plants)
MLOC_59924	1.29	CALVIN-PWY	Calvin-Benson-Bassham cycle
MLOC_60736	1.42	PWY-6949	DIBOA-glucoside biosynthesis
MLOC_61063	-3.7	PWY-5080	very long chain fatty acid biosynthesis I
MLOC_61063	-3.7	PWY-7036	very long chain fatty acid biosynthesis II
MLOC_61145	-1.76	PANTO-PWY	phosphopantothenate biosynthesis I
MLOC_61188	-2.89	PWY-6949	DIBOA-glucoside biosynthesis
MLOC_61188	-2.89	TRPSYN-PWY	L-tryptophan biosynthesis
MLOC_61193	-1.75	GLUT-REDOX-PWY	glutathione-glutaredoxin redox reactions
MLOC_61193	-1.75	PWY-4081	glutathione-peroxide redox reactions
MLOC_6121	-1.76	PWY-6786	detoxification of reactive carbonyls in chloroplasts
MLOC_6141	-2.16	PWY-3181	L-tryptophan degradation VI (via tryptamine)
MLOC_61502	-1.45	TRPSYN-PWY	L-tryptophan biosynthesis
MLOC_61512	1.66	PWY-695	abscisic acid biosynthesis
MLOC_61809	1.3	SERSYN-PWY	L-serine biosynthesis
MLOC_61818	-2.7	PWY-1042	glycolysis IV (plant cytosol)
MLOC_61818	-2.7	GLYCOLYSIS	glycolysis I (from glucose 6-phosphate)
MLOC_61818	-2.7	PWY-5723	Rubisco shunt
MLOC_61826	-2.24	PWY-7039	phosphatidate metabolism, as a signaling molecule
MLOC_61826	-2.24	LIPASYN-PWY	phospholipases
MLOC_61826	-2.24	PWY-3561	choline biosynthesis III
MLOC_61949	-2.04	GLUCONEO-PWY	gluconeogenesis I
MLOC_62317	2.38	GLUCONEO-PWY	gluconeogenesis I
MLOC_62317	2.38	SUCSYN-PWY	sucrose biosynthesis I (from photosynthesis)
MLOC_62317	2.38	CALVIN-PWY	Calvin-Benson-Bassham cycle
MLOC_62317	2.38	GLYCOLYSIS	glycolysis I (from glucose 6-phosphate)
MLOC_62322	-3.97	PWY-6457	trans-cinnamoyl-CoA biosynthesis
MLOC_62322	-3.97	PWY-1121	suberin monomers biosynthesis
MLOC_62322	-3.97	PWY1F-467	phenylpropanoid biosynthesis, initial reactions
MLOC_62551	-1.42	PWY-3982	uracil degradation I (reductive)
MLOC_62637	-1.63	PYRUVDEHYD-PWY	pyruvate decarboxylation to acetyl CoA
MLOC_62778	1.38	PWY-1001	cellulose biosynthesis
MLOC_62788	-1.47	PWY-1042	glycolysis IV (plant cytosol)
MLOC_62788	-1.47	GLYCOLYSIS	glycolysis I (from glucose 6-phosphate)
MLOC_62815	-3.28	PWY-5481	pyruvate fermentation to lactate
MLOC_62832	-2.37	PWY-5989	stearate biosynthesis II (bacteria and plants)
MLOC_62832	-2.37	FASYN-ELONG-PWY	fatty acid elongation -- saturated
MLOC_62832	-2.37	PWY-5971	palmitate biosynthesis II (bacteria and plants)
MLOC_62861	1.87	PWY-5129	sphingolipid biosynthesis (plants)
MLOC_62861	1.87	PWY-6483	ceramide degradation
MLOC_62872	1.35	PWY-6351	D-myo-inositol (1,4,5)-trisphosphate biosynthesis
MLOC_62872	1.35	PWY-6352	3-phosphoinositide biosynthesis
MLOC_63030	-1.03	PWY-7219	adenosine ribonucleotides de novo biosynthesis
MLOC_63077	-1.53	PWY-7346	UDP-alpha;-D-glucuronate biosynthesis (from UDP-glucose)
MLOC_63077	-1.53	PWY-4821	UDP-D-xylose biosynthesis
MLOC_63077	-1.53	PWY-5114	UDP-sugars interconversion
MLOC_63302	-1.08	PWY-3781	aerobic respiration I (cytochrome c)
MLOC_63302	-1.08	PWY-4302	aerobic respiration III (alternative oxidase pathway)
MLOC_63302	-1.08	PWY-5690	TCA cycle II (plants and fungi)
MLOC_63621	1.52	PWY-1001	cellulose biosynthesis
MLOC_63746	1.42	SUCSYN-PWY	sucrose biosynthesis I (from photosynthesis)
MLOC_64502	-1.38	GLUCONEO-PWY	gluconeogenesis I
MLOC_64541	-1.21	PWY-4321	L-glutamate degradation IV
MLOC_64562	-2.53	PWY-6596	adenosine nucleotides degradation I
MLOC_64562	-2.53	PWY-6607	guanosine nucleotides degradation I
MLOC_64562	-2.53	PWYQT-4445	pyrimidine salvage pathway
MLOC_64562	-2.53	PWY-6605	adenine and adenosine salvage II
MLOC_64562	-2.53	PWY-6556	pyrimidine ribonucleosides salvage II
MLOC_64646	-1.41	PWY-2541	plant sterol biosynthesis
MLOC_64679	1.89	CALVIN-PWY	Calvin-Benson-Bassham cycle
MLOC_64679	1.89	PWY-5723	Rubisco shunt
MLOC_64881	-2.18	PWY-922	mevalonate pathway I
MLOC_64900	1.32	PWY-6457	trans-cinnamoyl-CoA biosynthesis
MLOC_64900	1.32	PWY-1121	suberin monomers biosynthesis
MLOC_64900	1.32	PWY1F-467	phenylpropanoid biosynthesis, initial reactions
MLOC_65039	2.28	PWY-1121	suberin monomers biosynthesis
MLOC_65142	1.82	PWY-181	photorespiration
MLOC_65700	-3.34	PWY-5080	very long chain fatty acid biosynthesis I
MLOC_65914	-5.4	PWY-1001	cellulose biosynthesis
MLOC_66415	3.02	PWY4FS-4	phosphatidylcholine biosynthesis IV
MLOC_66415	3.02	PWY-3385	choline biosynthesis I
MLOC_66415	3.02	PWY4FS-2	phosphatidylcholine biosynthesis II
MLOC_66415	3.02	PWY4FS-3	phosphatidylcholine biosynthesis III
MLOC_67169	-10	PWY-6457	trans-cinnamoyl-CoA biosynthesis
MLOC_67169	-10	PWY-1121	suberin monomers biosynthesis
MLOC_67169	-10	PWY1F-467	phenylpropanoid biosynthesis, initial reactions
MLOC_67220	1.97	GLYCLEAV-PWY	glycine cleavage
MLOC_67489	-1.52	GLYSYN2-PWY	glycine biosynthesis
MLOC_67865	-1.22	PWY-6949	DIBOA-glucoside biosynthesis
MLOC_67865	-1.22	TRPSYN-PWY	L-tryptophan biosynthesis
MLOC_68431	5.21	PWY-1001	cellulose biosynthesis
MLOC_68667	-1.51	PWY-7560	methylerythritol phosphate pathway II
MLOC_68767	-1.43	PWY-2261	ascorbate glutathione cycle
MLOC_69030	1.15	PWY-181	photorespiration
MLOC_69030	1.15	GLYSYN-ALA-PWY	glycine biosynthesis III
MLOC_69030	1.15	GLYSYN2-PWY	glycine biosynthesis
MLOC_69078	-2.42	PWY-6475	trans-lycopene biosynthesis II (plants)
MLOC_69114	1.39	PWY-5068	chlorophyll cycle
MLOC_69242	-3.91	P401-PWY	cyanide degradation
MLOC_69242	-3.91	ASPSYNII-PWY	cyanide detoxification I
MLOC_69242	-3.91	CYSTSYN-PWY	L-cysteine biosynthesis I
MLOC_69795	-3.01	BSUBPOLYAMSYN-PWY	spermidine biosynthesis I
MLOC_69795	-3.01	ARGSPECAT-PWY	spermine biosynthesis
MLOC_69871	-3.79	PWY-1121	suberin monomers biosynthesis
MLOC_69871	-3.79	PWY1F-467	phenylpropanoid biosynthesis, initial reactions
MLOC_70055	-2.2	LEU-DEG2-PWY	L-leucine degradation I
MLOC_70480	2	PWY-101	photosynthesis light reactions
MLOC_70713	-2.2	PWY-7344	UDP-D-galactose biosynthesis
MLOC_70713	-2.2	PWY-6527	stachyose degradation
MLOC_70713	-2.2	PWY-5114	UDP-sugars interconversion
MLOC_70713	-2.2	PWY-3821	D-galactose degradation III
MLOC_70730	-1.72	PWY-6039	chlorogenic acid biosynthesis I
MLOC_70730	-1.72	PWY-6792	scopoletin biosynthesis
MLOC_70730	-1.72	PWY-361	phenylpropanoid biosynthesis
MLOC_70730	-1.72	PWY-1121	suberin monomers biosynthesis
MLOC_70866	1.47	PWY-6549	L-glutamine biosynthesis III
MLOC_70866	1.47	PWY-6964	ammonia assimilation cycle II
MLOC_70866	1.47	GLUTAMINDEG-PWY	L-glutamine degradation I
MLOC_70866	1.47	PWY-4341	L-glutamate biosynthesis V
MLOC_71208	-2.65	PWY-7436	vitamin E biosynthesis (tocotrienols)
MLOC_71208	-2.65	PWY-1422	vitamin E biosynthesis (tocopherols)
MLOC_71275	1.65	PWY-5407	9-lipoxygenase and 9-allene oxide synthase pathway
MLOC_71275	1.65	PWY-5408	9-lipoxygenase and 9-hydroperoxide lyase pathway
MLOC_71386	-1.73	PWY-6949	DIBOA-glucoside biosynthesis
MLOC_71386	-1.73	TRPSYN-PWY	L-tryptophan biosynthesis
MLOC_71570	1.25	PWY-101	photosynthesis light reactions
MLOC_7196	-1.34	PWY-6786	detoxification of reactive carbonyls in chloroplasts
MLOC_72214	-2.28	PWY-5147	oleate biosynthesis I (plants)
MLOC_72249	-1.21	PWY-6164	3-dehydroquinate biosynthesis I
MLOC_72702	-2.37	LEUSYN-PWY	L-leucine biosynthesis
MLOC_72702	-2.37	LEU-DEG2-PWY	L-leucine degradation I
MLOC_72881	-2.35	PWY-641	proanthocyanidins biosynthesis from flavanols
MLOC_74183	-1.68	PWY-5080	very long chain fatty acid biosynthesis I
MLOC_74183	-1.68	PWY-7036	very long chain fatty acid biosynthesis II
MLOC_74526	-2.14	PWY-5697	allantoin degradation to ureidoglycolate I (urea producing)
MLOC_74526	-2.14	PWY-5698	allantoin degradation to ureidoglycolate II (ammonia producing)
MLOC_74679	1.43	PWY-7219	adenosine ribonucleotides de novo biosynthesis
MLOC_74767	-1.19	VALDEG-PWY	L-valine degradation I
MLOC_7629	-1.03	PWY-7458	violdelphin biosynthesis
MLOC_7629	-1.03	PWY-7464	cyanidin 3,7-diglucoside polyacylation biosynthesis
MLOC_76304	-2.3	PWY-5147	oleate biosynthesis I (plants)
MLOC_7695	-2.04	PWY-3181	L-tryptophan degradation VI (via tryptamine)
MLOC_77136	2.57	PWY-2501	fatty acid alpha;-oxidation I
MLOC_77560	-2.12	PWY-3101	flavonol biosynthesis
MLOC_77560	-2.12	PWY-6787	flavonoid biosynthesis (in equisetum)
MLOC_78580	-1.56	LIPASYN-PWY	phospholipases
MLOC_78580	-1.56	PWY-6803	phosphatidylcholine acyl editing
MLOC_79728	-1.29	PWY-6457	trans-cinnamoyl-CoA biosynthesis
MLOC_79728	-1.29	PWY-1121	suberin monomers biosynthesis
MLOC_79728	-1.29	PWY1F-467	phenylpropanoid biosynthesis, initial reactions
MLOC_80301	-4.61	PWY-6481	L-dopachrome biosynthesis
MLOC_8076	-2.34	TRIGLSYN-PWY	diacylglycerol and triacylglycerol biosynthesis
MLOC_82117	2.38	CHLOROPHYLL-SYN	3,8-divinyl-chlorophyllide a biosynthesis I (aerobic, light-dependent)
MLOC_9912	2.95	PWY-1121	suberin monomers biosynthesis
